# Supplementary material for: Global gene expression profiling data analysis reveals key gene families and biological processes inhibited by Mithramycin in sarcoma cell lines
Source: Genom Data. 2014 Nov 8;3:8–14. doi: 10.1016/j.gdata.2014.11.001 (PMC4535529; doi:10.1016/j.gdata.2014.11.001)
Supplement: Supplementary Table 1 — Absolute expression levels and Fold change of all the 33469 unique transcripts measured in both the sarcoma cell line before and after Mithramycin treatment. [file mmc1.xlsx]

## Sheet: Complete_Data
Gene_ID	p Value [TC32M Vs TC32C]	FC (absolute)[TC32M Vs TC32C]	Regulation [TC32M Vs TC32C]	p Value [TC71M Vs TC71C]	FC (absolute)[TC71M Vs TC71C]	Regulation[TC71M Vs TC71C]	Gene Symbol	Entrez Gene ID	TC32_C1_Fold Exp	TC32_C2_Fold Exp	TC32_C3_Fold Exp	TC32_M1_Fold Exp	TC32_M2_Fold Exp	TC32_M3_Fold Exp	TC71_C1_Fold Exp	TC71_C2_Fold Exp	TC71_C3_Fold Exp	TC71_M1_Fold Exp	TC71_M2_Fold Exp	TC71_M3_Fold Exp
1007_s_at,207169_x_at,208779_x_at,210749_x_at|100616237	0.413635	1.02653	down	0.865182	1.00535	up	DDR1///MIR4640	100616237	-0.0200222	-0.132702	-0.0498793	-0.0666053	-0.0997264	-0.149593	0.093353	0.0338294	0.11336	0.138134	0.0200222	0.105489
1007_s_at,207169_x_at,208779_x_at,210749_x_at|780	0.413635	1.02653	down	0.865182	1.00535	up	DDR1///MIR4640	780	-0.0200222	-0.132702	-0.0498793	-0.0666053	-0.0997264	-0.149593	0.093353	0.0338294	0.11336	0.138134	0.0200222	0.105489
1053_at,203696_s_at|5982	0.473124	1.04701	up	0.177384	1.02404	down	RFC2	5982	0.290816	0.462584	0.300677	0.347328	0.542442	0.363114	-0.297484	-0.290816	-0.345253	-0.321459	-0.35533	-0.359578
117_at,213418_at|3310	0.897479	1.00767	down	0.0565826	1.07425	up	HSPA6	3310	0.0998185	0.0178277	-0.0427673	-0.123703	0.0759804	0.0895174	-0.164839	-0.0526125	-0.0594018	0.0145762	0.0331342	-0.0145762
121_at,207921_x_at,207923_x_at,207924_x_at,209552_at,213917_at,214528_s_at,221990_at|7849	0.0683825	1.10863	up	0.00378641	1.06917	up	PAX8	7849	0.032861	-0.0233247	-0.0823634	0.177291	0.0245731	0.17163	-0.0697463	-0.089473	-0.100608	0.0150993	0.0296547	-0.0150993
1255_g_at,206062_at,231700_at|2978	0.0198502	1.09352	up	0.0842086	1.09859	up	GUCA1A	2978	0.0248053	-0.0713875	0.00353122	0.134773	0.0784633	0.130632	-0.103468	-0.239955	-0.0511248	-0.0238664	0.0397985	-0.00353122
1294_at,203281_s_at|7318	0.00815351	1.32354	up	0.0481783	1.0883	up	UBA7	7318	0.0810795	-0.0925283	-0.0602708	0.356247	0.500441	0.284809	-0.0328073	-0.109453	-0.1657	-0.00832224	0.0582514	0.00832224
1316_at,204100_at,204760_s_at,214883_at,217476_at,31637_s_at,35846_at|7067	0.0640883	1.10144	down	0.0573534	1.07606	down	THRA///NR1D1	7067	0.00681114	0.00884247	-0.00681114	-0.0714245	-0.24513	-0.0927744	0.077765	0.0968795	0.0382862	-0.0984917	-0.032289	0.0264516
1320_at,205438_at,222092_at,40524_at,226380_at|11099	0.0378951	1.17996	down	0.000136355	1.20938	down	PTPN21	11099	0.119284	0.206371	0.0405333	-0.239059	-0.0405333	-0.0704382	0.12416	0.15181	0.0955327	-0.14568	-0.135956	-0.16968
1405_i_at,204655_at,1555759_a_at|6352	0.337558	1.09442	up	0.0610425	1.0604	up	CCL5	6352	0.0626	-0.12814	-0.00121009	0.298121	-0.0668172	0.0924579	-0.102041	-0.00916421	-0.0971566	0.00375855	0.0405086	0.00121009
1431_at,209975_at,209976_s_at,222100_at|1571	0.00380465	1.3323	down	0.00291425	1.24685	down	CYP2E1	1571	0.354436	0.440874	0.382987	0.0729686	-0.142628	0.00618398	-0.117946	0.0328795	-0.00618398	-0.31223	-0.356903	-0.37697
1438_at,204600_at|2049	0.584846	1.0205	up	0.0132224	1.28296	down	EPHB3	2049	-0.190535	-0.137316	-0.149113	-0.0574191	-0.216891	-0.114808	0.569371	0.460886	0.281501	0.0574191	0.0967834	0.079118
1487_at,203193_at|2101	0.00131252	1.17905	down	0.13008	1.05086	down	ESRRA	2101	0.287044	0.362433	0.274211	0.0551245	0.0640423	0.0916612	-0.0551245	-0.11062	-0.142779	-0.187524	-0.214297	-0.121413
1494_f_at,207244_x_at,211295_x_at,214320_x_at|1548	0.250534	1.07989	up	0.228894	1.05239	up	CYP2A6	1548	0.0251195	-0.0369108	0.110883	0.194336	0.00447345	0.232928	-0.147386	-0.117064	-0.017031	0.0289867	-0.0849907	-0.00447345
1552266_at|203102	0.280121	1.07569	up	0.392763	1.05535	up	ADAM32	203102	0.130062	0.0190701	-0.0995321	0.0445883	0.221124	0.0996551	-0.100256	-0.19474	-0.0980225	-0.0190699	-0.196331	0.0555305
1552271_at,1552272_a_at|163154	0.215989	1.10839	down	0.211717	1.09958	up	PRR22	163154	0.0347464	-0.101544	-0.0505378	-0.253917	-0.304851	-0.00395036	0.101153	-0.184987	0.00395036	0.113326	0.0429585	0.174687
1552277_a_at,1555841_at|91283	0.0609631	1.15773	down	0.0575758	1.08165	up	MSANTD3	91283	0.362591	0.508895	0.446741	0.116158	0.356493	0.21168	-0.30763	-0.249369	-0.164107	-0.116158	-0.14738	-0.117873
1552280_at|91937	0.846734	1.02043	up	0.560016	1.0394	down	TIMD4	91937	-0.165898	-0.0833253	0.226449	0.159594	-0.102332	0.0074929	-0.0472325	0.0178109	0.199398	-0.0074929	0.0872127	-0.0769855
1552286_at,1557372_at|440862	0.0843495	1.20272	up	0.0776315	1.17224	up	ATP6V1E2///FLJ41757	440862	-0.964866	-0.934402	-0.758515	-0.766684	-0.435959	-0.656241	0.435959	0.640497	0.473571	0.894058	0.672068	0.671718
1552286_at,1557372_at|90423	0.0843495	1.20272	up	0.0776315	1.17224	up	ATP6V1E2///FLJ41757	90423	-0.964866	-0.934402	-0.758515	-0.766684	-0.435959	-0.656241	0.435959	0.640497	0.473571	0.894058	0.672068	0.671718
1552288_at,1552289_a_at|148113	0.894474	1.0098	down	0.100917	1.06885	down	CILP2	148113	0.00498533	-0.0711677	0.203852	-0.0758739	0.115098	0.0562525	-0.0159137	0.0273371	0.0831606	-0.00498533	-0.0625095	-0.126115
1552296_at|266675	0.381848	1.08938	down	0.219784	1.08159	up	BEST4	266675	-0.0329889	0.0147859	0.281811	-0.19232	0.0597509	0.0256711	0.0229625	-0.0817455	-0.201802	-0.0185138	0.112188	-0.0147859
1552301_a_at|84940	0.383434	1.12853	up	0.140549	1.16019	up	CORO6	84940	0.0799997	0.31022	-0.176014	0.0852025	0.456278	0.196074	-0.209567	-0.455757	-0.0805318	-0.102765	0.033407	-0.033407
1552304_at,1552306_at|84920	0.0166794	1.41496	down	0.224189	1.1321	down	ALG10	84920	0.123724	0.196404	0.134291	-0.479352	-0.100555	-0.467958	-0.0813708	0.314095	0.234816	-0.034524	-0.0694585	0.034524
1552310_at|123207	0.00103324	2.92193	down	0.00159854	1.74583	down	C15orf40	123207	-0.335882	-0.0626402	-0.411118	-1.81415	-1.56343	-2.07283	1.02488	1.09741	0.942102	0.392076	0.0626402	0.197936
1552311_a_at|84839	0.0210315	1.21537	up	0.089854	1.11247	up	RAX2	84839	0.029655	-0.0894337	-0.174878	0.283342	0.117486	0.208698	-0.0418863	-0.216466	-0.0535517	-0.029655	0.0953517	0.0836787
1552320_a_at,1552321_a_at,1561523_at|85478	0.302342	1.07738	down	0.323205	1.04442	up	CCDC65	85478	0.013303	0.12737	0.0138972	-0.0428736	-0.205213	0.0800631	-0.0133028	-0.148228	-0.0915072	-0.100786	0.0136416	0.0222235
1552325_at,1552326_a_at|220136	0.00261759	1.99487	up	0.0111367	1.53905	up	CCDC11	220136	-0.726183	-1.0809	-0.862265	-0.0276747	0.319535	0.0276747	-0.0565267	-0.0644028	0.131773	0.860179	0.576934	0.439846
1552335_at|117144	0.969926	1.00309	up	0.834376	1.01186	down	CATSPER1	117144	-0.238133	-0.0182197	-0.268976	-0.324319	-0.0725958	-0.115076	0.105556	0.182883	0.0352375	0.0182197	0.216813	0.0376065
1552338_at|145258	0.0621095	1.17545	up	0.0604033	1.06552	up	GSC	145258	-0.141377	-0.252225	-0.322394	-0.000397325	-0.136016	0.120053	0.0400285	-0.0391432	0.000397325	0.0414003	0.101465	0.133095
1552340_at|121340	0.848773	1.02634	down	0.529454	1.05671	up	SP7	121340	0.0143948	0.232942	0.0910735	-0.169285	-0.0143948	0.409543	-0.107317	-0.134289	-0.189528	0.0782905	-0.287669	0.0169768
1552348_at,1552349_a_at|260429	0.100707	1.11064	down	0.855907	1.00535	up	PRSS33	260429	0.0601655	0.236211	0.134674	0.0205137	-0.104344	0.0607187	-0.00251043	-0.0160273	-0.112781	-0.0513788	0.00251043	-0.0593387
1552362_a_at|116842	8.45145e-06	4.58795	up	0.000269074	2.28327	up	LEAP2	116842	-0.38632	-0.29213	-0.491842	1.74393	1.90471	1.77461	-0.699361	-0.68626	-0.731894	0.556829	0.29213	0.606826
1552368_at|140690	0.777269	1.05045	up	0.172616	1.11846	down	CTCFL	140690	-3.89801	-4.17634	-4.05243	-4.29332	-4.07086	-3.54959	3.69656	3.95056	3.68482	3.59764	3.70018	3.54959
1552370_at,1552372_at,1552373_s_at|132321	0.0660633	1.3021	down	0.171217	1.13522	down	C4orf33	132321	-0.704633	-0.575106	-0.616603	-1.29703	-0.806316	-0.935528	0.838302	1.05264	0.83187	0.859944	0.575106	0.73886
1552377_s_at|201158	0.313992	1.10295	up	0.273877	1.05663	up	FAM18B2	201158	0.221957	0.13242	0.0666606	0.380169	0.0537775	0.411177	-0.0971763	-0.189582	-0.263431	-0.183553	-0.0537775	-0.0744503
1552383_at,1552384_a_at,1564112_at|149647	0.00324434	1.15649	up	0.975171	1.00081	up	FAM71A	149647	0.00586677	-0.0812924	-0.028343	0.200349	0.132217	0.19291	0.0216749	-0.0488055	-0.00586677	-0.0610654	-0.00711751	0.0387003
1552386_at|202309	0.0356729	1.13377	down	0.0563889	1.08855	down	GAPT	202309	0.0896401	-0.074374	0.0571194	-0.12867	-0.126501	-0.215835	0.125274	0.0362806	0.093195	0.0102377	-0.0102377	-0.112471
1552388_at|150378	0.635112	1.02018	up	0.98923	1.00088	up	FLJ30901	150378	-0.0493433	0.0415919	0.00232196	-0.0416415	-0.000804186	0.123481	0.022485	-0.126776	-0.0549567	-0.203937	0.0476959	0.000804186
1552389_at,1552390_a_at|203111	0.0152256	1.52335	down	0.00793303	1.43667	down	C8orf47	203111	-0.738534	-0.26442	-0.599307	-1.11732	-1.06985	-1.23684	0.90278	1.06754	0.883359	0.451873	0.26442	0.569198
1552391_at|164127	0.0804401	1.22463	up	0.852527	1.01381	down	C1orf65	164127	-0.0681651	-0.093102	-0.311743	-0.0609791	0.257894	0.2071	0.00555444	-0.0610786	0.2549	0.0828707	-0.00555444	0.0626979
1552393_at,1552394_a_at|150350	0.322045	1.10284	down	0.204755	1.06249	down	ENTHD1	150350	-0.0140924	0.0624359	-0.0130737	-0.373796	-0.0231993	0.00857782	0.00456357	0.136484	0.0715766	-0.00456333	0.0519762	-0.0971277
1552395_at|81629	0.0698572	1.26008	up	0.117245	1.12183	up	TSSK3	81629	0.115468	-0.106511	0.0133867	0.568967	0.164444	0.289488	-0.141101	-0.217508	-0.129279	-0.123772	0.146819	-0.0133867
1552396_at|140870	0.70884	1.02236	down	0.450059	1.06884	up	WFDC6	140870	0.0587988	-0.111774	0.0081594	-0.00858545	-0.166998	0.0350583	-0.0081594	-0.296588	0.031379	0.0304236	-0.091687	0.0760305
1552400_a_at|123591	0.832065	1.01549	up	0.168253	1.04668	up	C15orf27	123591	0.187067	-0.00204682	-0.0109866	0.185495	-0.0617096	0.116756	0.00204682	-0.0805912	-0.0934639	-0.0403876	0.0216346	0.0442069
1552402_at|163688	0.140691	1.07579	down	0.483793	1.04809	down	CALML6	163688	0.0764902	0.0692272	0.11823	0.091692	-0.054992	-0.0889368	-0.0499234	0.158897	-0.0593207	-0.153626	-0.00968432	0.00968432
1552405_at|126206	0.540337	1.04534	up	0.376106	1.09902	up	NLRP5	126206	-0.0081054	0.0700172	-0.195382	0.125288	-0.0120014	-0.0548533	0.0708607	-0.306323	0.0281728	-0.00776041	0.201353	0.00776041
1552408_at,1552409_a_at|146852	0.304582	1.06469	up	0.83051	1.01485	up	ODF4	146852	-0.197716	0.0624008	-0.0566559	0.0399489	0.0447865	-0.00540161	0.1532	-0.0143175	-0.166141	0.0368085	0.00540161	-0.00566864
1552410_at|165530	0.192587	1.14785	up	0.862814	1.00859	up	CLEC4F	165530	-0.0101061	0.101704	-0.293895	0.0490267	0.214807	0.130667	-0.0116777	-0.140464	0.0101061	-0.122342	-0.0246625	0.0419741
1552411_at,1552412_a_at|245909	0.956845	1.00807	down	0.559461	1.04281	down	DEFB106A///DEFB106B	245909	0.163509	-0.237711	0.0375888	0.081733	-0.343516	0.190375	0.0895278	-0.140126	-0.0310104	-0.205187	0.0310104	-0.0888693
1552411_at,1552412_a_at|503841	0.956845	1.00807	down	0.559461	1.04281	down	DEFB106A///DEFB106B	503841	0.163509	-0.237711	0.0375888	0.081733	-0.343516	0.190375	0.0895278	-0.140126	-0.0310104	-0.205187	0.0310104	-0.0888693
1552414_at,1552415_a_at|259240	0.607036	1.06183	up	0.135083	1.0641	up	WFDC9	259240	0.160244	-0.341042	0.0148174	0.113423	-0.0378319	0.0180861	-0.101674	-0.0461847	-0.0109669	-0.0161523	0.0109669	0.115245
1552421_a_at|125972	0.612584	1.02557	up	0.283322	1.06262	down	CALR3	125972	-0.197168	-0.000193715	-0.134012	-0.0544573	-0.137063	-0.030563	0.19167	0.0418204	0.230679	0.142093	0.000193715	0.0589975
1552422_at|220979	0.235796	1.15885	up	0.000526255	1.89351	up	C10orf25	220979	-1.17302	-0.679688	-1.00187	-0.742238	-0.652911	-0.821359	0.896852	0.863122	0.652911	1.69795	1.65803	1.82009
1552424_at,1552425_a_at|317719	0.985109	1.0013	up	0.795988	1.02065	up	KLHL10	317719	-0.156962	0.101231	0.0476763	-0.0888638	0.0898805	-0.00346565	0.00346565	-0.0993176	0.0249968	0.190122	-0.0208826	-0.151646
1552427_at|220992	0.0125348	1.47916	down	0.447714	1.1117	down	ZNF485	220992	0.342559	0.499226	0.29256	-0.308038	0.043764	-0.295722	-0.195278	-0.043764	0.310879	-0.168236	-0.283299	0.0650881
1552430_at,1557132_at|116966	0.448402	1.12623	down	0.00102569	1.45699	down	WDR17	116966	-1.14028	-1.37903	-1.24854	-1.70166	-1.05689	-1.52382	1.69831	1.71409	1.53572	1.10873	1.05689	1.15354
1552432_at|162387	0.111501	1.12388	up	0.0647797	1.16834	up	MFSD6L	162387	0.01296	-0.01296	-0.19311	0.0736582	0.0341485	0.204538	-0.2637	-0.24766	-0.0357969	-0.0434322	0.129321	0.0403221
1552438_a_at,1556653_at|150709	0.137767	1.10156	down	0.821912	1.01109	down	ANKAR	150709	-0.133544	-0.0500295	0.110835	-0.20883	-0.131656	-0.150881	0.0500298	0.074403	0.100976	0.141902	0.103764	-0.0679843
1552439_s_at,1560334_at,1569879_a_at|84465	0.252335	1.07454	up	0.328336	1.13056	up	MEGF11	84465	0.0847398	-0.145063	-0.136903	0.0754861	0.0226573	0.0157903	0.119088	-0.269446	-0.316408	-0.0157903	-0.0934054	0.173528
1552445_a_at|80712	0.400816	1.06355	down	0.386036	1.04753	up	ESX1	80712	0.199354	-0.0298765	-0.052242	0.00634646	-0.149442	-0.0063467	0.120336	-0.0451994	-0.0137815	0.0667107	0.176499	0.0191054
1552448_a_at|83656	0.0669336	1.18605	down	0.0866641	1.20945	down	C8orf12	83656	0.25016	0.0982311	0.140615	-0.0474131	-0.249471	0.0474131	0.283257	-0.0951738	0.217233	-0.109486	-0.205861	-0.102383
1552449_a_at|147199	0.110931	1.09356	down	0.903042	1.00749	down	SCGB1C1	147199	0.0734651	-0.0932021	0.0783994	-0.166394	-0.0754435	-0.0866122	0.12335	0.0641737	-0.0169566	0.0169568	0.18348	-0.0621872
1552450_a_at|285126	0.252659	1.05195	up	0.427881	1.03534	up	DNAJC5G	285126	-0.0127273	-0.103056	-0.0528851	0.0962997	-0.0697675	0.0240054	-0.108833	0.0127273	0.0507603	0.0306983	-0.0151482	0.0894394
1552452_at,1552453_a_at|126248	0.569801	1.03732	up	0.143409	1.07769	down	WDR88	126248	-0.184004	0.0348158	0.0284538	0.104896	-0.0280836	-0.0389514	0.0906327	-0.0186553	0.0232213	0.0186553	-0.151925	-0.0953555
1552456_a_at|125997	0.0055934	1.48134	down	0.00135141	1.24422	down	MBD3L2	125997	-2.48099	-2.32805	-2.41511	-2.81784	-2.96217	-3.14487	2.75144	2.65326	2.6869	2.41527	2.32806	2.40255
1552458_at,1552459_a_at|85509	0.333863	1.12158	down	0.834866	1.00677	up	MBD3L1	85509	0.329932	-0.0149963	0.318176	0.180141	-0.149234	0.105611	-0.0777912	-0.0126321	0.0126321	0.0524411	-0.056865	-0.044152
1552461_at|169966	0.845693	1.01967	up	0.871786	1.00462	up	FAM46D	169966	0.10077	-0.177177	0.0376351	0.193604	0.0254252	-0.173482	0.0408278	-0.0254252	-0.046335	-0.0284803	-0.0355015	0.0530159
1552463_at|89778	0.797946	1.01476	down	0.276171	1.04472	down	SERPINB11	89778	0.0376103	0.00715017	-0.0692241	-0.160847	0.0801127	-0.00715041	0.0139427	-0.0430455	0.0609105	0.0141342	-0.124369	-0.0472879
1552467_at,1552468_a_at|259234	0.84206	1.01218	up	0.382381	1.04055	up	DSCR10	259234	0.0523901	0.147463	0.130274	0.271785	0.00969219	0.10106	-0.127093	-0.174082	-0.021492	-0.124554	-0.0163784	-0.00969219
1552489_s_at,1555099_at|58538	0.0175649	1.13288	up	0.0123034	1.23875	up	MPP4	58538	-0.0887896	-0.110365	-0.0372943	0.0281919	0.169142	0.106187	-0.0281919	-0.2156	-0.199189	0.134946	0.237158	0.11157
1552490_at,1563671_at|246269	0.0285188	1.10517	down	0.0645114	1.15426	down	LACE1	246269	-0.0233809	0.0233809	-0.0611168	-0.100807	-0.169916	-0.223199	0.106063	0.333533	0.242855	0.0711535	-0.0755605	0.065941
1552497_a_at|114836	0.700578	1.05396	up	0.277573	1.11107	up	SLAMF6	114836	0.107715	-0.0115492	-0.104084	0.418805	-0.0907576	-0.108519	0.127019	-0.122168	-0.232245	0.0115492	0.191636	0.0252719
1552498_at,1552499_a_at,1554790_at|7579	0.0204146	1.11164	down	0.013569	1.17145	down	ZSCAN20	7579	0.192566	0.0928264	0.190296	-0.0111709	-0.0254235	0.0542059	0.0111709	-0.0200477	0.0378518	-0.318274	-0.191865	-0.145787
1552501_a_at|151306	0.0931752	1.11989	up	0.286451	1.05398	up	GPBAR1	151306	0.0129857	-3.62396e-05	-0.0476255	0.133152	0.0372767	0.284973	3.62396e-05	-0.19913	-0.0673981	-0.0419741	-0.0216322	0.0246558
1552502_s_at,1554895_a_at,1554897_s_at|54933	0.678621	1.01988	up	0.333309	1.05082	up	RHBDL2	54933	-0.0216072	0.0606034	-0.152439	-0.0185728	-0.0282602	0.0185728	0.0348976	-0.0464828	0.0228305	0.161099	0.104752	-0.0400455
1552504_a_at|84446	0.983858	1.00253	down	0.88447	1.00894	up	BRSK1	84446	0.0295451	0.483563	0.311348	0.458529	0.094486	0.260524	-0.152108	-0.268276	-0.0961874	-0.207602	-0.240919	-0.0295451
1552506_at|286204	0.574867	1.02341	up	0.334961	1.12122	down	CRB2	286204	0.0613967	0.0642668	0.0202953	-0.0202953	0.11018	0.156237	-0.258195	-0.37757	0.0406948	-0.479972	-0.197693	-0.412624
1552509_a_at,1555636_at,1555656_at|146894	0.0236849	1.14932	up	0.0397069	1.22172	up	CD300LG	146894	0.034945	-0.0532007	-0.0428815	0.221287	0.0825496	0.237349	-0.107912	-0.295573	-0.123048	-0.034945	0.205994	0.169152
1552510_at,1569926_s_at|142680	0.00101783	1.21313	up	0.160999	1.12632	up	SLC34A3	142680	-0.0235338	-0.0807943	0.0158086	0.239869	0.281243	0.226562	-0.0158086	-0.114868	-0.102516	-0.0908179	0.22431	0.148173
1552514_at|164684	0.185564	1.12784	down	0.254485	1.08337	down	WBP2NL	164684	0.017943	-0.088329	0.263038	-0.162122	-0.0531672	-0.11275	-0.0166332	0.182853	0.137055	0.0166332	-0.134927	0.0749832
1552519_at,1563182_at|130399	0.466758	1.05826	up	0.154545	1.14382	up	ACVR1C	130399	-0.264738	0.0684895	-0.108551	0.0451286	-0.0451286	-0.0597038	-0.135331	-0.0761845	0.174855	0.189463	0.275372	0.0800722
1552520_at,1552521_a_at,1555159_at|157753	0.200117	1.0982	down	0.0047529	1.45789	up	TMEM74	157753	-1.10736	-1.23342	-1.17501	-1.45221	-1.17498	-1.294	1.10736	1.40994	1.25023	1.86927	1.7333	1.79662
1552524_at|116969	0.441713	1.07322	up	0.795377	1.0132	up	ART5	116969	-0.0842209	-0.271124	0.00124454	0.101033	-0.189368	0.0400887	0.123247	-0.00124454	-0.0868492	0.0188141	-0.0154524	0.0885334
1552526_at|196472	0.39239	1.09198	up	0.698456	1.0361	down	FAM71C	196472	0.0598291	-0.0576862	-0.202777	0.247271	0.0619127	-0.128978	0.00999033	-0.156089	0.258839	0.0254473	-0.0562216	-0.00999033
1552531_a_at|204801	0.234158	1.19742	down	0.0250076	1.11123	up	NLRP11	204801	0.388608	0.407315	0.196533	0.403098	-0.17925	-0.0111885	-0.164001	-0.173191	-0.0837708	0.0111885	-0.044992	0.0692999
1552532_a_at,1553989_a_at|245973	0.928124	1.00937	down	0.550667	1.02447	up	ATP6V1C2	245973	0.306729	0.0181928	-0.0483711	0.00026536	-0.0188868	0.254786	-0.0323861	-0.0231185	0.00810575	-0.0600557	0.117569	-0.00026536
1552535_at,1554804_a_at,1554805_at|149461	0.587309	1.05297	up	0.404092	1.02892	up	CLDN19	149461	0.0596139	-0.0950682	0.131638	0.202291	-0.107486	0.224775	-0.00202537	-0.105598	0.00202537	-0.0198348	0.0591013	-0.0214779
1552540_s_at|115811	0.576154	1.06915	up	0.353741	1.12633	up	IQCD	115811	-0.0777788	-0.0757651	0.189425	-0.00349426	0.370696	-0.0419183	-0.308509	0.198616	-0.101041	0.241159	0.05931	0.00349426
1552544_at|145264	0.0514748	1.12434	down	0.935115	1.00734	down	SERPINA12	145264	0.167175	0.212749	0.035223	-0.0921061	0.00533915	-0.00533915	-0.15556	-0.218921	0.0519149	-0.239544	0.0582967	-0.17298
1552546_a_at,1557415_s_at|137994	0.149255	1.26888	up	0.183308	1.09811	down	LETM2	137994	-0.725347	-0.119659	-0.576077	-0.255634	-0.0594752	-0.0752947	0.216263	0.291289	0.374562	0.295234	0.122351	0.0594752
1552553_a_at,1552554_a_at|58484	0.468734	1.01579	down	0.0383689	1.09188	down	NLRC4	58484	0.0882665	0.0168184	-0.00401103	0.00401103	0.0186559	0.0106138	-0.0255574	-0.0274259	0.095224	-0.0969011	-0.130144	-0.11115
1552555_at|146547	0.00279034	1.24398	up	0.0943255	1.11843	up	PRSS36	146547	-0.0679812	-0.177343	-0.18865	0.184985	0.114911	0.211009	-0.198443	0.0117431	-0.174037	0.100571	-0.0117431	0.0348449
1552557_a_at|158866	0.0839736	1.19583	down	0.00720321	1.47217	down	ZDHHC15	158866	-1.119	-0.930799	-1.22905	-1.27727	-1.28149	-1.49414	1.3244	1.69078	1.57778	0.993228	0.930799	0.995109
1552562_at|148268	0.0347777	1.19829	down	0.00856695	1.18792	down	ZNF570	148268	0.228513	0.10167	0.0778658	-0.0623543	-0.0504491	-0.262093	0.181702	0.127773	0.0504491	-0.0766163	-0.19469	-0.114065
1552563_a_at	0.113521	1.16835	down	0.222746	1.09352	down			0.240544	0.318124	0.273834	0.269264	-0.0767667	-0.0334165	0.0577252	-0.221898	0.0334165	-0.175222	-0.169855	-0.172636
1552564_at|119369	0.680049	1.06402	up	0.237059	1.04294	up	NUDT9P1	119369	-0.125102	0.22454	-0.189538	0.238757	-0.249827	0.189549	-0.0883368	0.0142108	-0.0159274	0.0152303	-0.0142108	0.0908889
1552566_at|118663	0.892117	1.01831	down	0.61133	1.06234	up	BTBD16	118663	-0.0750248	0.0938628	0.12971	-0.107158	0.360239	-0.183075	-0.0027256	0.211232	-0.235541	-0.029515	0.261499	0.0027256
1552568_at,1552569_a_at|83597	0.509509	1.01529	up	0.0305886	1.19397	up	RTP3	83597	-0.0385231	-0.0406209	0.041088	0.0179855	0.0276135	-0.0179855	-0.259665	-0.153527	-0.0376254	0.0424222	0.0826386	0.191429
1552570_at,1555048_a_at,1555049_at|54084	0.548766	1.05509	down	0.7629	1.00787	down	TSPEAR	54084	0.133713	0.00119424	0.28268	0.232966	-0.0102556	-0.0372393	0.0329866	-0.00536036	-0.0128229	-0.0642281	0.0462992	-0.00119424
1552575_a_at,1554314_at|135398	8.68922e-06	2.41452	down	0.40323	1.03676	up	C6orf141	135398	1.78716	1.66188	1.74115	0.412017	0.496902	0.466058	-0.507121	-0.540021	-0.610692	-0.412017	-0.570403	-0.519151
1552576_at|200420	0.782189	1.00861	up	0.528125	1.04763	down	ALMS1P	200420	0.0105327	0.100917	-0.0123407	0.00119913	0.0534588	0.0815574	-0.0889608	-0.0586084	0.203681	-0.100773	-0.0432967	-0.00119913
1552578_a_at,1555257_a_at,1560788_at|140469	0.114825	1.07452	up	0.486483	1.02248	up	MYO3B	140469	0.0636215	-0.00532317	0.00532317	0.189137	0.152069	0.0335057	-0.0241318	-0.109536	-0.00581646	0.0392888	-0.0470536	-0.0355053
1552580_at|205860	0.53328	1.07362	up	0.320837	1.07911	up	TRIML2	205860	-0.010525	-0.225887	0.259897	0.209862	0.0960333	0.0250227	-0.104776	0.010525	-0.271043	-0.0933137	-0.0280988	0.0856552
1552586_at,1555291_at|162514	0.0737635	1.16418	down	0.0182622	1.17582	up	TRPV3	162514	0.409783	0.460796	0.260462	0.103227	0.0761708	0.293719	-0.454024	-0.279805	-0.314939	-0.0988854	-0.172708	-0.0761708
1552587_at,1552588_a_at|168975	0.666158	1.03485	down	0.309306	1.03087	down	CNBD1	168975	0.1143	-0.0573924	0.0501473	-0.194471	0.119805	0.0334716	0.0280802	-0.0522554	-0.00400949	-0.094846	-0.0689146	0.00400949
1552590_a_at,1553410_a_at|94160	0.292447	1.08137	down	0.228637	1.09931	down	ABCC12	94160	0.0660985	0.0476749	0.263642	0.119394	0.0163865	-0.096946	0.161803	-0.0848081	-0.0525517	-0.0163865	-0.203826	-0.165124
1552592_at|118856	0.707935	1.01715	up	0.0536602	1.12388	down	MMP21	118856	0.0364742	0.0908294	-0.104312	0.0305388	0.0647814	0.00128484	-0.096463	-0.0012846	0.0939174	-0.213628	-0.18114	-0.114508
1552594_at|147744	0.205296	1.14417	up	0.0763746	1.08074	up	TMEM190	147744	-0.181884	-0.00137424	0.126119	0.111248	0.0569968	0.357523	-0.0634212	-0.0977287	-0.100657	-0.0399446	0.00137424	0.112802
1552596_at|246176	0.182242	1.0457	up	0.0502952	1.18357	up	GAS2L2	246176	-0.016881	-0.0350118	0.0377307	0.123969	0.0112138	0.0440431	-0.114468	-0.226986	-0.0850115	0.246798	0.0673885	-0.0112138
1552598_at|93107	0.501131	1.04091	up	0.00497253	1.13485	down	KCNG4	93107	0.0913644	0.0201507	-0.093761	-0.0304797	0.0559406	0.165829	0.069427	-0.0201507	0.079067	-0.148886	-0.146214	-0.124058
1552599_at|222659	0.424345	1.06743	down	0.0254204	1.08592	up	PXT1	222659	0.232548	0.199813	-0.00337029	-0.00718379	-0.0454648	0.199219	-0.0929053	-0.0877438	-0.0417798	0.00337029	0.0276506	0.103312
1552604_at,1552605_s_at|54143	0.0769749	1.1657	down	0.549986	1.04042	up	LINC00308	54143	0.218063	0.00314021	0.106061	-0.00314021	-0.242177	-0.0910113	-0.136234	-0.0745881	0.0269296	0.117592	0.00685954	-0.136849
1552607_at|100132967	0.0303348	1.38811	down	0.0816092	1.3044	down	FAM223A	100132967	0.578448	0.175254	0.263465	-0.221822	0.0170352	-0.197423	-0.0170352	0.0441425	0.216937	-0.10931	-0.199103	-0.597689
1552608_at|259239	0.660429	1.02942	down	0.97286	1.00186	up	WFDC11	259239	-0.0435892	0.152831	0.08207	0.0751084	0.102041	-0.111335	-0.0113467	0.0113467	-0.10218	-0.145581	-0.0291539	0.0805837
1552609_s_at,1552915_at|282616	0.711248	1.02057	up	0.608585	1.03671	down	IL28A///IL28B	282616	-0.0235488	-0.0193114	0.0617683	0.152762	-0.0843504	0.0386124	0.0162127	-0.10848	0.0236478	-0.239426	-0.0162127	0.030968
1552609_s_at|282617	0.926912	1.00485	down	0.767012	1.02186	up	IL28A///IL28B	282617	0.0410426	0.0982044	0.0254562	0.177665	0.0184505	-0.0523632	-0.0184505	-0.118869	-0.18683	-0.238367	0.0517974	-0.0439861
1552620_at|163778	0.440793	1.15482	up	0.800361	1.01911	down	SPRR4	163778	0.0937414	-0.129154	0.151741	0.530482	-0.203018	0.411852	0.0368648	-0.12917	-0.044292	-0.241749	0.0600896	-0.0368648
1552623_at|84941	0.0632178	1.1508	up	0.137429	1.07398	up	HSH2D	84941	-0.0970283	-0.0213063	-0.0575695	0.288692	0.113936	0.0293689	-0.0827768	0.0117357	-0.0117357	0.0887816	0.150553	-0.0131905
1552632_a_at|22901	0.353681	1.09108	up	0.0501829	1.2438	down	ARSG	22901	-0.193179	-0.259079	0.0301611	-0.173349	0.0271719	0.10134	0.0240231	0.1165	0.280831	-0.0240231	-0.31872	-0.180171
1552633_at,1552634_a_at|94039	0.0501986	1.21182	up	0.0247815	1.15253	up	ZNF101	94039	-0.336594	-0.223835	-0.499258	-0.105263	0.0393927	-0.162299	0.0663588	0.088774	-0.0393927	0.288663	0.157348	0.284156
1552665_at|84989	0.517881	1.13698	down	0.0136881	1.10028	up	LOC84989	84989	-0.810716	-0.343002	-0.873403	-0.550904	-0.794422	-1.2374	0.379866	0.347168	0.343002	0.52478	0.525684	0.433189
1552673_at|222546	0.151756	1.12226	up	0.753428	1.02222	up	RFX6	222546	-0.0465784	0.120312	-0.0320008	0.220515	0.0305493	0.289883	-0.0399451	-0.0305493	-0.103764	0.0525553	-0.208629	0.0769496
1552674_at|116093	0.918322	1.00891	up	0.770389	1.03005	up	DIRC1	116093	0.0956626	-0.121152	0.242327	0.0949171	0.168215	-0.00788212	-0.0867143	-0.229269	-0.0820117	-0.343634	0.00788236	0.065907
1552675_at|150353	0.473701	1.06611	down	0.774857	1.02677	down	DNAJB7	150353	-0.137989	0.14583	-0.117799	-0.122013	-0.00647378	-0.258546	0.0539339	0.164479	0.122828	-0.089324	0.309766	0.00647402
1552676_at|114131	0.110762	1.13844	up	0.178437	1.1544	up	UCN3	114131	0.139305	-0.163979	-0.0119591	0.209269	0.193757	0.121517	-0.0379305	-0.158932	-0.454821	-0.0668044	0.0246	0.0119591
1552691_at,1552693_at|115761	0.163389	1.13687	down	0.174709	1.05423	down	ARL11	115761	0.102663	0.326428	0.0005579	-0.141233	-0.00456715	0.0202537	-0.0200348	0.122869	0.0278506	-0.0673704	-0.0299444	-0.0005579
1552698_at|113691	0.266006	1.20127	down	0.00288792	1.25656	down	TUBA3FP	113691	-0.275636	-0.31538	-0.1622	-0.589537	-0.13896	-0.818413	0.590727	0.470544	0.458507	0.231802	0.160582	0.13896
1552701_a_at,1552703_s_at,1554744_at|114769	0.00770636	1.32427	up	0.0355945	1.18529	up	CARD16///CASP1	114769	2.75243	2.78662	2.63452	2.99706	3.21739	3.17472	-2.92693	-2.77494	-3.0342	-2.65451	-2.71133	-2.63452
1552705_at,1555598_a_at,1552708_a_at|142679	0.148534	1.21438	up	0.0277192	1.31699	up	DUSP19	142679	-0.842366	-0.750066	-0.865584	-0.738743	-0.238865	-0.639754	0.238865	0.449503	0.283793	0.776357	0.530083	0.857466
1552714_at|200407	0.240436	1.13255	down	0.952262	1.00438	down	CREG2	200407	0.061547	0.186361	0.075187	0.147525	-0.282574	-0.0805829	-0.0630019	0.0918093	-0.12421	-0.155258	-0.061547	0.102479
1552717_s_at|645455	0.115868	1.12227	down	0.945651	1.00928	down	CEP170///CEP170P1	645455	0.164383	0.308559	0.0353096	0.0516412	-0.0047853	-0.037883	-0.431293	0.0170863	-0.0556447	0.0047853	-0.114643	-0.399956
1552724_at|158800	0.0148152	1.22811	up	0.166407	1.19031	up	RHOXF1	158800	-0.259737	-0.389375	-0.161817	0.0717535	0.0360122	-0.0293698	0.0997105	-0.2445	-0.371696	0.0293698	0.032968	0.175174
1552725_s_at,1552726_at,1552727_s_at|170691	0.751927	1.02019	down	4.72921e-06	3.05019	down	ADAMTS17	170691	-0.0665234	-0.00263941	0.0280122	0.0686153	0.00263941	-0.198899	1.57545	1.48013	1.64047	-0.0477225	-0.0215203	-0.0614105
1552730_at|50846	0.406944	1.07437	up	0.340075	1.04828	up	DHH	50846	0.0100805	0.0128294	-0.0714222	0.110845	-0.11094	0.26207	-0.0706285	-0.147903	-0.0100805	0.0531946	0.026379	-0.104116
1552731_at,1552732_at|137735	0.490756	1.06005	down	0.388302	1.05417	up	ABRA	137735	-0.0505171	0.310376	0.0651457	0.00496554	-0.018466	0.086122	0.0151184	-0.125804	-0.14552	0.0928893	-0.115826	-0.00496531
1552733_at,1564272_a_at|122773	0.502747	1.07076	up	0.989384	1.00118	up	KLHDC1	122773	-0.322174	-0.0331361	-0.0644155	-0.234061	0.0849621	0.0252633	-0.0884538	0.258349	0.03899	-0.0252633	0.044296	0.194963
1552742_at|131096	0.876771	1.00602	down	0.12485	1.06791	down	KCNH8	131096	0.0307767	-0.0468392	-0.122068	-0.100945	-0.00351286	-0.0596404	0.0776291	0.00485706	0.108844	0.0035131	-0.106959	0.0104239
1552745_at|133482	0.447481	1.04497	down	0.717149	1.02217	up	SLCO6A1	133482	0.00760508	0.0512466	0.208062	-0.00760531	-0.0295777	0.113702	-0.0840626	0.0534496	-0.0537865	0.138891	-0.0344944	-0.0938868
1552747_a_at|151649	0.594037	1.03716	down	0.340963	1.03243	down	PP2D1	151649	-0.128901	-0.0502825	0.112416	-0.186936	-0.0357676	-0.00196791	0.00401545	0.0288141	0.117921	-0.0378442	0.0484824	0.00196767
1552750_at,1552751_a_at|117286	0.111426	1.11241	down	0.918674	1.00381	down	CIB3	117286	0.134453	0.12467	0.0523593	0.080714	-0.163025	-0.0672572	-0.00630212	0.00630212	-0.0656011	-0.0905278	0.0604479	-0.051964
1552755_at,1552757_s_at|157983	0.794809	1.00849	down	0.0347155	1.06129	up	C9orf66	157983	0.0230479	-0.0645516	0.02583	-0.0482028	-0.0512912	0.0472214	-0.0933683	-0.0549104	-0.0109952	0.0109952	0.0570972	0.0300944
1552770_s_at|147837	0.443797	1.12025	up	0.353767	1.06556	down	ZNF563	147837	0.00121331	-0.178683	-0.585525	0.0710051	-0.214044	-0.12848	0.00571227	0.212875	0.206936	0.159795	-0.00121331	-0.00788426
1552772_at,1552773_at|338339	0.794232	1.01797	down	0.532032	1.02174	up	CLEC4D	338339	-0.00882983	0.0113747	0.201434	0.146088	0.0532141	-0.0724018	-0.00742984	-0.091017	0.00742984	0.0652356	-0.0472477	-0.0159354
1552775_at|222545	0.829112	1.03103	up	0.618592	1.03535	up	GPRC6A	222545	0.499733	0.0978065	-0.147653	0.20922	0.239926	0.132983	-0.0361207	-0.0397346	-0.269127	0.0361207	-0.137418	-0.093323
1552777_a_at|135250	0.987856	1.00163	up	0.348204	1.05949	down	RAET1E	135250	0.0628251	0.0484587	-0.157253	-0.0118319	-0.232013	0.204909	-0.0232702	0.0118319	0.102857	-0.0824991	0.07853	-0.154712
1552783_at|147687	0.122278	1.25851	down	0.484238	1.05451	up	ZNF417	147687	0.00191188	0.529695	0.120299	-0.156634	-0.00191212	-0.184701	-0.061182	0.0658863	-0.0251029	0.215828	-0.100101	0.0935941
1552785_at,1559789_a_at|163115	0.329204	1.09046	down	0.230829	1.07518	down	ZNF781	163115	-0.0581797	0.255487	0.0836073	-0.13749	0.0915808	-0.0479747	-0.0195099	0.114955	0.0195099	0.0335768	-0.0513898	-0.180971
1552787_at,1552788_a_at,1570200_at|92797	0.598841	1.03834	down	0.061516	1.12554	up	HELB	92797	-0.0365343	0.104336	-0.00390053	0.0537329	0.0504508	-0.203103	0.00390053	-0.124145	-0.0851417	0.161929	-0.00623131	0.150768
1552793_at|286122	0.470162	1.10151	up	0.122467	1.11521	up	C8orf31	286122	0.525975	0.344683	0.295868	0.271374	0.823221	0.490363	-0.367869	-0.54633	-0.555924	-0.436995	-0.28979	-0.271374
1552794_a_at,1558995_at|284306	0.000480342	2.29993	up	0.083398	1.30009	up	ZNF547	284306	-0.223228	0.0113302	-0.0113302	0.989303	1.29071	1.10153	-0.304533	-0.290883	-0.292259	0.366458	0.0864879	-0.20479
1552806_a_at,1552807_a_at|89790	0.0777648	1.16969	up	0.340314	1.08339	up	SIGLEC10	89790	-0.283494	0.00141394	-0.0490228	0.188696	0.100806	0.0577604	-0.293893	-0.0646776	0.0482916	-0.00141394	-0.0419961	0.0797712
1552811_at|117166	0.144287	1.14503	up	0.147349	1.07296	up	WFIKKN1	117166	0.016355	-0.184894	0.0640111	0.207913	0.0113153	0.262384	-0.0710521	-0.217749	-0.0912633	0.0242572	-0.0882211	-0.0113153
1552813_at,1552814_a_at|136259	0.805311	1.00886	down	0.268031	1.06489	down	KLF14	136259	0.0958234	-0.0154299	0.00893128	0.0861288	-0.0196162	-0.0153559	-0.00893128	0.0819579	0.0151616	0.0583869	-0.165623	-0.0767006
1552816_at|158046	0.114212	1.25225	up	0.829532	1.02028	down	NXNL2	158046	0.0661764	0.233689	-0.273402	0.214143	0.371826	0.414078	-0.013922	-0.250502	-0.217576	-0.304091	-0.278716	0.013922
1552819_at|257103	0.147286	1.05338	down	0.894338	1.01064	up	LINC00205	257103	0.00199389	0.0597262	0.00333357	-0.106419	-0.0720472	0.0184574	0.156588	-0.195452	-0.0376997	-0.0759015	0.0471261	-0.00199389
1552825_at,1554231_a_at,1554985_at,1555166_a_at,1570030_at|252884	0.331685	1.07391	up	0.00212039	1.15529	up	ZNF396	252884	-0.129673	-0.175958	-0.258693	-0.103608	-0.222818	0.0707089	0.0227703	-0.00557625	0.00557625	0.159256	0.242488	0.245801
1552829_at	0.992592	1.00134	up	0.636574	1.06116	down			0.343454	-0.224787	0.193622	0.0613887	-0.0323439	0.289022	-0.0728362	0.0103526	-0.0765789	-0.459111	-0.0103526	0.0734763
1552830_at|162517	0.886884	1.01012	down	0.722361	1.01581	down	FBXO39	162517	-0.00913286	-0.0986552	0.206459	-0.0446596	0.0462673	0.0534654	-0.0650258	0.00913286	0.0210819	-0.0149102	-0.133917	0.0461426
1552833_at,1552834_at|192134	0.194071	1.18199	up	0.00934469	1.13809	up	B3GNT6	192134	0.203764	-0.279285	0.138547	0.326461	0.222716	0.23749	-0.150578	-0.25768	-0.223206	-0.0716066	0.00649071	-0.00649071
1552836_at|285267	0.0250562	1.24936	down	0.0634081	1.11341	down	ZNF619	285267	0.0753448	0.0974371	0.355188	-0.111618	-0.179752	-0.144236	0.119726	0.2067	0.0140941	-0.0140941	-0.0902231	-0.0201032
1552839_at|161142	0.856465	1.01578	down	0.655697	1.03131	up	FAM71D	161142	-0.00298524	0.331228	0.0438721	0.117337	0.00298524	0.184047	-0.00487208	-0.151208	-0.251321	0.0125167	-0.0962622	-0.190231
1552842_at|100653112	0.821058	1.01067	up	0.342451	1.10844	up	HS6ST3///LOC100653112	100653112	0.00437725	0.0299701	-0.135275	0.0237857	-0.0925325	0.0137616	-0.309791	-0.146978	-0.00437725	-0.216816	0.115163	0.0861174
1552846_s_at|115273	0.185813	1.16068	up	0.0576497	1.30577	up	RAB42	115273	-0.494196	-0.669104	-0.512773	-0.0983069	-0.4593	-0.473568	0.290637	0.0983069	0.128699	0.463235	0.388965	0.820138
1552851_at,1552852_a_at|201516	0.933444	1.00715	down	0.93929	1.00382	up	ZSCAN4	201516	-0.202583	0.0551624	0.0494263	0.0464046	-0.19909	0.0238698	-0.0415666	0.0735404	-0.0238695	0.122875	-0.0581279	-0.0401583
1552853_at,1552854_a_at|127731	0.0968936	1.05935	up	0.316174	1.04802	up	VWA5B1	127731	0.0561637	0.0850743	0.043238	0.08626	0.136043	0.211705	-0.127822	-0.0608677	-0.252178	-0.043238	-0.0880469	-0.106566
1552856_at|197196	0.671485	1.03211	down	0.482247	1.04982	up	LINC00311	197196	-0.0308652	0.0891733	0.227541	0.124144	-0.0824137	0.107336	-0.219659	-0.0658255	-0.00830436	-0.154165	0.0625122	0.00830436
1552858_at|158809	0.530945	1.08738	down	0.0510676	1.14758	down	MAGEB6	158809	0.164863	0.341355	-0.00323796	0.00323772	0.318099	-0.180933	0.0743418	0.0328939	-0.120941	-0.188516	-0.279987	-0.140971
1552860_at|100506888	0.172933	1.07611	up	0.324522	1.0347	up	LOC100506888///TCEB3C///TCEB3CL	100506888	-0.0727761	-0.229756	-0.112013	0.0488198	-0.0479703	-0.0979295	-0.0415678	0.0523005	0.0775173	0.0688858	0.0415678	0.125431
1552860_at|162699	0.172933	1.07611	up	0.324522	1.0347	up	LOC100506888///TCEB3C///TCEB3CL	162699	-0.0727761	-0.229756	-0.112013	0.0488198	-0.0479703	-0.0979295	-0.0415678	0.0523005	0.0775173	0.0688858	0.0415678	0.125431
1552860_at|728929	0.172933	1.07611	up	0.324522	1.0347	up	LOC100506888///TCEB3C///TCEB3CL	728929	-0.0727761	-0.229756	-0.112013	0.0488198	-0.0479703	-0.0979295	-0.0415678	0.0523005	0.0775173	0.0688858	0.0415678	0.125431
1552865_a_at|160492	0.693965	1.05112	up	0.12036	1.1552	up	IFLTD1	160492	0.130392	-0.181166	0.2235	0.129527	-0.0748955	0.33387	-0.0404423	-0.360297	-0.151725	-0.0677177	0.0992545	0.0404423
1552867_at	0.0649891	1.23378	down	0.00600457	1.4082	down			0.0169281	0.0299352	-0.0169281	-0.0556759	-0.430498	-0.393146	0.454276	0.48433	0.277062	0.0288044	-0.201769	-0.0929235
1552870_s_at,1553376_a_at|126859	0.233492	1.12287	down	0.0296462	1.08116	up	AXDND1	126859	0.157059	0.266556	-0.0220177	0.133267	-0.141402	-0.0918438	-0.0946841	-0.0209959	-0.0445509	0.109248	0.0209959	0.0472629
1552875_a_at,1553395_a_at|131450	0.0431567	1.18514	up	0.0512089	1.19998	up	CD200R1	131450	0.0292541	-0.0646166	-0.18493	0.0903209	0.280224	0.144345	-0.0292541	-0.202876	-0.238483	-0.0345567	0.177178	0.175785
1552876_at,1552877_s_at|114042	0.60415	1.02779	up	0.296942	1.07507	down	LINC00334	114042	0.09877	0.0116273	-0.0878855	-0.0162069	0.134699	0.0226756	0.0362371	0.194819	-0.0740255	-0.129718	-0.0116273	-0.0149258
1552878_at,1552879_a_at|220202	0.412244	1.04883	up	0.0168013	1.49005	up	ATOH7	220202	-0.810278	-0.817468	-0.780729	-0.79488	-0.821181	-0.586092	0.586092	0.817867	0.736922	1.5125	1.28817	1.06629
1552882_a_at|139285	0.00896183	1.11266	down	0.738788	1.00888	up	FAM123B	139285	0.00578976	0.000480175	0.0794392	-0.0871732	-0.154862	-0.134284	-0.000480175	-0.036166	0.0353305	0.0359509	-0.0455701	0.0465703
1552884_at,1552885_a_at|157848	0.542816	1.06098	down	0.770171	1.01631	up	NKX6-3	157848	0.13142	-0.139106	0.110342	0.0944605	-0.228951	-0.0190282	-0.0363646	-0.00828314	0.0492663	-0.0876923	0.154055	0.00828314
1552887_at|219793	0.468348	1.08368	up	0.614327	1.03029	up	TBATA	219793	-0.353265	-0.0294026	0.0294026	0.113316	-0.162074	0.0432986	0.0640911	-0.0441228	-0.148681	0.0668412	0.0302142	-0.0966159
1552889_a_at|90332	0.0971035	1.32982	up	0.001037	1.29247	up	EXOC3L2	90332	-0.155221	-0.573931	0.0231192	0.313208	0.0778263	0.136632	-0.276045	-0.33196	-0.342911	-0.0231192	0.091769	0.0908144
1552890_a_at,1554201_at,1554202_x_at|57010	0.0425595	1.1424	up	0.122839	1.09089	up	CABP4	57010	-0.0746438	-0.0868456	0.0193498	0.213278	0.0333636	0.187409	-0.0577643	-0.19644	-0.0198271	0.0164883	-0.0164883	0.102494
1552892_at|115650	0.0246815	1.20672	up	0.469041	1.03759	up	TNFRSF13C	115650	0.0083425	-0.123338	-0.0330999	0.297788	0.0886843	0.278718	0.0544999	-0.0657999	-0.0153282	-0.0083425	0.157785	-0.0163782
1552897_a_at,1552898_a_at|170850	0.909169	1.008	up	0.208292	1.15351	down	KCNG3	170850	-1.00988	-0.765329	-0.826149	-0.938255	-0.740086	-0.888543	0.885845	1.27665	0.972943	0.973736	0.740086	0.803508
1552899_at,1552900_a_at|154089	0.25716	1.14461	down	0.0357487	1.21221	down	MGC34034	154089	0.16235	0.00672448	0.122147	0.10887	-0.36474	-0.037495	0.0436167	-0.00672448	0.19279	-0.195117	-0.318346	-0.0897673
1552903_at|124872	0.987361	1.00144	down	0.635876	1.06691	down	B4GALNT2	124872	0.0771977	-0.139008	0.0659696	-0.175331	-0.00157917	0.174844	0.00157917	-0.321222	0.0457612	-0.415199	0.0722398	-0.21123
1552906_at|158521	0.300447	1.08869	up	0.51182	1.02887	down	FMR1NB	158521	-0.141169	0.103539	0.00985217	0.102097	-0.00985217	0.247741	0.0707848	-0.0245974	-0.0334981	0.0550749	-0.0929768	-0.0725997
1552908_at|148823	0.0528055	1.05675	down	0.815879	1.00467	down	C1orf150	148823	0.0358	0.0147305	0.103947	-0.0509489	-0.0163274	-0.0171392	-0.00346184	-0.00289559	0.00848818	-0.0561955	0.0352507	0.00289559
1552912_a_at,1561853_a_at|149233	0.242735	1.09547	down	0.579609	1.04017	down	IL23R	149233	0.104572	-0.0171467	0.0171467	-0.0432686	-0.270408	0.0235866	-0.0538217	0.173838	0.0542413	-0.0503341	-0.0813576	0.135492
1552913_at|286514	0.406738	1.04664	down	0.552187	1.03294	up	MAGEB18	286514	-0.015466	-0.16054	0.015466	-0.183294	-0.0305369	-0.143998	0.0405197	-0.0722659	0.140922	0.0163021	0.146271	0.0868671
1552917_at|282618	0.528759	1.03931	up	0.0656121	1.21739	up	IL29	282618	-0.00188816	-0.0367419	-0.123244	-0.0203937	-0.110951	0.13634	-0.200453	0.0184489	0.00188816	0.161034	0.112456	0.397778
1552919_at|132989	0.252859	1.11031	down	0.636111	1.08083	down	C4orf36	132989	-0.731317	-0.436868	-0.414384	-0.702524	-0.584816	-0.748121	0.414384	1.15028	0.704305	0.740349	0.595704	0.596485
1552929_at|131890	0.694149	1.0451	up	0.580107	1.03861	down	GRK7	131890	0.00165582	-0.131658	-0.146992	0.192478	-0.296071	0.0175204	0.0144374	-0.00785351	0.183799	0.131196	-0.103127	-0.00165582
1552930_at|79258	0.316866	1.03942	down	0.642166	1.04175	down	MMEL1	79258	-0.00545001	-0.068527	0.0424058	-0.115912	0.00545001	-0.0884325	-0.166292	0.213584	0.108651	0.0165451	-0.0695937	0.0319722
1552932_at|171389	0.446297	1.04621	up	0.00305238	1.30871	up	NLRP6	171389	0.0121853	-0.159816	-0.0121853	0.0472569	-0.0968618	0.0852947	-0.238132	-0.311497	-0.166801	0.0719733	0.152049	0.223999
1552933_at,1558834_s_at,1563834_a_at|254268	0.210982	1.0497	down	0.848917	1.01642	down	AKNAD1	254268	-0.240722	-0.222502	-0.163653	-0.307156	-0.198377	-0.331276	0.163653	0.31642	0.557234	0.291454	0.344636	0.33072
1552935_at|203430	0.607476	1.03756	down	0.729111	1.02117	down	ZCCHC5	203430	0.297207	-0.0288934	0.0990227	0.0461382	0.0830854	0.0785273	0.00404561	-0.0735911	-0.122298	-0.237754	-0.0407182	-0.00404561
1552937_s_at|84126	0.00190316	1.39487	down	0.0021419	1.09763	down	ATRIP	84126	0.0714309	0.241048	0.237073	-0.272007	-0.252382	-0.366462	0.0714872	0.0894363	0.0445669	-0.0610402	-0.0920861	-0.0445669
1552938_at|85416	0.438633	1.13821	down	0.00831019	1.30702	down	ZIC5	85416	-0.148332	-0.10956	-0.679513	-0.304792	-0.487144	-0.705757	0.693176	0.622159	0.523841	0.323565	0.10956	0.247191
1552940_at|127670	0.112929	1.13525	up	0.625582	1.02845	up	TEDDM1	127670	-0.0282761	-0.173777	-0.0157665	0.0810693	-0.00203431	0.252187	0.00203431	0.00715435	-0.0405508	0.0425397	0.153516	-0.106004
1552942_at|149373	0.0698607	1.17681	up	0.107303	1.17971	up	LOC149373	149373	-0.00891089	-0.0936878	0.138567	0.325707	0.112981	0.301915	-0.0140147	-0.277483	-0.206697	-0.0308645	0.239041	0.00891089
1552946_at,1552947_x_at|163071	0.000577191	2.0609	down	0.00340632	1.32915	down	ZNF114	163071	1.62063	1.26627	1.47372	0.399247	0.45205	0.379491	-0.430847	-0.379491	-0.566481	-0.851587	-0.937577	-0.819164
1552948_at|148870	0.968835	1.00272	up	0.519064	1.01478	up	CCDC27	148870	-0.102515	0.000763416	0.0922332	0.10421	0.0440955	-0.146089	-0.000763416	-0.0575018	-0.0239005	-0.0561728	0.015398	0.0221252
1552950_at|161502	0.353293	1.08367	down	0.663173	1.04297	down	C15orf26	161502	0.168192	-3.33786e-05	0.232851	0.153083	0.0419083	-0.141754	-0.114073	-0.246543	0.121059	-0.236523	-0.185157	3.33786e-05
1552954_at|439936	0.292204	1.08302	up	0.943448	1.00554	down	C5orf17	439936	-0.15838	0.107108	-0.153848	-0.00851369	0.114923	0.0336509	0.119744	0.00851369	-0.105991	-0.118807	0.159652	-0.04249
1552955_at|83655	0.956728	1.00423	down	0.254865	1.13051	up	LINC00208	83655	-0.0123365	0.0123365	0.237339	0.101495	-0.0591319	0.176689	-0.117059	-0.0533507	-0.172751	0.0284865	0.300595	-0.141339
1552961_at	0.503578	1.03112	up	0.847371	1.03044	down			0.00633347	-0.171397	-0.115269	-0.0354167	-0.00633347	-0.105957	0.247939	0.152204	0.510805	0.544701	-0.076955	0.31343
1552967_at|158506	0.741684	1.05223	up	0.986676	1.00104	down	ZNF645	158506	-0.178432	-0.21508	0.11177	-0.357669	0.0372083	0.25907	0.109842	-0.11753	0.0285592	0.107088	-0.0285592	-0.0621493
1552971_at|137868	0.256649	1.12371	up	0.653412	1.04651	down	SGCZ	137868	-0.0424919	0.0650461	-0.208472	-0.0841942	0.152667	0.250424	0.0216682	-0.0216684	0.254366	-0.084579	-0.0866051	0.2288
1552972_at|100507431	0.089764	1.25149	up	0.712753	1.01879	down	LOC100507431	100507431	-0.0844617	-0.0626867	0.0682394	0.104297	0.562709	0.225035	0.0764883	-0.0928702	-0.0381446	0.0381444	-0.121108	-0.0521474
1552973_at|7484	0.131037	1.1831	up	0.818325	1.01691	up	WNT9B	7484	-0.294174	0.027625	0.108441	0.122079	0.242807	0.204731	-0.206438	-0.0166234	-0.148604	-0.255662	0.0166234	-0.0600625
1552974_at	0.523326	1.07688	down	0.644526	1.01356	down			-0.20956	0.242819	0.116336	0.0510664	-0.0274999	-0.194562	-0.0401244	0.0275002	0.0329819	-0.0477943	-0.0395682	0.049427
1552975_x_at	0.346577	1.14225	down	0.549755	1.02396	down			-0.0834489	0.460263	0.0800476	-0.0767765	0.114568	-0.156554	0.0826366	0.00219011	-0.0524325	-0.0911837	-0.00219011	0.0232739
1552976_at	0.328454	1.04904	down	0.319852	1.05836	up			0.062137	0.00644839	0.0830361	-0.129219	0.0654262	0.00819409	-0.00644839	-0.0883149	-0.215979	-0.04292	0.0529717	-0.0752999
1552979_at|151477	0.126737	1.0827	up	0.00242629	1.4212	up	LINC00471	151477	-0.166059	-0.138525	-0.177001	0.0138495	0.0113347	-0.16285	-0.0113344	0.0316446	-0.0728755	0.542732	0.571387	0.354645
1552986_at|142937	0.0381013	1.16252	down	0.0262089	1.08834	down	LOC142937	142937	0.264343	0.237222	0.17613	0.112773	0.0277663	-0.114607	0.0559427	-0.0550298	-0.0277663	-0.108379	-0.135889	-0.14897
1552988_at|160140	0.189086	1.10371	down	0.109905	1.2724	down	C11orf65	160140	-0.210064	0.0259826	-0.195985	-0.187364	-0.267516	-0.352265	0.519976	0.776643	0.373276	0.383634	0.269577	-0.0259826
1552990_at,1564319_at|284418	0.983706	1.00207	up	0.984147	1.00096	up	FAM71E2	284418	0.0426395	0.113411	-0.252974	0.0540986	0.0459049	-0.187969	-0.00484943	-0.0754125	-0.0785935	0.00484943	0.0133324	-0.172895
1552991_at|120065	0.402578	1.09641	up	0.49242	1.06011	up	OR5P2	120065	0.223307	-0.226034	-0.0544196	0.00723159	0.190395	0.143602	-0.0407346	0.0607401	-0.265103	-0.0899814	0.104763	-0.00723159
1552993_at|143241	0.269357	1.06152	down	0.374901	1.06452	down	DYDC1	143241	-0.0187173	0.167349	0.113306	0.0701418	-0.00450373	-0.0620768	0.0918736	-0.0185759	0.00450397	-0.216581	0.0729802	-0.0492167
1552995_at|246778	0.229404	1.02093	down	0.00931919	1.16271	up	IL27	246778	0.0399659	0.0291631	0.029269	0.00897193	0.0354979	-0.0357101	-0.186587	-0.203002	-0.245583	-0.0599244	-0.00897193	0.0862019
1552997_a_at,1555001_at|132141	0.434599	1.11649	up	0.782461	1.01309	up	IQCF1	132141	0.199015	-0.416184	-0.125433	-0.0115536	0.012561	0.133299	0.0690547	-0.120682	-0.0469936	0.0115536	-0.0765587	0.0226563
1552998_at|245938	0.507435	1.03557	up	0.231114	1.07272	down	DEFB125	245938	0.0522702	-0.0251722	0.0150139	0.165631	0.0863192	-0.0585773	-0.000421286	-0.0224514	0.14864	-0.0250854	-0.153404	0.000421286
1552999_a_at|280664	0.222321	1.14781	up	0.485491	1.0596	down	WFDC10B	280664	-0.00573218	-0.167764	-0.223369	0.266516	-0.152416	0.0856792	0.0504302	-0.0720876	0.207837	0.088487	0.00573218	-0.158587
1553002_at|245908	0.336879	1.01962	down	0.0467774	1.13588	down	DEFB105A///DEFB105B	245908	0.059072	0.0388403	0.0157728	0.0536802	-0.0206213	-0.00345898	-0.00405264	0.079607	0.00345898	-0.14524	-0.0621252	-0.265061
1553002_at|504180	0.336879	1.01962	down	0.0467774	1.13588	down	DEFB105A///DEFB105B	504180	0.059072	0.0388403	0.0157728	0.0536802	-0.0206213	-0.00345898	-0.00405264	0.079607	0.00345898	-0.14524	-0.0621252	-0.265061
1553004_at,1563465_at|168507	0.0165602	1.13898	down	0.42773	1.02388	down	PKD1L1	168507	0.0156111	0.0244161	0.0345975	-0.167393	-0.241908	-0.0793155	-0.0471221	0.0291492	0.0511082	-0.0690218	-0.0151185	0.0151185
1553006_at|139378	0.923888	1.01285	up	0.695716	1.03881	down	GPR112	139378	0.190199	-0.0468764	-0.0685592	-0.0656354	0.36043	-0.164755	0.0401824	-0.0410099	0.345309	-0.0401824	0.0630164	0.156837
1553009_s_at|254958	0.32341	1.08489	up	0.786359	1.01127	up	REXO1L1	254958	0.0414513	0.0130843	-0.267442	0.0759369	0.0860869	-0.0222844	0.0257512	-0.0130843	-0.0384542	-0.0148314	-0.0702046	0.107762
1553011_at|138474	0.834263	1.03879	up	0.286713	1.10783	down	TAF1L	138474	0.065148	-0.313425	0.10592	0.40946	-0.111668	-0.275448	-0.0433379	0.052317	0.077654	-0.33999	0.0433379	-0.0599312
1553013_at,1553418_a_at|129684	0.455569	1.0543	down	0.325879	1.05443	down	CNTNAP5	129684	-0.0238309	0.0663435	0.191104	0.137049	-0.0809071	-0.0513725	0.114263	0.0145552	-0.0445127	0.0166843	-0.0145552	-0.147202
1553019_at|117532	0.160759	1.11162	up	0.689219	1.03188	up	TMC2	117532	0.0143526	0.181208	-0.0450175	0.208324	0.299545	0.100682	-0.0143526	-0.0411694	-0.266075	-0.169125	-0.0824935	0.0658534
1553020_at|140771	0.839381	1.02099	up	0.287233	1.07607	up	SMCR5	140771	0.142518	-0.248326	-0.00612807	0.122072	0.00612807	-0.150251	0.0388231	-0.0441685	-0.0584683	-0.0246809	0.242074	0.0360992
1553022_at|114026	0.038134	1.2291	down	0.0806526	1.0836	down	ZIM3	114026	0.00429487	-0.0801463	0.209315	-0.345685	-0.201355	-0.212302	0.0703554	0.11614	0.0708601	0.0361671	-0.00429487	-0.122003
1553024_at|282706	0.786564	1.03315	up	0.787805	1.01803	up	DAOA-AS1	282706	0.202717	-0.0222011	-0.137631	0.261051	-0.177701	0.100704	0.0931148	-0.0326714	-0.182286	0.0222013	0.0301275	-0.0968409
1553036_at|222611	0.570064	1.07397	down	0.434309	1.0976	down	GPR111	222611	0.0815768	0.071801	0.160495	-0.198589	0.327271	-0.12368	-0.221835	0.0660296	-0.0397789	-0.231485	0.0397792	-0.406937
1553039_a_at,1564536_at,1564537_a_at|136371	0.112502	1.09519	up	0.359338	1.05051	up	ASB10	136371	-0.00550961	0.00550961	0.0241635	0.256739	0.0360315	0.124944	-0.0464551	-0.128304	-0.166012	-0.128804	0.0702579	-0.0689514
1553041_at|170572	0.970204	1.00208	down	0.478396	1.08794	up	HTR3C	170572	0.0780735	-0.0937493	0.0343313	-0.10523	0.0408115	0.0740807	-0.277554	0.0835705	-0.30649	-0.209993	-0.0343313	0.108631
1553043_a_at|146722	0.145246	1.20972	up	0.414333	1.10347	up	CD300LF	146722	-0.0698538	-0.0495143	-0.213841	0.00794864	0.0335624	0.449291	0.191621	-0.304719	-0.234196	0.0546155	0.0321894	-0.00794864
1553044_at|84694	0.665165	1.05625	down	0.830696	1.01476	up	GJA10	84694	0.258965	-0.277617	0.0374695	-0.0479058	-0.198029	0.0279177	0.0210108	-0.00829923	-0.147527	0.0900065	0.00829923	-0.169708
1553046_s_at|64090	0.113038	1.10658	up	0.229164	1.08071	up	GAL3ST2	64090	0.103843	-0.120695	0.0779045	0.160399	0.192342	0.146621	-0.125285	-0.273916	-0.00758433	-0.0263264	0.00758433	-0.0520976
1553052_at|164237	0.100276	1.08156	down	0.961513	1.00205	up	WFDC13	164237	0.125311	0.161956	0.0748005	0.00772524	0.0884371	-0.0734198	0.0368052	-0.0871306	-0.126799	-0.0496817	-0.00772524	-0.110837
1553057_at|89777	0.450512	1.06041	down	0.555775	1.03899	up	SERPINB12	89777	0.144743	-0.0450097	0.246444	0.00387084	-0.0472294	0.135663	-0.0238696	-0.0427214	0.0418984	-0.062718	0.207427	-0.00387084
1553059_at|114771	0.376624	1.16685	up	0.618761	1.03758	up	PGLYRP3	114771	0.0442061	-0.221452	0.114027	0.260793	-0.169562	0.51341	0.021374	-0.0213737	-0.0980141	0.204051	-0.051717	-0.0906916
1553060_at|85481	0.37153	1.07681	up	0.262051	1.08574	up	PSKH2	85481	0.0158503	0.0461686	-0.110965	0.059262	0.267739	-0.0556438	-0.126191	0.0612185	-0.207184	-0.0167463	0.116492	-0.0158503
1553061_at|89883	0.0213114	1.23441	up	0.412899	1.07912	up	OR6W1P	89883	-0.217018	-0.12382	-0.0337381	0.289813	0.0697095	0.177351	-0.222772	0.117314	-0.0210659	-0.0210297	0.0210297	0.203033
1553062_at|116255	0.226051	1.1075	up	0.0552713	1.08443	up	MOGAT1	116255	0.0470935	0.0775837	-0.0756687	0.235068	-0.018509	0.274351	-0.0616609	-0.159814	-0.0503236	0.00300467	0.078992	-0.00300467
1553064_at|132243	0.911991	1.00855	up	0.118675	1.08801	up	H1FOO	132243	0.049599	-0.00836241	-0.0428594	-0.147655	-0.015365	0.198225	-0.148922	0.0216676	-0.0320729	0.0671557	0.130211	0.00836241
1553066_at|134860	0.597001	1.04294	down	0.651227	1.04186	down	TAAR9	134860	-0.0572275	0.0385739	-0.145886	-0.198114	-0.215368	0.0669717	-0.0159093	0.0440093	0.311383	-0.0395385	0.0159093	0.185628
1553067_a_at|114814	0.0355301	1.21421	up	0.529693	1.04359	down	GNRHR2	114814	-0.0748558	-0.0432501	-0.236853	0.153949	0.281044	0.0500994	-0.0190454	-0.0140929	0.16274	-0.146606	0.0140929	0.0774579
1553069_at|257357	0.0389395	1.13277	down	0.0563961	1.1378	up	BRWD1-IT2	257357	-0.0055654	0.137589	0.185085	-0.0877297	-0.0426378	-0.0920785	-0.135822	0.0055654	-0.212928	0.0860391	0.0170243	0.112509
1553074_at|140456	0.0721514	1.10231	up	0.288949	1.13192	up	ASB11	140456	-0.00764143	0.104126	0.0015291	0.0944334	0.251927	0.173242	-0.0015291	-0.0451382	-0.120171	-0.0337726	-0.00375998	0.406994
1553077_at|121214	0.757514	1.0352	down	0.931247	1.00682	down	SDR9C7	121214	0.0327337	0.366463	-0.019387	0.019387	0.253883	-0.0431836	-0.191381	0.116152	-0.128445	-0.134125	-0.123342	0.0243623
1553078_at|120066	0.354827	1.09185	up	0.560813	1.07403	up	OR5P3	120066	-0.11954	-0.25106	0.109162	0.0812314	0.116785	-0.0791111	-0.266121	-0.0223923	0.0223923	-0.252373	0.191357	0.104017
1553079_at|135644	0.946615	1.00494	down	0.175104	1.11099	up	TRIM40	135644	0.124353	0.0809938	-0.03996	0.036527	0.203637	-0.0960857	-0.210508	-0.0804869	0.00790679	0.191425	-0.00790679	-0.0110782
1553080_at|286828	0.5256	1.04538	up	0.138163	1.05613	up	CSN1S2AP	286828	-0.157432	0.0292661	0.0564258	-0.00292492	-0.0411117	0.164393	-0.0534012	-0.107184	0.00292492	-0.0271759	0.0695534	0.0363104
1553081_at|128488	0.560373	1.04337	up	0.206643	1.05553	up	WFDC12	128488	0.0940607	-0.220746	0.0177577	-0.0111563	0.0489786	0.0370152	-0.0928991	0.0111563	-0.0919993	-0.0243375	-0.012428	0.0969193
1553082_at|155051	0.0829651	1.29797	up	0.127421	1.13665	up	CRYGN	155051	0.035399	-0.035399	-0.0903416	0.141033	0.660301	0.237084	-0.0912297	-0.0961962	-0.119695	-0.102681	0.131468	0.218451
1553083_at	0.0204579	1.22828	down	0.910261	1.01167	up			0.202857	0.101821	0.204838	-0.0349181	-0.268988	-0.0764868	-0.321429	0.00774121	0.0620203	0.0155463	-0.00774121	-0.209267
1553084_at|147323	0.00601973	1.16836	up	0.440003	1.10066	up	STARD6	147323	-0.123748	-0.160488	-0.157497	0.00055325	0.138423	0.0927581	-0.165032	-0.00055325	0.0423571	0.384465	-0.113147	0.0205745
1553086_at|143501	0.222848	1.08115	down	0.578705	1.06215	down	C11orf40	143501	0.0674102	0.213809	-0.051291	-0.0370848	-0.0609303	-0.00975061	0.00975061	0.0291231	-0.0471306	0.0273426	-0.372908	0.0763626
1553087_at|84322	0.0534957	1.20283	up	0.226408	1.15141	up	C18orf12	84322	0.0831251	-0.154476	-0.211269	0.238634	0.174834	0.10321	-0.035166	-0.156344	-0.324799	-0.169819	0.22855	0.035166
1553094_at|255061	0.194328	1.14732	up	0.0403477	1.22172	up	FLJ45513///TAC4	255061	-0.286749	0.00544167	-0.13737	-0.110598	0.219273	0.0674431	-0.00544167	-0.136531	-0.154001	0.124627	0.0881932	0.357939
1553099_at|200765	0.000117568	1.73312	down	0.00253388	1.33827	down	TIGD1	200765	0.763502	0.698779	0.840101	-0.0491145	0.0411456	-0.0697649	0.063586	-0.0411456	0.0544021	-0.296427	-0.47672	-0.411131
1553126_a_at|221074	0.862208	1.00714	up	0.0565788	1.18596	down	SLC39A12	221074	-0.12916	-0.0175717	0.0418363	-0.0646908	0.0175717	-0.0269825	0.152666	0.216019	0.185955	0.119274	-0.1339	-0.168891
1553130_at|652276	0.0851066	1.22894	up	0.429851	1.08048	up	LOC652276	652276	-0.010807	0.010807	0.332275	0.513252	0.278176	0.433079	-0.0590339	-0.176573	-0.0782671	0.246605	-0.0728393	-0.152624
1553138_a_at|126549	0.0184065	1.60674	down	0.507846	1.05924	down	ANKLE1	126549	0.432663	0.608228	0.454053	-0.12538	0.0722985	-0.504389	-0.0797477	0.00748682	-0.00748682	0.0117569	-0.331484	-0.00912094
1553145_at|202020	0.000359025	1.64879	up	0.0017812	1.39072	up	FLJ39653	202020	-0.942521	-0.838218	-0.778577	-0.213853	-0.0694408	-0.111793	0.0694408	0.15419	0.138181	0.709232	0.511004	0.569059
1553146_at|152405	0.844333	1.02168	down	0.88816	1.00647	down	C3orf30	152405	-0.154995	0.31428	-0.0110428	0.0762115	-0.0825589	0.0617425	0.0423977	-0.0587974	-0.0184534	0.053762	0.0110428	-0.127586
1553147_at|202151	0.100735	1.13797	down	0.682411	1.03274	up	RANBP3L	202151	0.308604	0.0977538	0.0278254	-0.010839	-0.0253921	-0.0889552	-0.000969171	0.0158391	-0.0285053	-0.115509	0.240341	0.00096941
1553151_at,1553153_at,1553155_x_at|245972	0.618948	1.02823	down	0.914499	1.00402	up	ATP6V0D2	245972	0.0183097	0.172433	-0.069559	0.0193697	-0.0470115	0.028345	0.0117649	-0.0564405	-0.0117649	-0.0940486	0.0671328	-0.0121557
1553169_at,1553171_x_at|164312	0.262782	1.07516	up	0.121959	1.12176	up	LRRN4	164312	0.154885	-0.111619	0.0367887	0.169545	0.132179	0.0919693	-0.126293	-0.342366	-0.195148	-0.166507	0.00985622	-0.00985622
1553176_at,1553177_at|117157	0.283799	1.14883	down	0.46284	1.05931	up	SH2D1B	117157	0.373652	0.0642769	-0.145551	-0.163644	-0.159228	0.0147569	0.0213339	0.00112653	-0.13917	0.216307	-0.00112653	-0.0825291
1553179_at,1553180_at|171019	0.0215902	1.136	down	0.221269	1.06978	down	ADAMTS19	171019	0.0357952	0.0551181	-0.0307806	-0.0997837	-0.146333	-0.245643	-0.0033927	0.0939908	0.0495427	0.0172343	-0.172414	0.00339246
1553183_at|89766	0.896497	1.01971	up	0.265219	1.08195	down	UMODL1	89766	-0.428453	0.121139	0.125533	-0.193354	0.102196	-0.00616753	0.00616753	0.226326	-0.0158478	0.0316762	-0.112313	-0.0436002
1553192_at,1553193_at|126068	0.0778551	1.16047	up	0.429635	1.05358	up	ZNF441	126068	-0.0132486	-0.0230471	-0.0733985	0.234015	0.296817	0.00359166	-0.104414	0.115439	-0.00359166	0.129545	0.141122	-0.0373181
1553197_at,1553199_at|138009	0.000377803	1.11591	down	0.354377	1.04336	down	DCAF4L2	138009	-0.0022943	0.0370679	0.027426	-0.125345	-0.134568	-0.15253	-0.0347159	0.108775	0.041959	0.0332153	-0.103204	0.00229406
1553204_at,1553205_at|253868	0.0602241	1.12551	up	0.454697	1.04693	up	C20orf166-AS1	253868	-0.0222511	0.00282574	0.0626397	0.276979	0.0704913	0.207497	-0.191973	-0.221523	0.00614834	-0.125932	-0.0801115	-0.00282574
1553208_s_at	0.958741	1.00598	down	0.710943	1.039	down			-0.0564883	0.181731	-0.152524	-0.0677092	0.211689	-0.197068	-0.0387998	0.271508	0.0387998	0.199409	-0.153545	0.0600727
1553212_at,1553213_a_at|196374	0.424798	1.06055	up	0.445562	1.06939	up	KRT78	196374	-0.175024	0.104404	-0.148853	-0.0170723	0.080242	-0.0282084	-0.00823653	0.189406	-0.0195004	0.00823653	0.120338	0.323475
1553214_a_at,1553215_s_at|221016	0.089609	1.08649	down	0.0129214	1.20891	down	CCDC7	221016	-0.0305377	0.048931	0.0160502	-0.0436598	-0.0778405	-0.203096	0.234127	0.168947	0.377505	0.0181152	-0.0425974	-0.0160502
1553221_at,1563725_at|147949	0.000255773	1.96335	down	0.980745	1.00208	up	ZNF583	147949	0.718009	0.851711	0.979892	-0.111072	-0.0883423	-0.170921	-0.208382	0.129495	-0.0127257	0.0127257	0.0574747	-0.152803
1553222_at|165140	0.0360866	1.13947	up	0.421888	1.04508	up	OXER1	165140	0.0545585	-0.0884106	-0.092798	0.118628	0.101151	0.218657	0.0211289	-0.16242	-0.0486333	-0.0681264	0.0901868	-0.0211289
1553226_at|145978	0.455833	1.0582	up	0.0558021	1.16501	down	LINC00052	145978	0.00500214	-0.0727204	0.160454	-0.00500214	0.101172	0.241394	0.0571266	-0.120828	0.117659	-0.169659	-0.283965	-0.153432
1553228_at|220388	0.147015	1.06426	down	0.439479	1.06965	down	CCDC89	220388	-0.00392234	0.120472	0.124444	0.00392234	-0.0615114	0.0290323	-0.218339	0.0802299	0.0909015	-0.11389	-0.0247267	-0.200027
1553229_at|137209	0.909334	1.01259	down	0.0432973	1.39379	down	ZNF572	137209	-0.50647	-0.434548	-0.660492	-0.520395	-0.338754	-0.796502	0.794084	0.982098	1.16024	0.338754	0.747125	0.413509
1553238_a_at|147746	0.8819	1.01205	down	0.277298	1.07913	down	HIPK4	147746	0.233121	-0.00153875	0.00153875	-0.0357876	0.00507641	0.211985	0.143988	0.0427756	-0.139178	-0.0741582	-0.149242	-0.0586286
1553241_at|286183	0.45646	1.10322	down	0.570884	1.05191	down	NKAIN3	286183	0.0594929	0.173586	-0.278991	-0.0764407	-0.0283099	-0.36631	0.0722746	0.153208	-0.0401202	-0.208389	0.0283099	0.146405
1553246_a_at|84197	0.865443	1.02247	down	0.763442	1.00956	down	SGK196	84197	0.121063	-0.377647	-0.0343611	-0.323046	-0.06653	0.00243926	0.000919104	0.0260537	0.0955708	-0.000919104	-0.00832582	0.0906227
1553249_at|27127	0.208689	1.10355	down	0.106778	1.27505	down	SMC1B	27127	-0.0867479	-0.1959	0.0432157	-0.34833	-0.131672	-0.185873	0.119888	0.51118	0.625445	-0.0432157	0.202209	0.045862
1553253_at|92591	0.189833	1.12578	up	0.230329	1.17416	up	ASB16	92591	0.0520923	0.117162	-0.0520923	0.117527	0.109492	0.402903	-0.360217	-0.333614	-0.0534923	-0.128518	-0.167894	0.243962
1553254_at|139599	0.995194	1.00029	down	0.389353	1.05396	up	MAGEE2	139599	-0.220665	-0.0249937	-0.0850503	-0.121397	-0.056123	-0.154433	0.0249937	0.223715	0.112075	0.195562	0.289117	0.103552
1553255_at|147664	0.167171	1.09506	up	0.0670142	1.1263	up	ERVV-1	147664	0.000152111	0.000126839	-0.000126839	0.284793	0.0341511	0.074254	-0.135322	-0.235032	-0.307535	-0.107008	0.0398903	-0.0960155
1553257_at|89792	0.551316	1.07206	up	0.0590816	1.12263	up	GAL3ST3	89792	-0.0737019	-0.126987	0.143215	0.223744	-0.179527	0.199473	0.00168276	-0.0804644	-0.136787	0.124662	0.162097	-0.00168276
1553258_at|146512	0.104731	1.10006	up	0.176835	1.27104	up	FLJ30679	146512	-0.0689626	-0.0235181	0.00616598	-0.00616598	0.125762	0.206839	-0.570109	-0.322317	0.0428982	0.277461	-0.10991	0.0209541
1553260_s_at,1553261_x_at,1554831_x_at,1563673_a_at,1556757_a_at,1558428_at|151254	0.43061	1.01457	up	0.360055	1.02505	up	ALS2CR11	151254	0.0141084	-0.00401258	-0.034693	0.00394416	0.0492496	-0.0151846	-0.00394416	0.033973	-0.056185	0.0701246	-0.0062921	0.0170798
1553262_a_at|2837	0.0228289	1.17374	up	0.210224	1.10209	up	UTS2R	2837	0.0176022	0.0891888	-0.127303	0.226471	0.208372	0.237975	-0.199783	-0.162885	-0.0871313	-0.158039	0.146555	-0.0176022
1553263_at|124590	0.252252	1.11876	up	0.907855	1.00479	up	USH1G	124590	0.108495	0.013278	0.152719	0.221745	0.073844	0.464616	-0.0395656	-0.115121	-0.139647	-0.176312	-0.013278	-0.0840421
1553269_at,1559746_a_at,1569479_at|255403	0.720184	1.04368	up	0.00568511	1.12816	down	ZNF718	255403	-0.817574	-0.480502	-0.770986	-0.691464	-0.394286	-0.798295	0.628029	0.595141	0.554656	0.467092	0.394529	0.394286
1553275_s_at	0.0300654	1.39455	down	0.199259	1.0762	down			0.893772	0.489756	0.470914	0.0457506	0.19478	0.174514	-0.205255	-0.0457506	-0.208643	-0.183941	-0.333604	-0.259924
1553276_at|147741	0.088919	1.1868	down	0.152316	1.15648	down	ZNF560	147741	0.111086	0.0200152	0.375077	-0.101375	-0.113675	-0.0200152	0.166005	0.163505	-0.0327752	-0.119424	-0.277693	0.0646365
1553282_at|150147	0.80328	1.01545	up	0.279631	1.05879	up	C21orf128	150147	-0.0260056	-0.0892371	0.13757	0.0990843	0.0529615	-0.0633806	-0.132501	0.0355183	-0.142378	-0.0605053	0.0423695	0.0260056
1553285_s_at,1564688_a_at|144715	0.438762	1.05993	up	0.691101	1.01648	up	RAD9B	144715	-0.0395536	0.00374126	-0.287087	-0.0515382	0.0490942	-0.0685525	-0.0062232	0.0609097	0.0691788	0.161561	0.036788	-0.00374126
1553288_a_at|222950	0.0331255	1.18081	down	0.123109	1.04541	down	NYAP1	222950	0.261463	0.290661	0.211536	-0.0355022	-0.0759494	0.155767	-0.00376177	-0.0021863	0.0134387	-0.103594	0.0021863	-0.0833108
1553293_at|117195	0.227705	1.11389	down	0.682087	1.02989	down	MRGPRX3	117195	0.150246	-0.178227	0.0287018	-0.120844	-0.0867448	-0.258505	0.0631061	0.260161	-0.037148	0.094842	-0.0287018	0.092495
1553295_at,1553604_at,1553605_a_at|154664	0.00488751	1.61129	down	0.137339	1.08423	down	ABCA13	154664	1.16931	1.52481	1.24243	0.561135	0.736495	0.574271	-0.573982	-0.753982	-0.561135	-0.743146	-0.763614	-0.732335
1553296_at|84873	0.867673	1.01307	down	0.0945113	1.18806	down	GPR128	84873	-0.0757382	0.135697	0.106716	-0.057457	0.200425	-0.0324831	0.00410032	0.000284433	0.168348	-0.000284195	-0.335824	-0.236981
1553298_at|146723	0.00767586	1.15895	down	0.106913	1.11279	down	C17orf77	146723	0.218489	0.117127	0.258254	-0.0106664	-0.00274062	-0.0311785	0.103255	-0.0371637	0.101467	0.00274062	-0.198365	-0.0993614
1553299_at|574029	0.848919	1.05277	up	0.000161526	2.33529	up	DUSP5P	574029	-1.89377	-1.26169	-1.30008	-1.60426	-0.817888	-1.81081	0.956835	0.979522	0.817888	2.23971	2.18674	1.99859
1553311_at|284756	0.0457229	1.20219	down	0.056952	1.16732	down	C20orf197	284756	0.344461	0.380608	0.0932527	-0.0174804	0.0486302	-0.00983047	-0.123146	0.00983071	0.0225725	-0.130333	-0.373252	-0.25675
1553315_at,1554074_s_at|200172	0.1173	1.09305	up	0.290527	1.05736	up	SLFNL1	200172	0.0944915	-0.101875	0.00508356	0.156265	0.0665126	0.15999	-0.0654049	-0.197837	-0.0383124	-0.102786	0.0477214	-0.00508356
1553319_at|27199	0.651418	1.05546	down	0.814934	1.00924	down	OXGR1	27199	0.18128	0.00143886	0.0241683	0.203166	-0.297228	0.0673335	-0.00143886	-0.0780613	-0.107824	0.00561547	-0.138244	-0.0944955
1553320_s_at|168448	0.832306	1.01999	down	0.225235	1.07102	down	CDC14C	168448	-0.0621636	0.294956	-0.0354187	0.0104768	0.139077	-0.0378652	-0.0432589	0.152055	0.0718138	-0.0104768	0.0109601	-0.116838
1553321_a_at|27233	0.0232024	1.17572	down	0.14942	1.16464	down	SULT1C4	27233	0.118055	0.056771	0.157349	-0.0087955	-0.158401	-0.201249	0.290484	0.239344	-0.0825062	0.0087955	-0.102409	-0.118732
1553325_at|134187	0.964911	1.00309	up	0.579269	1.04763	up	POU5F2	134187	-0.0881735	0.207236	-0.0118591	0.0716261	-0.0288774	0.0778014	0.0442299	-0.217415	-0.191567	-0.202273	0.0270647	0.0118591
1553326_at|122042	0.522738	1.06683	down	0.907642	1.00691	down	RXFP2	122042	-0.00125062	0.070527	-0.0819899	-0.340792	0.0807117	-0.0326406	0.0597197	0.055355	-0.165906	0.00535285	0.00125062	-0.0872244
1553329_at,1553330_at|136263	0.285078	1.02498	up	0.920224	1.00605	up	C7orf45	136263	0.0105908	-0.0484037	-0.0607331	-0.0208104	0.0396514	-0.010591	0.026834	0.0925052	-0.0961323	-0.095324	0.0343933	0.110238
1553333_at|126868	0.00093512	1.74281	down	0.317563	1.24212	down	MAB21L3	126868	2.51797	2.59916	2.69354	1.68074	1.94234	1.78333	-1.96345	-1.68074	-2.38348	-1.95604	-2.50583	-2.5042
1553335_x_at|285696	0.997429	1.00033	up	0.53149	1.03705	down	LOC285696	285696	0.184429	0.0318964	-0.0241988	0.230084	0.136752	-0.173301	-0.0868616	-0.0614851	0.0241988	0.0417323	-0.139743	-0.183587
1553340_s_at,1553471_at|146861	0.026133	1.13403	up	0.663332	1.02596	up	SLC35G3///SLC35G4///SLC35G5	146861	0.00874138	0.132259	-0.00874138	0.281014	0.207844	0.187783	-0.0984302	-0.096014	-0.14493	-0.0100503	0.0115919	-0.22999
1553340_s_at|646000	0.0128894	1.17524	up	0.790793	1.01938	up	SLC35G3///SLC35G4///SLC35G5	646000	0.0394838	0.15783	-0.0135648	0.334004	0.270121	0.2785	-0.161211	-0.0965126	-0.146456	-0.0387642	0.0135648	-0.295923
1553340_s_at|83650	0.0128894	1.17524	up	0.790793	1.01938	up	SLC35G3///SLC35G4///SLC35G5	83650	0.0394838	0.15783	-0.0135648	0.334004	0.270121	0.2785	-0.161211	-0.0965126	-0.146456	-0.0387642	0.0135648	-0.295923
1553341_at|131669	0.219615	1.04331	down	0.134011	1.13938	up	UROC1	131669	-0.0241821	0.0988658	0.0425725	-0.0635266	-0.0164678	0.0137296	-0.189459	-0.266063	0.0484614	-0.0137296	0.0917654	0.0796666
1553344_at,1560330_at|65217	0.0273898	1.16235	down	0.280154	1.07899	down	PCDH15	65217	0.244769	0.215008	0.0839434	-0.105097	-0.0377011	0.0353813	0.0215683	-0.0827336	0.17018	-0.0284367	-0.170006	-0.0215683
1553351_at,1560399_a_at|161725	0.968285	1.00445	down	0.909989	1.00465	down	OTUD7A	161725	-0.195535	0.219212	0.237014	-0.0196009	0.0935843	0.167491	-0.0448894	-0.00365758	0.00365758	-0.0634911	0.0845733	-0.0860524
1553352_x_at,1555299_s_at|30816	0.00137018	1.38303	up	0.036848	1.22118	up	ERVW-1	30816	-0.0634751	0.0327251	-0.0327251	0.441217	0.538894	0.359896	-0.2103	-0.312433	-0.14265	0.170959	-0.089433	0.117914
1553354_a_at|143153	0.862514	1.01973	down	0.263266	1.06868	down	FLJ31958	143153	0.0576429	-0.398713	-0.363096	-0.343389	-0.248593	-0.196757	0.214458	0.0667729	0.163731	0.0488543	-0.0488543	0.157488
1553355_at	0.248644	1.11395	up	0.552358	1.01894	up			0.118159	0.00131762	0.268816	0.177119	0.224114	0.454116	-0.100184	-0.104866	-0.04976	-0.00131762	-0.0425287	-0.129769
1553356_at	0.0414412	1.17315	down	0.147051	1.04639	down			0.177248	0.0523078	0.208749	-0.128987	-0.160897	0.0370402	0.0610645	0.0143456	-0.0149796	-0.0183742	-0.10313	-0.0143456
1553357_at|158696	0.117112	1.11816	down	0.382841	1.11187	down	LOC158696	158696	0.983307	1.22552	1.1477	0.917345	0.922163	1.03362	-1.40799	-0.917345	-1.10063	-1.17069	-1.36939	-1.34485
1553363_at|154386	0.0205091	1.14362	up	0.265074	1.08983	up	C6orf195	154386	-0.198317	-0.11216	-0.28584	-0.0132997	0.022217	-0.0244105	-0.0398447	0.0132997	0.161827	0.0237668	0.269718	0.21412
1553364_at|285848	0.658936	1.0519	down	0.0350759	1.14135	down	PNPLA1	285848	0.00808048	0.336911	-0.0760746	-0.120908	0.178923	-0.00808048	0.0695453	0.22025	0.0504742	-0.13312	-0.0608902	-0.0379305
1553365_at,1561114_a_at|120863	0.611517	1.05619	down	0.0115989	1.17509	down	DEPDC4	120863	0.242373	0.0977573	-0.221838	-0.023782	-0.118298	0.023782	0.206853	0.124505	0.10373	-0.0414252	-0.172323	-0.0494611
1553367_a_at|125965	0.102659	1.08183	up	0.686244	1.02997	up	COX6B2	125965	-0.187011	-0.0469914	-0.0216188	0.00173664	0.0264821	0.056571	0.207147	-0.00457764	-0.086956	-0.00173664	0.148113	0.0970421
1553372_at	0.213425	1.19138	up	0.732454	1.01661	up			-0.261691	0.0772046	0.0209488	0.143017	0.45452	-0.00315917	-0.0585979	-0.0713211	0.00315917	0.0949491	-0.0383085	-0.112115
1553373_at|128025	0.300079	1.1328	up	0.0220913	1.14777	up	WDR64	128025	-0.00830269	-0.058553	0.00830269	0.430688	-0.0871341	0.137583	-0.105189	-0.0141864	-0.0874357	0.200513	0.148601	0.0405824
1553374_at|55412	0.0132688	1.20295	down	0.0822912	1.11296	down	PRO2949	55412	0.110841	0.229779	0.0624781	-0.152284	-0.0577784	-0.186565	0.0175803	0.0961459	0.243852	-0.041749	-0.0175803	-0.046298
1553378_a_at|256957	0.395261	1.07909	up	0.159039	1.07946	down	C17orf66	256957	-0.0253714	0.12473	-0.12998	-0.060989	0.11487	0.244936	0.073521	-0.0182751	0.136345	-0.023708	-0.133896	0.0182751
1553380_at,1564310_a_at|165631	0.501643	1.03393	down	0.74247	1.01846	down	PARP15	165631	-0.0129186	0.0845572	-0.0361689	0.0129186	-0.143751	0.0218676	-0.0821899	0.0428783	0.0187842	-0.0789067	0.0938982	-0.11469
1553385_at|84931	0.315569	1.04894	up	0.0384803	1.15572	up	LOC84931	84931	0.129388	-0.00976396	0.00976396	0.0384667	0.182176	0.115544	-0.112608	-0.322834	-0.27448	-0.0725844	0.0179265	-0.0288742
1553388_at|221301	0.496317	1.05801	up	0.0884411	1.07321	up	FAM26D	221301	-0.0242224	0.0442872	-0.29355	-0.0292504	0.0578206	-0.0580091	-0.116627	-0.104101	0.0242224	0.0254154	0.0477908	0.0360916
1553391_at|254158	0.501342	1.07637	up	0.156559	1.14338	up	CXorf58	254158	-0.343333	-0.139032	0.112098	-0.0733709	-0.0766528	0.0982616	-0.157249	0.107155	-0.0583053	0.0980489	0.315164	0.0583053
1553392_at|146779	0.577051	1.0843	down	0.0137848	1.3812	down	EFCAB3	146779	-0.00997913	0.277379	-0.0186602	-0.351862	0.209112	0.0411898	0.00997913	0.234522	0.315798	-0.40548	-0.215065	-0.216924
1553396_a_at,1553397_at,1554022_at,1554023_s_at|152206	0.00480312	1.21545	up	0.137319	1.09634	up	CCDC13	152206	-0.125316	-0.174713	-0.146054	0.102896	0.0694172	0.226064	0.0109751	-0.0617149	-0.0590427	-0.0109751	0.220807	0.0784543
1553398_at	0.0431944	1.17136	down	0.0922998	1.21371	down			-0.00385904	0.150002	0.244065	-0.0762296	-0.0612864	-0.156815	0.0283866	0.35873	0.0515192	-0.189645	0.00385904	-0.213837
1553399_a_at,1553400_a_at,1558611_at|147081	0.169375	1.10303	up	0.0122394	1.07622	up	C17orf69	147081	-0.100825	-0.127197	-0.102246	-0.00326085	0.191159	-0.0937684	-0.0221379	0.034713	0.00326085	0.123386	0.134599	0.0757525
1553401_at|259249	0.814473	1.01825	down	0.145466	1.04095	down	MRGPRX1	259249	-0.00997448	0.180127	-0.0128167	0.0600257	0.148926	-0.129878	0.0365601	0.03844	-0.00950599	0.00950599	-0.0870154	-0.0306892
1553403_at|117579	0.850347	1.01941	down	0.954147	1.00707	up	RLN3	117579	-0.240683	0.183874	-0.0290091	-0.0616455	-0.162792	0.0554202	0.0553436	-0.122669	0.0290091	-0.315848	0.14825	0.159786
1553412_at,1569570_at|84871	0.258751	1.1153	up	0.333867	1.11616	up	AGBL4	84871	-0.140879	0.022993	-0.0620304	0.317157	-0.00458157	-0.0202097	-0.207923	0.174355	-0.209573	0.00458157	0.212124	0.015777
1553413_at|80078	0.445494	1.12563	up	0.933134	1.00617	down	FLJ13744	80078	-0.140165	-0.283068	0.218969	0.374509	-0.036651	-0.0299376	0.00329006	-0.00329006	0.199499	0.147338	-0.0885946	0.114148
1553415_at|246213	0.653742	1.02158	down	0.363053	1.10021	down	SLC17A8	246213	-0.00162673	0.0241303	0.122239	0.112675	0.00267982	-0.0630078	0.00162649	-0.156497	0.246074	-0.237079	-0.0227354	-0.0623302
1553417_at|283171	0.758493	1.0239	up	0.199987	1.12872	up	C11orf44	283171	0.0112937	0.042299	-0.0986834	0.20027	-0.0265203	-0.116595	-0.0112937	-0.243873	0.0532775	-0.0146372	0.110559	0.226247
1553420_at,1560010_a_at|150538	0.839954	1.01435	down	0.564948	1.03024	down	SATB2-AS1	150538	-0.0405753	-0.0109143	0.0589654	-0.0757153	-0.138316	0.15982	0.0278864	0.0598083	0.0109143	-0.0491614	0.120574	-0.101731
1553423_a_at,1558217_at|146857	0.00508044	1.07352	down	0.0174997	1.13526	down	SLFN13	146857	-0.00802755	-0.0581501	-0.0478351	-0.129715	-0.130632	-0.160728	0.309161	0.249521	0.27554	0.143422	0.00802755	0.133703
1553424_at,1561721_a_at|283461	0.975602	1.0013	up	0.618251	1.03287	down	C12orf40	283461	0.0553041	-0.0135064	0.0594654	-0.0364995	0.138083	0.00531244	0.135749	-0.00547647	-0.00531244	0.139856	-0.0855136	-0.0693383
1553425_at|149465	0.422622	1.03629	up	0.103907	1.20012	down	WDR65	149465	0.0519201	0.0163981	-0.0950674	0.0450534	-0.0226055	0.105079	0.338858	-0.0242075	0.194289	-0.0354382	-0.0163981	-0.228754
1553426_at|285668	0.473113	1.09662	down	0.218007	1.10797	down	C5orf64	285668	-0.146209	0.043174	0.320912	-0.247566	-0.0250933	0.0913549	0.131902	-0.0773559	0.0820415	-0.247668	0.0250933	-0.0845985
1553428_at,1556365_at,1556366_s_at|285780	0.0167892	1.1798	down	0.107648	1.12121	down	LY86-AS1	285780	0.269875	0.106344	0.256544	0.0285079	-0.037791	-0.0735733	-0.0475554	0.115901	0.193593	-0.0285077	-0.148937	-0.0557954
1553429_at|158263	0.127204	1.14178	up	0.0372462	1.1724	up	FLJ31713	158263	-0.046021	-0.00669551	-0.321846	0.0591638	0.0548074	0.0853286	-0.103236	-0.0504551	-0.229373	0.188229	0.00669551	0.1104
1553430_a_at|128178	0.505813	1.04716	down	0.235008	1.11238	up	EDARADD	128178	0.0230978	0.313097	0.209374	0.175618	0.0615661	0.108948	-0.172617	-0.468039	-0.290643	-0.251692	-0.0230978	-0.195564
1553432_s_at|146183	0.154503	1.20049	up	0.717472	1.0325	up	LOC653786///OTOA	146183	-0.0357785	0.0249162	-0.0369406	0.279723	-0.0249162	0.488252	0.142421	-0.0994184	-0.0458395	-0.123283	0.199551	0.0593364
1553432_s_at|653786	0.154503	1.20049	up	0.717472	1.0325	up	LOC653786///OTOA	653786	-0.0357785	0.0249162	-0.0369406	0.279723	-0.0249162	0.488252	0.142421	-0.0994184	-0.0458395	-0.123283	0.199551	0.0593364
1553434_at|163720	0.208114	1.16709	down	0.358833	1.08461	down	CYP4Z2P	163720	-0.0187469	0.065603	0.177503	0.102409	-0.175788	-0.370994	0.0187469	0.16943	-0.112858	-0.224611	0.0467699	-0.0983498
1553435_at|147276	0.497238	1.08725	up	0.610764	1.03344	up	C18orf15	147276	0.0405105	0.0960003	-0.341536	0.0473613	0.202451	-0.0927895	-0.0801457	0.0311867	-0.224766	-0.00326097	-0.131346	0.00326097
1553436_at|283463	0.500107	1.08576	down	0.811014	1.02773	up	MUC19	283463	-0.143585	0.0153507	0.0342368	-0.445095	0.0451018	-0.050135	-0.246724	0.193677	-0.0153507	0.0689794	-0.154467	0.135453
1553437_at,1556012_at|127707	0.0154702	1.15229	up	0.0960874	1.05725	up	KLHDC7A	127707	0.0516928	0.00227034	-0.0442661	0.12398	0.258753	0.240472	-0.0988713	-0.0248963	-0.0891131	0.0642015	-0.0338465	-0.00227034
1553438_at|100505621	0.298838	1.12567	up	0.371299	1.06379	up	C11orf72	100505621	0.129749	-0.121427	0.068733	0.251872	-0.0362394	0.373761	-0.126537	-0.0309036	-0.0027082	0.0027082	0.188584	-0.0838206
1553439_at	0.788825	1.0444	down	0.862808	1.02058	up			0.085552	0.0039165	0.0492313	-0.073447	-0.361591	0.385707	0.00697112	-0.0654686	-0.0039165	-0.215647	-0.0719616	0.31336
1553440_at,1560751_at|147429	0.750229	1.02016	down	0.937728	1.0025	up	CHST9-AS1	147429	0.115083	-0.158022	0.003034	-0.0990475	-0.003034	-0.0242192	-0.0294377	0.00390184	0.0199312	0.025288	0.0577973	-0.0778636
1553443_at|439941	0.362426	1.10474	up	0.0861189	1.08645	down	FER1L6-AS1	439941	-0.172984	-0.174169	0.0130153	0.244262	-0.189571	0.0423043	0.128396	0.0952449	-0.0120101	-0.0663433	-0.0929108	0.0120099
1553444_a_at|148345	0.993927	1.0004	up	0.251061	1.11021	up	C1orf127	148345	0.150766	0.00387669	-0.00325727	0.126522	0.0696011	-0.0430193	-0.012095	-0.0215907	-0.193288	-0.042767	0.265021	0.00325727
1553446_at|389422	0.680997	1.04167	down	0.620149	1.02915	down	C6orf183	389422	-0.137667	0.016082	0.145402	0.126049	-0.0416846	-0.237226	0.00382686	-0.0633264	0.186558	-0.031034	-0.00382686	0.0375679
1553447_at|123624	0.231076	1.11038	up	0.399677	1.06911	up	AGBL1	123624	-0.183407	0.00674784	0.00787485	0.256237	-0.0379707	0.0661072	-0.103626	-0.00674784	-0.0588383	0.215594	0.0295008	-0.125072
1553448_at|285759	0.0676933	1.10965	down	0.807841	1.02457	down	FLJ34503	285759	0.0993587	0.147594	0.0220047	-0.0362533	-0.153014	0.00791276	-0.00791276	0.131999	-0.218618	-0.098797	0.0998536	-0.200646
1553449_at,1553450_s_at,1564334_at|283860	0.0361394	1.10151	up	0.0185057	1.11763	up	LINC00304	283860	-0.012841	0.00653958	0.0745823	0.12294	0.128999	0.234787	-0.136955	-0.155767	-0.212069	-0.00653958	-0.0694208	0.0525038
1553451_at|283847	0.54407	1.10873	up	0.414832	1.09095	up	CCDC79	283847	-0.293948	0.00475979	0.254085	0.454826	-0.0494266	0.00623298	-0.147546	-0.120821	-0.00475979	0.137298	0.191986	-0.225643
1553452_at|283446	0.0350757	1.16199	down	0.0896458	1.14634	down	MYO1H	283446	0.0677781	0.013144	0.207461	-0.126707	-0.182672	-0.0520487	0.0380745	-0.00654459	0.152752	-0.245673	0.00654483	-0.167706
1553454_at|126638	0.939319	1.00786	up	0.261769	1.07268	down	RPTN	126638	0.103499	0.199251	0.0706289	-0.131966	0.261022	0.278203	0.0970018	-0.157854	-0.0706289	-0.15472	-0.174656	-0.105746
1553456_at	0.241975	1.0519	down	0.347908	1.04406	down			0.143944	0.00736999	0.0695474	-0.056752	0.0660069	-0.00736976	0.020503	0.0520515	-0.136217	-0.0923295	-0.0714436	-0.0865016
1553457_at|439943	0.431491	1.05792	down	0.650107	1.03146	up	LINC00269	439943	0.200209	-0.0292318	0.196306	0.113201	-0.0639494	0.0743201	-0.125931	-0.0980532	0.0292318	0.132225	-0.123491	-0.0694149
1553460_at|285051	0.0550674	1.21248	up	0.316384	1.07982	up	C2orf61	285051	0.112236	-0.142582	-0.228179	0.202037	0.158939	0.214388	-0.111988	-0.136581	-0.0272976	0.0272976	-0.142844	0.172045
1553461_at,1555538_s_at|171483	0.742601	1.02337	down	0.926299	1.00736	down	FAM9B	171483	0.171727	0.132546	-0.109298	0.0269804	-0.0269804	0.0949767	-0.117612	-0.167454	0.0639482	-0.138603	0.0756452	-0.189919
1553462_at	0.886322	1.00558	up	0.574958	1.04783	up			0.0864558	-0.0265706	0.0542035	0.0379426	0.120188	-0.0199389	-0.162583	-0.148437	-0.0185056	0.0931025	-0.238932	0.0185056
1553465_a_at|221223	0.960972	1.00653	up	0.999502	1.00015	up	CES5A	221223	1.46924	1.48477	0.936181	1.30258	1.31951	1.29629	-1.01142	-1.75978	-1.24244	-0.936181	-1.33197	-1.74485
1553466_at|286464	0.0399277	1.2158	down	0.207987	1.11203	down	CXorf59	286464	-0.0171149	0.162808	0.0219171	-0.297299	-0.307528	-0.0732832	0.0171149	0.12584	0.139678	-0.0635526	0.10691	-0.220304
1553467_at|439944	0.737799	1.03261	up	0.888181	1.01198	up	FLJ32742	439944	0.0997425	-0.326104	-0.0297858	-0.0920569	-0.0255038	0.0003196	0.0856165	0.09701	-0.0003196	0.271246	0.0741657	-0.111557
1553474_at|100288966	0.480486	1.04304	down	0.763274	1.01154	up	LOC100288966///POTEB///POTEC///POTED	100288966	-0.000437736	0.0636058	0.215855	-0.0285344	0.0056324	0.119558	-0.0710678	-0.0521703	-0.0218503	0.0327473	0.000437975	-0.128617
1553474_at|317754	0.480486	1.04304	down	0.763274	1.01154	up	LOC100288966///POTEB///POTEC///POTED	317754	-0.000437736	0.0636058	0.215855	-0.0285344	0.0056324	0.119558	-0.0710678	-0.0521703	-0.0218503	0.0327473	0.000437975	-0.128617
1553474_at|339010	0.480486	1.04304	down	0.763274	1.01154	up	LOC100288966///POTEB///POTEC///POTED	339010	-0.000437736	0.0636058	0.215855	-0.0285344	0.0056324	0.119558	-0.0710678	-0.0521703	-0.0218503	0.0327473	0.000437975	-0.128617
1553474_at|388468	0.480486	1.04304	down	0.763274	1.01154	up	LOC100288966///POTEB///POTEC///POTED	388468	-0.000437736	0.0636058	0.215855	-0.0285344	0.0056324	0.119558	-0.0710678	-0.0521703	-0.0218503	0.0327473	0.000437975	-0.128617
1553475_at|55448	0.0524503	1.28192	up	0.908195	1.00617	up	PRO1483	55448	0.00139606	-0.352946	-0.178225	0.334498	0.0525388	0.158123	0.12968	-0.0381614	-0.0460211	0.109676	-0.00139606	-0.0361727
1553478_at|283165	0.420786	1.07767	up	0.131223	1.10621	up	KIRREL3-AS3	283165	-0.248699	-0.0770061	-0.294767	0.0311437	-0.296739	-0.0311437	-0.139898	0.103371	0.0427039	0.0999651	0.17335	0.16974
1553479_at|284339	0.206744	1.13173	up	0.639356	1.0294	down	TMEM145	284339	-0.0073477	0.16342	0.0514826	0.277765	0.0482832	0.41708	-0.0312587	-0.0118865	-0.182331	0.0073477	-0.166439	-0.191784
1553482_at|145858	0.153901	1.24272	down	0.019678	1.19646	down	C15orf32	145858	-0.00576735	0.309135	0.251802	-0.27527	0.171465	-0.281543	0.00576735	0.128365	0.233306	-0.175798	-0.111369	-0.12171
1553483_at|254187	0.023465	1.18695	up	0.162147	1.10222	up	TSGA10IP	254187	-0.118177	0.0357583	-0.120297	0.137304	0.129678	0.272072	-0.0357583	-0.248432	-0.0912244	0.0619752	0.0718124	-0.0879791
1553484_at|144360	0.770422	1.01304	down	0.856371	1.01018	down	LINC00477	144360	0.0393023	0.0880313	-0.106439	-0.0169542	0.0129342	-0.0311556	0.0474842	0.143752	-0.0888274	0.0883565	-0.0129342	-0.0168707
1553485_at|151278	0.900803	1.01075	up	0.40498	1.07083	down	CCDC140	151278	-0.226007	-0.139429	0.155992	-0.0456244	-0.0775286	-0.0400044	0.334715	0.0846995	-0.0201226	0.0210952	0.061895	0.0201226
1553486_a_at|284099	0.478366	1.08947	down	0.559837	1.05075	up	C17orf78	284099	-0.00656891	0.144126	0.352024	0.266252	-0.138486	-0.0090754	-0.00295091	0.0179136	0.00295067	-0.0263944	0.301707	-0.0431523
1553488_at,1553489_a_at|146279	0.927978	1.00422	down	0.644098	1.02545	up	TEKT5	146279	-0.0502262	0.153056	-0.00225186	0.0406902	0.0445378	-0.00289416	-0.166151	-0.0548732	0.0767872	-0.0490601	0.00225186	0.0113413
1553493_a_at,1553494_at,1555151_s_at|157739	0.00772165	1.28351	up	0.184437	1.03029	up	TDH	157739	-0.0363432	-0.0114311	0.088487	0.304845	0.31911	0.497027	0.0030762	-0.0557784	-0.0602838	-0.0030762	0.038992	-0.01976
1553497_at|439916	0.387165	1.03567	down	0.149587	1.04821	up	LINC00615	439916	-0.0375416	0.0512671	-0.0651145	-0.12432	0.00597	-0.0847428	-0.00597	0.0420499	-0.0413871	0.108909	0.00954938	0.0800037
1553498_at	0.405878	1.07026	down	0.0519179	1.107	down			-0.0247855	0.0541656	0.18973	-0.0813348	0.142071	-0.135509	0.0698876	0.114697	0.0128541	-0.165076	-0.0128541	-0.0646048
1553499_s_at|327657	0.866773	1.015	down	0.355491	1.06839	up	SERPINA9	327657	0.16712	-0.0220721	0.0786579	0.0526111	-0.131993	0.238637	-0.0725091	-0.0783708	0.0214632	-0.0444577	0.222824	-0.0214632
1553500_at,1555412_at,1555413_s_at|26223	0.520519	1.02541	down	0.322554	1.02939	down	FBXL21	26223	-0.00561094	0.155851	0.0104296	0.0112362	0.0199118	0.0209351	0.00561094	-0.0797021	-0.0435467	-0.125695	-0.0867434	-0.0305688
1553502_a_at,1554640_at|114299	0.000454309	2.29331	down	0.00021211	1.21265	down	AKAP2///PALM2///PALM2-AKAP2	114299	1.10384	1.40822	1.14213	-0.00985467	-0.065915	0.137669	0.0309833	0.00985467	-0.0378536	-0.263213	-0.288439	-0.27984
1553504_at|117196	0.381734	1.11231	down	0.452805	1.03978	down	MRGPRX4	117196	0.0857429	0.000284195	0.0758195	0.0725276	0.0355954	-0.406957	-0.132077	0.0544057	-0.000284195	-0.0896978	-0.0111845	-0.145928
1553505_at,1564307_a_at|144568	0.000924698	1.13024	down	0.0813036	1.08966	down	A2ML1	144568	0.195902	0.183424	0.157012	0.0312579	-0.0259008	0.00108767	-0.0754566	-0.00108767	0.00755167	-0.0872366	-0.238473	-0.114912
1553506_at|130749	0.0680135	1.21874	up	0.344517	1.05971	up	CPO	130749	-0.248208	-0.0322611	-0.192972	0.182904	-0.0574412	0.257264	-0.0731473	0.0161471	0.021028	0.215039	0.00933766	-0.00933766
1553508_at,1562731_s_at|259283	0.834302	1.02885	up	0.553271	1.05726	down	MDS2	259283	0.332547	-0.145785	0.121841	0.217616	-0.0925956	0.306699	0.143201	-0.0920763	-0.0967634	-0.286643	0.0114017	-0.0114017
1553512_at|3228	0.0406214	1.14075	up	0.000139275	1.11817	up	HOXC12	3228	-0.176216	-0.307982	-0.132223	-0.0705421	-0.0270998	0.0511715	-0.0035274	0.0100915	0.0035274	0.155782	0.152199	0.185543
1553517_at|222894	0.0709562	1.12508	up	0.0946919	1.10845	up	FERD3L	222894	0.0745964	0.0043087	-0.0481353	0.0979757	0.146233	0.296626	-0.0872683	-0.284193	-0.186784	0.00109291	-0.112606	-0.00109291
1553518_at|100287083	0.210415	1.07597	up	0.555279	1.06857	up	DEFT1P///DEFT1P2	100287083	0.00978553	-0.0439411	-0.0821496	0.19541	0.0260559	-0.0208551	0.0879477	0.0646702	-0.281748	-0.0598503	0.227539	-0.00978553
1553518_at|170949	0.210415	1.07597	up	0.555279	1.06857	up	DEFT1P///DEFT1P2	170949	0.00978553	-0.0439411	-0.0821496	0.19541	0.0260559	-0.0208551	0.0879477	0.0646702	-0.281748	-0.0598503	0.227539	-0.00978553
1553519_at|246705	0.413991	1.08614	down	0.0992959	1.0656	down	LINC00314	246705	-0.0681078	0.14808	0.327057	-0.102813	0.115966	0.036231	-0.0425234	0.0751112	0.0915568	-0.0530591	-0.0615575	-0.0362308
1553521_at|140596	0.0183746	1.20752	down	0.0250525	1.11899	down	DEFB104A///DEFB104B	140596	0.224208	0.246678	0.051725	-0.149609	-0.11233	-0.0316046	0.0911166	0.0225242	0.0556654	-0.157138	-0.0225242	-0.137627
1553521_at|503618	0.0183746	1.20752	down	0.0250525	1.11899	down	DEFB104A///DEFB104B	503618	0.224208	0.246678	0.051725	-0.149609	-0.11233	-0.0316046	0.0911166	0.0225242	0.0556654	-0.157138	-0.0225242	-0.137627
1553523_at|338323	0.502973	1.03904	up	0.796264	1.02115	down	NLRP14	338323	0.014321	0.0140744	-0.125408	-0.065111	0.135003	-0.00114572	-0.0708536	0.0605699	0.00114572	0.127396	-0.00289237	-0.224242
1553525_at|126204	0.232467	1.17635	up	0.265232	1.09813	up	NLRP13	126204	-0.209548	-0.0546227	-0.134296	0.404079	-0.142839	0.0432301	0.0535164	-0.102433	0.0540252	0.211437	0.242061	-0.0432301
1553526_at|126205	0.323073	1.09589	up	0.70343	1.04967	down	NLRP8	126205	-0.0314229	-0.17111	0.0182116	-0.0452654	-0.0182116	0.275467	0.0383713	0.0522578	0.111385	-0.223811	0.330441	-0.114429
1553527_at|338321	0.645426	1.03369	down	0.630286	1.05046	up	NLRP9	338321	0.0889498	-0.00468767	0.00467241	-0.0644161	-0.148416	0.158338	0.10174	-0.174307	0.0469629	-0.0803853	0.2725	-0.00467241
1553529_at|80834	0.838659	1.01533	down	0.442859	1.07725	up	TAS1R2	80834	0.0253122	-0.0179126	-0.12772	0.0179126	-0.242117	0.0380232	0.0380938	-0.151588	-0.293271	0.081558	-0.188453	0.0221982
1553534_at|338322	0.542243	1.07503	up	0.781199	1.03454	up	NLRP10	338322	-0.0642728	-0.144605	0.122183	-0.0361189	0.345169	-0.0826329	-0.331873	0.217513	0.0497147	0.00870001	0.0823384	-0.00870001
1553538_s_at|4512	0.000295418	1.18262	down	0.000431316	1.36956	down	COX1	4512	0.26168	0.22374	0.236518	0.00544262	0.0245123	-0.033968	0.0341854	-0.00544262	-0.0701761	-0.447714	-0.525577	-0.429278
1553541_at|4009	0.0884823	1.24454	up	0.104625	1.30137	down	LMX1A	4009	-0.238621	-0.105342	-0.197372	-0.00382495	0.405505	0.00382495	0.457683	0.629755	0.0495846	-0.0129657	-0.0956709	0.105574
1553544_at|83550	0.848805	1.00536	down	0.155409	1.04653	up	GPR101	83550	0.0868483	0.0391774	0.0763621	0.12808	0.0390425	0.012146	-0.100291	-0.157715	-0.0515971	-0.0806484	-0.012146	-0.0199747
1553547_at	0.302054	1.10149	up	0.967088	1.00259	up			-0.287236	-0.000965476	-0.131107	0.167201	-0.0773543	-0.0907937	-0.0900387	0.169178	0.0708202	0.129845	0.000965476	0.030346
1553549_at|317701	0.734936	1.04518	down	0.630451	1.0333	down	VN1R2	317701	0.202603	-0.171545	0.343574	0.231032	-0.0233887	-0.0242835	0.0508605	-0.179944	0.0287238	0.0233887	-0.153386	-0.112143
1553550_at|317705	0.171941	1.20079	up	0.216651	1.15894	up	VN1R5	317705	0.00368905	-0.297041	-0.00368905	0.100127	-0.0103328	0.40511	-0.258689	-0.26623	0.0810304	0.165436	0.142324	-0.113224
1553551_s_at|4536	1.75695e-05	2.72917	down	3.46024e-07	4.24403	down	ND2	4536	0.7761	0.645452	0.723676	-0.645453	-0.804007	-0.750704	0.7691	0.714861	0.657267	-1.37302	-1.37363	-1.36842
1553552_at|83551	0.039238	1.19709	up	0.36337	1.06474	down	TAAR8	83551	-0.19714	-0.00035131	-0.214268	0.0951973	0.222459	0.0491954	-0.000907779	0.0146409	0.00035131	-0.0761679	-0.243118	0.0618564
1553553_at|259285	0.854495	1.0266	up	0.301666	1.19135	up	TAS2R39	259285	-0.0155413	0.42431	0.100483	0.0155413	0.122329	0.484993	-0.121338	-0.0822353	-0.358068	-0.139499	0.455213	-0.119564
1553555_at|5726	0.115781	1.11693	down	0.111268	1.06459	up	TAS2R38	5726	0.0497078	-0.0346895	0.197903	-0.0131446	-0.156464	-0.0960909	-0.0104471	0.026327	-0.0755562	0.123517	0.0772718	0.0104471
1553556_at|259286	0.817574	1.01978	down	0.243998	1.05556	up	TAS2R40	259286	-0.0917761	-0.030158	0.244486	0.0339546	-0.082437	0.0862427	-0.111842	-0.0483239	0.0301583	0.0646198	0.083473	-0.0440693
1553558_at|259287	0.26418	1.08146	down	0.100548	1.08186	down	TAS2R41	259287	0.0629796	0.00816095	0.000616908	-0.00792468	-0.000616908	-0.258662	0.00142968	0.0583886	0.0782615	-0.163498	-0.025931	-0.0130419
1553560_at|317703	0.23216	1.0925	down	0.318351	1.11803	up	VN1R4	317703	0.217075	0.0398523	-0.00707138	0.0233599	-0.163469	0.00707138	-0.0741202	-0.16304	-0.201356	0.0114392	0.252394	-0.219464
1553561_at|259296	0.54591	1.02301	down	0.476341	1.05586	up	TAS2R50	259296	0.0468129	0.0405999	-0.092611	-0.0377675	0.00215137	-0.0680593	-0.122937	-0.0940832	0.169958	0.122023	-0.00215137	0.0683075
1553569_at,1553570_x_at|4513	4.39362e-06	1.38563	down	2.465e-05	1.47025	down	COX2	4513	0.245523	0.206363	0.237858	-0.233231	-0.234415	-0.254241	0.305908	0.319199	0.311363	-0.206362	-0.290807	-0.234554
1553574_at|338376	0.0486687	1.18599	down	0.698342	1.01633	up	IFNE	338376	-0.00925493	0.197796	0.0325429	-0.115194	-0.107813	-0.294203	0.0303249	-0.0582049	0.00925493	0.0548317	-0.0806594	0.0773225
1553575_at|4541	0.000798374	3.08336	down	0.378299	1.06639	down	ND6	4541	1.44129	1.35481	1.4118	0.0249228	-0.127662	-0.562875	-0.0550747	-0.0249224	0.0693574	0.0550632	-0.242251	-0.101661
1553586_at|283932	0.816615	1.01173	up	0.265677	1.0745	up	FBXL19-AS1	283932	-0.169935	-0.00979614	0.0246005	0.0276423	-0.0542269	-0.0780649	0.00979614	-0.11801	0.0456481	-0.0414162	0.127221	0.162636
1553588_at|4537	4.54686e-06	2.00925	down	3.83323e-07	3.19031	down	ND3///SH3KBP1	4537	0.527688	0.49722	0.589598	-0.456031	-0.492661	-0.456775	0.456031	0.50476	0.474269	-1.1508	-1.22322	-1.21201
1553590_at|100132439	0.486755	1.09586	down	0.835097	1.02221	up	FAM27E1///FAM27E2///FAM27E3///LOC100132439	100132439	0.48374	0.177715	-0.0583405	-0.034555	0.034555	0.206923	0.0592356	-0.260737	-0.257364	-0.27664	0.0522776	-0.13943
1553590_at|100287333	0.486755	1.09586	down	0.835097	1.02221	up	FAM27E1///FAM27E2///FAM27E3///LOC100132439	100287333	0.48374	0.177715	-0.0583405	-0.034555	0.034555	0.206923	0.0592356	-0.260737	-0.257364	-0.27664	0.0522776	-0.13943
1553590_at|100289124	0.486755	1.09586	down	0.835097	1.02221	up	FAM27E1///FAM27E2///FAM27E3///LOC100132439	100289124	0.48374	0.177715	-0.0583405	-0.034555	0.034555	0.206923	0.0592356	-0.260737	-0.257364	-0.27664	0.0522776	-0.13943
1553591_at,1553592_x_at|644165	0.377963	1.03689	up	0.237331	1.06889	up	BCRP3	644165	0.100868	0.0651878	0.00873053	0.201021	0.0725344	0.0580341	-0.05501	-0.083258	-0.258683	-0.00873053	-0.00953996	-0.0903569
1553600_at,1553601_a_at|259236	0.418958	1.03707	down	0.146242	1.09381	down	TMIE	259236	-0.0336211	-0.0669615	-0.00553083	-0.082437	-0.18673	0.00553083	0.109617	0.247936	0.129207	-0.0546732	0.141032	0.0123262
1553602_at|118430	0.985503	1.00115	down	0.551532	1.05169	down	MUCL1	118430	-0.0118595	0.0240997	0.0118595	-0.0462872	-0.107793	0.173197	0.130087	0.045128	-0.114504	-0.168464	0.115573	-0.104545
1553607_at,1553608_a_at|193629	0.0297505	1.57682	down	0.00143531	1.52926	down	BACH1///GRIK1-AS2///LINC00189	193629	0.529005	0.76874	0.105962	-0.20533	-0.105962	-0.256063	0.209828	0.15184	0.199159	-0.360196	-0.577814	-0.339653
1553612_at|117608	0.934783	1.01339	up	0.0617609	1.12403	up	ZNF354B	117608	-0.208764	0.230618	-0.118123	-0.320777	0.285303	-0.00320911	0.00320911	-0.0941238	-0.169525	0.0464497	0.032866	0.166281
1553618_at,1553619_a_at|129868	0.640972	1.03421	down	0.758138	1.01579	down	TRIM43///TRIM43B	129868	-0.112517	0.0405526	-0.18118	-0.122873	-0.0159147	-0.259932	0.130089	0.0340874	0.0280426	-0.0474193	0.0159147	0.1559
1553618_at,1553619_a_at|653192	0.640972	1.03421	down	0.758138	1.01579	down	TRIM43///TRIM43B	653192	-0.112517	0.0405526	-0.18118	-0.122873	-0.0159147	-0.259932	0.130089	0.0340874	0.0280426	-0.0474193	0.0159147	0.1559
1553620_at,1566851_at,1566852_at|287015	0.759943	1.03104	up	0.372052	1.04453	up	TRIM42	287015	0.000516176	-0.0939837	0.25358	-0.0744331	0.190663	0.17619	0.0108759	-0.00553894	-0.0785816	-0.0334313	0.149285	-0.000516176
1553622_a_at|161835	0.0188959	1.37017	down	0.077152	1.29644	down	FSIP1	161835	0.234603	0.223385	0.0250716	-0.390923	-0.097681	-0.391396	0.068331	0.433566	0.0266316	-0.335356	-0.234715	-0.0250719
1553623_at|84843	0.238989	1.12552	up	0.919657	1.00955	down	MGC15705	84843	-0.0679076	-0.16093	0.209247	0.0593529	0.235724	0.197121	-0.0330219	-0.132184	0.010921	0.111091	-0.010921	-0.295594
1553629_a_at,1555585_a_at,1555586_at|153745	0.617481	1.0189	up	0.0963028	1.04686	down	FAM71B	153745	-0.030356	0.0176316	0.124325	0.103109	0.054036	0.0354882	-0.0307366	0.0632569	-0.0176316	-0.0678302	-0.0706998	-0.0448014
1553630_at|219621	0.834029	1.01192	up	0.345586	1.02862	down	C10orf107	219621	-0.11144	-0.0631411	0.0908098	-0.0699661	-0.0426486	0.080148	-0.0169375	0.0463927	0.0876594	0.0253696	-0.0473087	0.0169375
1553634_a_at|285962	0.37374	1.06935	up	0.0052188	1.33032	up	FLJ40852	285962	-0.0958135	0.110389	-0.190754	-0.00400043	0.114038	0.00400043	-0.0647602	-0.0209796	-0.0585005	0.228481	0.479788	0.3828
1553635_s_at|200132	0.693345	1.01927	up	0.309604	1.09335	down	TCTEX1D1	200132	-0.0793135	-0.119889	0.0844085	0.0150619	-0.00244355	-0.0448186	0.197193	-0.0159171	0.0863543	0.0947311	-0.215816	0.00244355
1553636_at,1553637_s_at,1560184_at|145942	0.727539	1.02685	down	0.914317	1.00453	up	TMCO5A	145942	-0.0335144	-0.0841454	0.141508	0.121527	-0.114881	-0.0974788	-0.0694493	0.0897945	0.0339078	-0.0357953	0.0760926	0.0335144
1553641_a_at|114960	0.986101	1.00152	up	0.303216	1.06993	up	TSGA13	114960	0.106039	0.0177555	-0.0407996	0.109715	-0.188307	0.168167	0.0448713	-0.145684	-0.162889	0.104645	-0.0580342	-0.0177555
1553642_at|158055	0.386827	1.08126	up	0.519653	1.04476	up	C9orf163	158055	-0.100297	-0.110214	0.154866	0.0774105	-0.0304649	0.235566	0.112622	-0.137951	-0.0894349	0.0304649	0.102169	-0.0578639
1553644_at|161176	0.409388	1.0583	down	0.26813	1.03811	down	SYNE3	161176	-0.0247123	0.0649321	0.241625	0.0759144	-0.0670714	0.0277629	-0.0412207	0.0119588	-0.00911236	-0.0886929	0.00911236	-0.120666
1553645_at,1563456_at|285025	0.0536998	1.06189	down	0.00799376	1.13303	down	CCDC141	285025	0.0542369	0.00369382	0.0837691	-0.0354185	-0.00369382	-0.079072	0.0486672	0.0671484	0.14708	-0.13394	-0.0671387	-0.0766017
1553646_at|139324	0.0273362	1.43162	down	0.0326083	1.20687	down	HDX	139324	0.158471	0.376707	-0.116498	-0.275079	-0.454016	-0.405172	0.12053	0.214461	0.35456	0.0491557	-0.124255	-0.0491557
1553647_at|124359	0.533156	1.0522	up	0.149048	1.10464	up	CDYL2	124359	-0.0930073	-0.283746	0.0262387	-0.0159371	-0.156306	0.0419557	0.0491345	-0.104532	-0.221534	0.060312	0.0775349	0.0159371
1553654_at|255928	0.159293	1.09396	down	0.034704	1.30151	down	SYT14	255928	-0.00262666	-0.0464916	-0.23732	-0.188812	-0.261445	-0.224852	0.524151	0.580712	0.204222	0.0607698	0.00262666	0.105137
1553656_at|6975	0.590388	1.06047	up	0.160483	1.19187	up	TECTB	6975	0.0381479	-0.120169	0.0129037	0.281244	-0.18831	0.092063	-0.0129037	-0.32112	-0.178273	0.274704	0.102482	-0.129803
1553658_at|150197	0.890444	1.01006	down	0.0926136	1.2098	up	LOC150197	150197	0.207074	-0.108595	-0.0242171	-0.0139272	-0.0213628	0.0662217	-0.100435	-0.312208	0.0328643	0.269903	0.160701	0.0139272
1553660_at,1553661_a_at|135458	0.516824	1.02878	up	0.50553	1.04113	down	HUS1B	135458	-0.0268432	-0.0644366	-0.0373579	0.0367967	0.0707029	-0.113329	0.0830261	0.134014	0.0268432	0.169157	-0.0379747	-0.0617386
1553663_a_at|256933	0.301673	1.05792	up	0.00665832	1.18473	up	NPB	256933	-0.396178	-0.418117	-0.360707	-0.187536	-0.415882	-0.327876	0.334863	0.187536	0.257685	0.544106	0.474119	0.495536
1553696_s_at,1569366_a_at|148266	0.371502	1.07456	down	0.111311	1.08974	up	ZNF569	148266	0.124119	0.344979	0.24652	0.0454023	0.29652	0.0624487	-0.314368	-0.157381	-0.172977	-0.0454023	-0.159275	-0.0681112
1553703_at,1553704_x_at|163049	0.000660646	1.22406	up	0.00316495	1.18617	up	ZNF791	163049	-0.00406551	-0.0150437	-0.0256424	0.314594	0.297639	0.218028	-0.173988	-0.169841	-0.15557	0.106568	0.00406551	0.12889
1553706_at|203100	0.118446	1.13111	up	0.0199214	1.19699	down	HTRA4	203100	-0.00435424	-0.20332	-0.0141983	0.00435448	0.0893004	0.217693	0.100354	0.101408	0.0135326	-0.20298	-0.0721569	-0.287789
1553708_at|84847	0.79105	1.02707	up	0.566013	1.04314	up	LINC00525	84847	-0.193873	0.132875	0.00459099	0.204833	-0.125244	-0.0203753	-0.00459075	-0.0134177	0.04777	-0.0721667	0.0323522	0.252367
1553710_at,1553711_a_at|152756	0.490418	1.03934	down	0.765492	1.01534	up	FAM218A	152756	-0.326823	-0.218525	-0.255727	-0.437563	-0.208354	-0.322166	0.290743	0.208354	0.442595	0.335974	0.344732	0.326882
1553718_at,1553719_s_at,1558622_a_at|147694	8.95685e-05	1.65964	down	0.0067981	1.20861	down	ZNF548	147694	0.292989	0.261767	0.193412	-0.513505	-0.519413	-0.411533	0.0790415	0.0839157	0.112521	-0.0790415	-0.215856	-0.249661
1553721_at,1553722_s_at|220441	0.257403	1.08169	down	0.292151	1.06396	down	RNF152	220441	-0.0354359	-0.0854611	-0.0251021	-0.0811708	-0.0751815	-0.329527	0.0810766	0.27643	0.182976	0.0638895	0.0251021	0.18317
1553728_at,1553729_s_at,1553730_x_at|254050	0.536253	1.07768	up	0.0530379	1.13386	up	LRRC43	254050	0.144343	-0.0102086	0.188292	0.27456	-0.0652323	0.43687	-0.068634	-0.175325	-0.137047	-0.0183606	0.170891	0.0102086
1553741_at|148645	0.317162	1.14564	up	0.973973	1.00285	up	LINC00337	148645	0.119709	-0.136534	-0.00413895	-0.0648189	0.470099	0.162206	0.00413871	-0.246661	0.141299	0.0250485	-0.0873568	-0.0266132
1553746_a_at|283310	0.81831	1.00842	down	0.202843	1.16285	down	OTOGL	283310	-0.1767	-0.167306	-0.0833192	-0.190756	-0.196919	-0.0759182	0.379123	0.660907	0.258599	0.21973	0.349969	0.0759182
1553747_at|85009	0.221802	1.08649	up	0.174378	1.13198	up	MGC16025	85009	0.0437298	-0.141759	-0.233086	-0.00406861	0.0389588	-0.00699425	-0.0127802	-0.256164	0.0546703	0.136285	0.00406837	0.181921
1553752_at|128497	0.480726	1.09785	up	0.224815	1.0772	up	SPATA25	128497	-0.242251	-0.287917	0.213393	0.000716448	0.156302	-0.0697505	-0.0833671	-0.142339	0.0699346	-0.000716448	0.0341938	0.1326
1553755_at|115861	0.044944	1.25874	up	0.124601	1.08294	up	NXNL1	115861	0.11536	-0.0149105	-0.1723	0.467399	0.232912	0.223767	-0.181693	-0.0515955	-0.0957897	-0.0776937	0.0785539	0.0149105
1553756_at|84850	0.461086	1.13298	up	0.437644	1.05646	up	GLIS3-AS1	84850	0.035395	-0.0741793	-0.00123894	0.49823	-0.246388	0.24852	-0.0151945	-0.216405	0.00123894	0.0562726	0.0679406	-0.11684
1553765_a_at|114792	0.694108	1.02665	down	0.704473	1.02335	down	KLHL32	114792	-0.105067	0.152078	0.0867147	0.0673544	-0.0830169	0.0355721	-0.0921402	0.16007	-0.0455661	-0.0024457	-0.0775144	0.0024457
1553769_at,1553770_a_at|89886	0.364366	1.0341	down	0.025107	1.12661	up	SLAMF9	89886	0.0686313	0.000178933	0.0776561	-0.0471998	-0.0324346	0.0809888	-0.177225	-0.0901457	-0.0772661	0.0425714	-0.000178933	0.128932
1553775_at|152048	0.0816465	1.11098	down	0.722414	1.02696	up	FLJ31715	152048	0.146419	0.0123721	-0.0123721	-0.0302836	-0.179953	-0.0988416	-0.127978	-0.0206059	0.204903	0.102343	0.036019	0.0330869
1553778_at|155368	0.320506	1.0746	up	0.0543042	1.20424	up	WBSCR27	155368	-0.079905	-0.253191	0.0263305	-0.0707865	0.000994205	0.0744433	-0.000994205	-0.0391517	-0.156841	0.0276427	0.301962	0.277793
1553780_at|196872	0.762155	1.02956	down	0.280358	1.1182	down	MGC23270	196872	-0.17819	0.0174375	-0.0174375	0.0776811	-0.315553	-0.0663962	0.338184	-0.0412626	0.237555	-0.0975375	0.0339971	0.114501
1553785_at,1554999_at|153020	0.879559	1.01127	down	0.958343	1.00301	down	RASGEF1B	153020	-0.1626	-0.324897	-0.454501	-0.424337	-0.328084	-0.23807	0.202161	0.345993	0.1626	0.341607	0.179804	0.176344
1553787_at|219833	0.0304896	1.43851	down	0.788713	1.00864	down	C11orf45	219833	0.739426	0.797762	0.596388	-0.109616	0.347455	0.322025	-0.110851	-0.0498197	0.0130007	-0.0811348	-0.0130007	-0.0907783
1553794_at|161003	0.687593	1.0222	up	0.620156	1.04534	down	STOML3	161003	0.0307617	0.0562305	-0.0473316	-0.0677645	0.161613	0.0408258	0.183027	-0.180679	-0.0266655	-0.0763886	0.0266655	-0.166493
1553798_a_at,1556770_a_at|222235	0.145939	1.11907	up	0.579036	1.03267	down	FBXL13	222235	-0.0848576	-0.0279206	-0.226499	-0.056538	0.176238	0.0279206	0.0511981	0.0395316	0.0429023	-0.102242	-0.0523664	0.149111
1553799_at,1557429_s_at|196951	0.604667	1.0353	down	0.0348772	1.08488	down	FAM227B	196951	0.0316131	-0.0393546	-0.14422	-0.108078	0.0294955	-0.22354	0.0898531	0.136022	0.134617	-0.0294955	0.071059	-0.0336592
1553803_at,1553804_a_at|124783	0.00887717	1.19907	up	0.165054	1.10543	up	TEX34	124783	0.0276916	-0.0754683	-0.0618327	0.298276	0.144873	0.233006	-0.0403016	-0.094424	-0.0485055	-0.00411057	0.250595	0.00411057
1553805_at|132200	0.391924	1.12496	down	0.0756756	1.15009	down	C3orf49	132200	0.0121207	0.0798409	0.0199549	-0.148543	-0.428866	0.179711	-0.0121207	0.0816643	0.0328658	-0.064631	-0.325566	-0.112641
1553808_a_at|159296	0.793252	1.02712	down	0.0118239	1.35828	up	NKX2-3	159296	-1.95028	-1.56146	-1.79142	-1.71551	-1.73967	-1.9638	1.56146	1.7873	1.72654	2.08443	2.03573	2.28049
1553809_a_at|169693	0.0234158	1.16488	up	0.493812	1.03924	down	C9orf71	169693	-0.0393233	-0.0236957	-0.111435	0.193178	0.0542281	0.238678	0.0483742	-0.0936737	0.0236957	-0.176384	0.0241811	-0.0359924
1553811_at|84983	0.238251	1.18173	up	0.640775	1.06342	up	FAM222A-AS1	84983	0.0845301	-0.0670884	-0.370174	0.345812	0.00781608	0.0163462	0.0904961	-0.285418	-0.182822	0.181628	-0.00781608	-0.285439
1553815_a_at,1563862_at,1563863_x_at|170082	0.0220543	1.11753	down	0.547382	1.03025	down	TCEANC	170082	0.00286913	0.0727232	0.0271838	-0.165571	-0.0479429	-0.164659	-0.00179744	0.129569	0.00179744	0.0903161	-0.079246	-0.0105031
1553822_at,1553823_a_at|132112	0.0171836	1.17158	down	0.938398	1.00278	down	RTP1	132112	0.0882714	0.0591209	0.172951	-0.180416	-0.0284097	-0.156181	0.0129249	0.0114667	-0.0114667	0.0955708	-0.0583317	-0.0363312
1553826_a_at|146325	0.649737	1.03732	up	0.263116	1.06146	up	C16orf11	146325	-0.0314352	-0.0291088	-0.296623	-0.047137	-0.180538	0.0291088	0.1347	0.0564544	-0.0419319	0.0807526	0.108382	0.218239
1553828_at,1561387_a_at|120400	0.0389374	1.08733	up	0.906032	1.00698	down	NXPE1	120400	-0.126459	-0.0342338	-0.0124288	0.0445061	0.0430853	0.101664	0.0124288	-0.0774233	-0.0308707	-0.192628	0.0416837	0.0249822
1553831_at|140564	0.352269	1.04451	down	0.774507	1.01294	down	APOBEC3D	140564	-0.0995854	0.105882	0.0191606	-0.0523068	-0.0473949	-0.0633258	0.0608627	0.0806063	-0.0191606	0.0382594	0.103656	-0.0752529
1553832_at|246704	0.931811	1.00499	down	0.103887	1.08125	up	LINC00315	246704	0.0570929	0.0395792	0.0900419	0.202322	0.0231025	-0.0602591	-0.09359	-0.147857	-0.0953577	-0.0231025	-0.0731828	0.0975945
1553834_at,1553835_a_at|256076	0.315933	1.07084	down	0.259408	1.06493	down	COL6A5	256076	-0.152681	0.0505414	0.0479586	-0.202946	-0.017704	-0.129765	0.210882	0.0613868	0.0175807	0.0779645	-0.0175807	-0.0427961
1553837_at,1555943_at|192111	0.40075	1.05678	down	0.967674	1.00103	up	PGAM5	192111	-0.0603411	0.116555	-0.028064	-0.158681	0.0566781	-0.108883	0.00687575	0.0416334	-0.00687575	0.0723918	-0.0350559	0.00874353
1553838_at|152940	0.785815	1.0329	up	0.632485	1.02705	down	C4orf45	152940	-0.215919	0.226162	-0.0276101	0.103314	0.168878	-0.149471	-0.12559	0.0276103	0.0841927	0.0292115	-0.0485668	-0.109935
1553842_at|139105	0.0533729	1.20232	down	0.165625	1.12603	up	BEND2	139105	0.0125711	0.254191	0.035557	-0.133763	-0.0792873	-0.282081	-0.0719669	0.0710969	-0.026248	0.200312	0.298862	-0.0125711
1553843_at,1553844_a_at,1553845_x_at|256815	0.0192836	1.10359	up	0.0140796	1.17588	up	C10orf67	256815	-0.00590873	-0.0531938	-0.103709	0.0618966	0.137347	0.0645506	-0.108824	-0.157611	-0.197618	0.00590873	0.174407	0.056854
1553846_at,1553847_a_at|220082	0.0704939	1.20427	up	0.0416967	1.06597	up	SPERT	220082	0.0318035	-0.183147	-0.0616406	0.0193437	0.311116	0.261044	-0.0382541	-0.0705105	-0.0517262	0.0563236	0.079022	-0.0193437
1553849_at|137196	0.188806	1.08712	down	0.998274	1.00012	up	CCDC26	137196	0.0512972	0.219165	-0.00937748	0.00197363	-0.00171423	-0.100719	-0.101895	-0.0615072	0.138179	-0.0392871	0.0128737	0.00171423
1553850_at,1555231_a_at|114041	0.752075	1.02461	up	0.78099	1.01055	down	C21orf88	114041	0.0307277	0.0745329	0.139077	0.0349773	0.00151217	0.313065	-0.00151217	-0.106843	-0.0368704	-0.140116	-0.0477809	-0.00275028
1553851_at|121599	0.0661541	1.09969	down	0.78619	1.01191	down	SPIC	121599	0.0225732	0.108623	0.0469203	-0.0197895	-0.0397892	-0.173578	-0.0135581	0.0137613	0.0126598	0.0879815	-0.113716	-0.0126598
1553857_at|283284	0.241361	1.09303	up	0.468087	1.07459	up	IGSF22	283284	-0.0476453	-0.0201204	0.128914	0.0500429	0.297246	0.0988591	-0.244177	0.0201204	-0.132703	-0.0898001	0.191299	-0.146906
1553860_at|149095	0.0118709	1.17657	up	0.961136	1.00546	down	DCST1	149095	-0.196354	-0.188502	-0.164444	0.0193539	-0.0193539	0.154463	-0.13234	0.026073	0.175656	-0.229783	0.124651	0.150942
1553861_at,1559413_at,1565000_a_at,1565525_a_at,1565527_x_at,1569206_at,1569207_s_at|255394	0.999579	1.00002	up	0.582034	1.01459	up	TCP11L2	255394	0.108516	0.10652	0.154675	0.063144	0.068701	0.237966	-0.0646551	-0.129466	-0.163003	-0.13134	-0.063144	-0.0999358
1553871_at|255193	0.0367149	1.1651	up	0.14484	1.12101	up	CSNK1G2-AS1	255193	0.0219831	-0.0426626	-0.0501132	0.262828	0.0615349	0.266218	-0.161957	-0.0219831	-0.0484304	0.231188	-0.0467792	0.0776153
1553874_a_at,1553875_s_at|84891	0.156432	1.13677	up	0.973687	1.00291	up	ZSCAN10	84891	0.0617999	-0.298011	-0.110749	0.0519527	0.0433949	0.112499	-0.02856	-0.0576788	-0.0941609	-0.289196	0.02856	0.0928286
1553878_at,1553879_a_at|137362	0.660063	1.01878	up	0.164314	1.14919	up	GOT1L1	137362	-0.126801	-0.108228	-0.253279	-0.15	-0.185771	-0.0719943	0.369366	0.0719943	0.331798	0.600863	0.369399	0.404761
1553880_at|170393	0.447618	1.12802	up	0.453167	1.05521	up	C10orf91	170393	-0.10323	0.164812	-0.1899	-0.0268598	-0.0642333	0.484157	0.0268598	-0.028379	0.0791626	0.192399	-0.0727587	0.190579
1553881_at|84849	0.035646	1.41059	up	0.227097	1.28949	up	MGC16142	84849	-0.230975	-0.199653	-0.639487	0.253095	0.161575	0.00411606	-0.741402	0.0748823	-0.165766	0.262961	-0.00411606	0.00926781
1553882_at	0.455953	1.10388	down	0.55964	1.02498	up			0.340662	-0.00599527	-0.184046	-0.0355	-0.247627	0.00599551	-0.0947123	0.0386283	0.0365765	0.0449142	-0.0370398	0.0794237
1553883_at,1553885_x_at|7652	0.0279831	1.18506	down	0.0330079	1.10063	down	ZNF99	7652	0.0337713	0.242797	0.226542	-0.064379	-0.0369506	-0.130436	0.0220132	0.13169	0.162898	-0.0220132	-0.0456066	-0.0307522
1553887_at|284369	0.524045	1.02804	down	0.397897	1.04933	down	C19orf75	284369	0.0826173	-0.00383902	-0.0648246	-0.0535874	-0.0899682	0.0378139	0.185911	0.01072	0.00383925	0.0750663	-0.0732966	-0.00968552
1553888_at|160287	0.379202	1.03951	up	0.56984	1.04572	up	LDHAL6A	160287	0.0051055	-0.117855	-0.0395884	0.0804818	0.00591159	-0.071008	-0.22	-0.0051055	0.010808	-0.152934	0.0725267	0.0596118
1553889_at|117194	0.798752	1.01715	down	0.428083	1.09	down	MRGPRX2	117194	-0.116577	0.128556	0.0363275	-0.0622972	-0.0641028	0.101099	0.0378238	0.00591528	-0.00591528	-0.118707	0.135083	-0.35153
1553890_s_at,1558247_s_at|126147	0.00884989	1.18335	up	0.0936568	1.11627	up	NTN5	126147	0.0283935	-0.0700636	-0.0283935	0.29906	0.204136	0.155359	-0.0492861	-0.103058	-0.154728	-0.0571568	0.170568	0.0555561
1553891_at|128209	0.661401	1.06095	down	0.0420138	1.08754	down	KLF17	128209	0.149638	-0.223452	0.144201	0.175886	-0.280269	-0.0813024	0.028209	0.069947	0.0517168	-0.149457	-0.028209	-0.0356479
1553893_at|126402	0.329822	1.20566	up	0.0233509	1.2768	up	CCDC105	126402	-0.131766	-0.48324	0.182797	0.4113	-0.091841	0.0578072	-0.0578072	-0.154666	-0.385661	0.17659	0.120215	0.162643
1553894_at|160857	0.265304	1.13627	down	0.988894	1.00089	down	CCDC122	160857	0.219896	-0.0441394	-0.270328	-0.22082	-0.238563	-0.188107	0.0152321	0.0202465	0.227329	-0.0152321	0.119218	0.154957
1553895_at|160298	0.575604	1.02316	down	0.575669	1.03764	down	C11orf42	160298	0.0119801	0.0124903	0.126993	-0.0405903	0.00266409	0.0902867	-0.00266409	-0.0358605	-0.111758	-0.0999913	-0.246109	0.0358953
1553898_a_at|222029	0.0714893	1.17855	up	0.229316	1.10887	down	DKFZp434L192	222029	-0.0232282	-0.0247786	-0.289354	0.104554	0.0665896	0.202526	0.0592909	-0.0757532	0.188382	0.0232282	-0.072978	-0.225607
1553900_s_at|100287541	0.808755	1.02767	up	0.610068	1.04564	up	LOC100287541///POM121L1P///POM121L8P///POM121L9P	100287541	0.27412	-0.0512154	-0.110326	-0.0203803	0.265713	-0.0146186	0.214724	-0.130689	-0.0463691	0.0146186	0.181692	0.0345318
1553901_x_at|90649	0.363144	1.02525	down	0.805099	1.02511	up	ZNF486	90649	0.118317	0.0803856	0.0328578	0.0224465	0.090535	0.0106527	-0.0106527	-0.216031	-0.348209	-0.08415	-0.341562	-0.0418619
1553905_at|170063	0.887244	1.01301	down	0.782534	1.02888	up	CXorf22	170063	-0.239576	-0.473	-0.247643	-0.501121	-0.349062	-0.165977	0.33802	0.388699	0.273827	0.627688	0.165977	0.330112
1553907_a_at|161829	0.156361	1.05055	down	0.75292	1.04241	up	EXD1	161829	0.0370986	-0.0370986	-0.0372322	-0.146569	-0.0656633	-0.0384486	0.0598557	0.141969	0.186204	0.5273	-0.0501244	0.0906398
1553910_at|148545	0.677783	1.10784	down	0.0404496	1.24718	up	NBPF4	148545	-0.707067	-0.856367	-0.89475	-1.25623	-1.32734	-0.317872	0.584088	0.317872	0.537413	0.927973	0.696904	0.770521
1553911_at|100130934	0.577396	1.07943	down	0.760722	1.02193	down	ZNF663	100130934	-0.0906351	0.222753	0.157287	0.26834	-0.0435436	-0.266191	0.0158484	-0.161698	0.136597	0.0260575	-0.0158484	-0.113335
1553912_at|285492	0.698985	1.03202	up	0.702367	1.02178	up	FLJ35424	285492	-0.201751	-0.000345707	0.151565	-0.0195131	0.105027	0.000345707	0.0549324	0.0427263	-0.138942	0.100765	-0.0378506	-0.0109341
1553914_at|162137	0.113182	1.07719	down	0.0348111	1.12121	down	MGC34800	162137	-0.115385	-0.0274075	-0.110646	-0.10711	-0.258952	-0.209211	0.209357	0.12507	0.302061	0.0694038	0.0445191	0.0274075
1553915_at|283080	0.265907	1.08136	down	0.910596	1.00468	up	C10orf126	283080	0.0431829	0.0331888	0.0956602	-0.11571	0.112576	-0.163384	0.00314307	-0.00314331	-0.0500047	-0.0784979	0.0960941	-0.0473995
1553918_at|150135	0.617607	1.0452	down	0.700599	1.02026	up	LINC00479	150135	-0.281778	-0.40814	-0.068464	-0.36673	-0.189389	-0.393599	0.135754	0.224888	0.068464	0.272236	0.153651	0.0900314
1553919_at|157927	0.0282539	1.30958	up	0.332938	1.09665	up	C9orf62	157927	-0.210458	-0.164347	-0.0151656	0.25515	0.0886013	0.433586	0.0236032	-0.296513	-0.145128	0.116855	0.0151656	-0.150762
1553923_at|283238	0.0455056	1.16952	up	0.472934	1.07413	up	SLC22A24	283238	0.182876	-0.00481164	0.220981	0.287224	0.406288	0.383272	-0.349611	-0.285653	-0.0932339	-0.344195	0.00481164	-0.0796243
1553924_at|116123	0.890301	1.01394	down	0.631817	1.03672	up	FMO9P	116123	-0.204253	0.146794	0.114127	-0.106075	-0.0461612	0.149006	0.128783	-0.212006	-0.0173783	0.0554581	0.00217462	-0.00217462
1553927_at|202865	0.777986	1.02041	up	0.909988	1.00669	up	C7orf33	202865	0.153845	-0.0149819	0.145706	0.282981	0.044957	0.0440747	-0.0957054	-0.122564	-0.0470234	0.0149819	-0.0202817	-0.23112
1553929_at|125981	0.154588	1.08854	up	0.49611	1.04005	down	ACER1	125981	0.0503414	-0.170482	-0.120779	0.024991	0.0190561	0.0822358	0.0614209	-0.0761249	-0.0190561	-0.0438929	0.029665	-0.18949
1553930_at|134864	0.414977	1.0653	down	0.574798	1.0571	down	TAAR1	134864	-0.08234	-0.00890327	0.0531404	-0.278416	-0.070019	0.0365608	0.335952	0.00890327	0.0297799	-0.0210383	0.200021	-0.0446904
1553931_at|202459	0.286258	1.06597	down	0.438023	1.05788	down	OSTCP1	202459	0.131672	0.0994058	-0.0855474	-0.0639837	0.0195072	-0.086489	0.172032	-0.098211	0.0124981	-0.000715494	-0.157199	0.000715494
1553934_at|221241	0.126904	1.17938	down	0.0658085	1.10022	down	LINC00305	221241	0.00561178	0.13747	0.23036	0.0948166	-0.191818	-0.243653	0.167245	-0.00561178	0.0997287	-0.0203191	-0.0929879	-0.0387241
1553935_at,1553936_a_at|85003	0.180068	1.06061	up	0.346272	1.04533	up	MGC2848	85003	-0.0866328	-0.0839068	-0.108167	-0.100142	-0.00283539	0.0789551	0.0529763	0.0498027	-0.103435	0.00283539	0.0905842	0.0977913
1553943_at|171391	0.0342516	1.1483	up	0.622972	1.03365	up	NS3BP	171391	-0.1314	-0.328057	-0.148087	-0.00748253	0.00748253	-0.00902939	0.118629	-0.169758	0.0663581	0.0751271	0.0276151	0.0557389
1553945_at|122876	0.447724	1.06805	up	0.319163	1.05311	up	GPHB5	122876	0.152438	-0.0517125	-0.163653	0.180248	-0.043277	0.0850327	0.043277	-0.0746148	-0.0886021	0.113495	0.0503294	-0.0598111
1553946_at|117159	0.478985	1.04431	up	0.37222	1.08644	up	DCD	117159	0.0655885	-0.0659013	-0.0905013	-0.0780759	0.0316296	0.143273	-0.151435	-0.112551	0.136129	0.230968	-0.0214567	0.0214567
1553955_at,1554145_a_at|129285	0.269314	1.06858	up	0.712785	1.01712	down	PPP1R21	129285	-0.444427	-0.312323	-0.451394	-0.367233	-0.188163	-0.365647	0.2813	0.360167	0.333236	0.377891	0.188163	0.335181
1553957_at|163050	0.663902	1.03959	up	0.0508606	1.20252	up	ZNF564	163050	-0.298823	-0.0287724	-0.0915451	-0.148602	0.0893865	-0.19188	-0.14764	0.0287724	0.145973	0.363868	0.219425	0.24199
1553973_a_at|404203	0.602162	1.02563	up	0.76644	1.02239	down	SPINK6	404203	-0.0270041	0.0374891	0.132372	0.0605696	0.020574	0.171231	0.0328437	-0.0639347	-0.2378	-0.020574	-0.110204	-0.233947
1553979_at	0.325578	1.04453	down	0.00207581	1.18433	up			-0.0914025	-0.0662098	-0.0553007	-0.223036	-0.0331635	-0.145261	0.0331631	0.0829725	0.110954	0.324868	0.27282	0.3616
1553990_at|283870	0.00588709	1.94427	up	0.00105044	1.54308	up	C16orf79	283870	-0.167207	-0.538572	-0.50597	0.819127	0.379082	0.46772	-0.497479	-0.270714	-0.437244	0.167207	0.245732	0.259066
1553998_at,1560300_a_at|63947	0.241972	1.07694	up	0.297678	1.05865	up	DMRTC1///DMRTC1B	63947	-0.0550468	-0.118191	0.0170505	0.086828	-0.0745914	0.152406	0.076987	-0.0764644	-0.0792401	-0.0170505	0.139201	0.0458062
1553998_at,1560300_a_at|728656	0.241972	1.07694	up	0.297678	1.05865	up	DMRTC1///DMRTC1B	728656	-0.0550468	-0.118191	0.0170505	0.086828	-0.0745914	0.152406	0.076987	-0.0764644	-0.0792401	-0.0170505	0.139201	0.0458062
1554007_at	0.00216934	1.59711	down	0.116765	1.23752	up			1.18699	1.32486	1.03577	0.458971	0.602787	0.45948	-1.07522	-0.632139	-0.974293	-0.458971	-0.721778	-0.578541
1554012_at|340419	0.34662	1.07949	down	0.696956	1.03736	down	RSPO2	340419	-0.211396	-0.0379715	0.0500395	-0.0579801	-0.173876	-0.298517	0.203727	0.349928	-0.0269401	0.100114	0.0269401	0.240904
1554041_at,1554042_s_at|100288797	0.160254	1.06214	up	0.000241582	1.17408	up	TMEM239	100288797	0.0535724	-0.096174	-0.0129573	0.0457675	0.120328	0.0392802	-0.201329	-0.219699	-0.250259	-0.0151088	0.0254543	0.0129573
1554043_a_at	0.104905	1.14019	down	0.834628	1.04006	down			0.0665773	0.203196	0.0681406	-0.116099	0.0746235	-0.188444	0.0141407	-0.263083	-0.0141407	-0.563603	0.262906	-0.132404
1554044_a_at,1555740_a_at,1555741_at|56246	0.0899521	1.07726	down	0.0179705	1.05512	down	MRAP	56246	0.185733	0.0285454	0.141949	0.0341213	0.00263286	-0.00263286	-0.0257077	-0.0436864	0.0220296	-0.0917828	-0.100578	-0.087239
1554057_at|645676	0.422792	1.06428	up	0.000673232	1.53585	up	ASH1L-AS1	645676	-0.0480235	-0.230043	0.0606825	-0.0490367	0.125252	-0.0239627	-0.0773785	0.0157287	-0.0157287	0.566113	0.507673	0.705934
1554063_at|100533106	0.00493424	1.20648	down	0.0409824	1.12914	up	ZHX1-C8ORF76	100533106	-0.107489	-0.0707893	-0.0639362	-0.369105	-0.264076	-0.421433	0.0639362	0.2202	0.189758	0.387605	0.269501	0.342458
1554071_at,1554072_s_at,1558893_a_at,1558894_a_at|159989	0.00250395	1.08061	down	0.650517	1.0173	down	CCDC67	159989	0.0717802	0.0889115	0.101282	-0.0235291	-0.000482082	-0.0495605	-0.0898337	0.056932	0.0399122	-0.0047493	-0.0629473	0.000482082
1554097_a_at|554202	0.291688	1.06452	up	0.352078	1.07173	down	MIR31HG	554202	-0.00906861	-0.0430666	0.0649317	0.228744	0.0288697	0.0257827	0.0720106	0.00906861	-0.11765	-0.0616301	-0.0115966	-0.263177
1554098_at,1554099_a_at,1555882_at,1555883_s_at|169981	0.0102726	1.1223	down	0.437414	1.05271	down	SPIN3	169981	0.141305	0.246132	0.224951	0.0602267	0.0493882	0.00338984	-0.00338984	-0.0253329	-0.173173	-0.214026	-0.00658822	-0.203613
1554103_at	0.165008	1.12122	up	0.971885	1.00233	up			-0.21192	-0.207821	-0.0797033	-0.047224	0.166996	-0.124012	0.0535092	0.24803	-0.0182548	0.120716	0.0182548	0.154378
1554108_at	0.00755968	1.33355	down	0.0937063	1.20016	down			-0.103931	-0.165638	0.0133584	-0.629922	-0.433748	-0.438348	0.47366	0.467398	0.489194	0.394881	-0.0133584	0.259054
1554117_at|160777	0.753708	1.03064	up	0.141957	1.05437	down	CCDC60	160777	0.0418448	0.292183	0.0456991	0.103039	0.0411468	0.366163	-0.0591743	-0.0701628	-0.0411468	-0.210402	-0.0707827	-0.11844
1554128_at,1554129_a_at|149685	0.0593916	1.0929	down	0.611152	1.04056	up	ADIG	149685	0.142233	0.0140662	0.0287843	-0.108557	-0.0767689	-0.0140662	0.0171103	-0.161762	0.0287747	-0.0753279	0.186181	-0.0546627
1554142_at,1554143_a_at|283507	0.0521009	1.15602	down	0.307438	1.13486	down	SUGT1P3	283507	-0.153472	-0.155269	-0.254997	-0.528436	-0.296592	-0.366202	0.771401	0.430401	0.386203	0.153472	0.417207	0.4698
1554170_a_at|255374	0.0126574	1.34443	up	0.0640243	1.15212	up	MBLAC1	255374	-0.298227	-0.311125	-0.252861	0.328648	0.00200295	0.0881135	-0.00200295	-0.130492	-0.0211337	0.013922	0.213338	0.231969
1554173_at,1554175_at|124599	0.106278	1.17917	up	0.0434757	1.12004	up	CD300LB	124599	0.0823569	-0.250798	-0.148653	0.144599	0.0256448	0.22598	-0.0714664	-0.183821	-0.072784	-0.0256448	0.116611	0.0716023
1554176_a_at|285315	0.0227829	1.5637	down	0.0231027	1.54343	down	C3orf33	285315	0.08084	-0.00362194	-0.467647	-0.669866	-0.856601	-0.798841	0.603332	0.874186	0.335381	-0.170748	0.00362194	0.101604
1554182_at,1554183_s_at,1554250_s_at|375593	0.224995	1.06474	up	0.187112	1.09834	up	TRIM73///TRIM74	375593	0.211784	0.118485	0.33301	0.324018	0.321885	0.288898	-0.418741	-0.454366	-0.271669	-0.299626	-0.320709	-0.118485
1554182_at,1554183_s_at|378108	0.0535363	1.32623	up	0.330046	1.08437	up	TRIM73///TRIM74	378108	-0.0848472	-0.242455	0.070698	0.527137	0.111262	0.326986	-0.137014	-0.184292	0.0282943	-0.0957344	-0.0282943	0.181582
1554185_at,1554187_at|554206	0.952754	1.00275	up	0.0374335	1.18454	down	LOC554206	554206	-0.101859	-0.139513	-0.252605	-0.192763	-0.214655	-0.0746859	0.359864	0.445729	0.514698	0.301428	0.211205	0.0746859
1554188_at|341032	0.271302	1.09851	up	0.608687	1.0343	down	C11orf53	341032	0.105448	-0.0295939	-0.0271168	0.247907	0.24865	-0.0411882	0.0804129	-0.158633	0.0402598	0.0271168	-0.134448	-0.0765967
1554194_at	0.617167	1.0351	up	0.222547	1.10531	up			0.196078	-0.074126	0.0250719	0.161791	0.00624847	0.128304	-0.314398	-0.0456595	-0.229065	0.0234787	-0.00624847	-0.172995
1554195_a_at|389336	0.10119	1.17731	up	0.945121	1.00445	up	C5orf46	389336	-0.00925958	0.00925958	-0.20465	0.167168	0.318753	0.0159246	0.0746607	-0.164593	-0.0141517	-0.12587	0.05413	-0.0131444
1554196_at|284359	0.115583	1.19877	down	0.513994	1.06569	up	IZUMO1	284359	-0.135012	0.145927	0.116062	-0.162065	-0.0902007	-0.405428	-0.0772748	-0.0253158	0.280824	0.0253158	0.222902	0.205367
1554203_at|642976	0.64293	1.02698	up	0.848489	1.04154	up	GRIK1-AS1	642976	-0.0959562	0.0302886	-0.0320204	-0.105735	0.127509	-0.0042268	-0.232839	-0.0944983	0.649823	0.311347	0.183077	0.0042268
1554210_at|389874	0.908042	1.01141	up	0.592906	1.04564	up	ZCCHC13	389874	0.154727	0.00604892	-0.108984	-0.132153	0.239092	-0.00604892	-0.0843384	0.037091	0.0518534	-0.00627995	-0.0636585	0.267692
1554214_at	0.528085	1.07324	up	0.169888	1.11943	up			-0.164081	-0.0293423	0.151055	0.00363171	-0.057623	0.31756	-0.00363171	-0.142747	-0.0479294	0.00736082	0.274555	0.0120658
1554219_at	0.981638	1.00288	down	0.455326	1.03632	down			-0.0270045	0.458274	0.000297308	0.22067	0.017432	0.181031	-0.000297308	0.0628178	-0.132125	-0.110987	-0.0842402	-0.0287755
1554220_a_at	0.989614	1.00096	down	0.0400346	1.34724	down			-0.487045	-0.707005	-0.829017	-0.692675	-0.672358	-0.662207	1.31986	0.979714	0.998618	0.487045	0.77648	0.74464
1554222_at|284365	0.52416	1.04757	up	0.536702	1.05527	up	MGC45922	284365	0.0422953	-0.0807363	0.0910996	0.135184	-0.0748385	0.193452	-0.0422953	-0.133473	-0.0876523	-0.233639	0.113375	0.089672
1554224_at	0.475641	1.04969	up	0.445327	1.04349	down			-0.137537	-0.0100484	-0.106325	0.0604892	-0.175111	0.0705845	-0.0536141	0.111991	0.0469198	0.0100484	0.0442014	-0.133207
1554225_a_at	0.261736	1.05685	up	0.0361308	1.12395	up			-0.0827942	-0.0971224	0.0552089	0.06075	0.088125	-0.0342581	-0.151032	-0.014179	-0.164456	0.014179	0.0595989	0.10229
1554232_a_at	0.814372	1.02585	down	0.856495	1.01172	up			-0.203552	0.023735	-0.123697	-0.240738	-0.295148	0.121909	0.00551128	-0.00551128	0.0711272	0.193272	-0.0958881	0.024194
1554233_at|338872	0.628079	1.01866	up	0.0884137	1.11338	down	C1QTNF9	338872	0.0798826	0.0228689	-0.0707946	-0.00464511	0.0324421	0.0841782	0.00464511	0.0138428	-0.0524759	-0.218544	-0.035321	-0.244967
1554246_at|149466	0.01392	1.12537	up	0.574835	1.03714	down	C1orf210	149466	-0.0816846	-0.00988603	0.0199864	0.16031	0.185603	0.0936825	0.00261474	-0.0611496	-0.00860882	0.0200915	-0.242469	-0.00261474
1554252_a_at,1554253_a_at|204219	0.736587	1.02568	down	0.353675	1.05979	up	CERS3	204219	-0.00790882	0.221832	-0.0540133	0.00407648	-0.0713434	0.117433	0.00414872	0.0083015	-0.178609	-0.0389195	-0.00407648	0.128188
1554266_at	0.0585036	1.27707	up	0.00261573	1.70557	up			-0.356018	-0.595257	-0.69943	-0.248725	-0.0260186	-0.317438	0.0368419	0.327141	0.0260186	0.84709	1.01973	0.833941
1554280_a_at|257169	0.16055	1.12515	down	0.898405	1.02378	up	C9orf43	257169	-0.00332677	0.0413147	-0.114042	-0.344372	-0.2005	-0.0415252	0.00332677	0.616333	-0.131927	0.0560473	0.154182	0.379201
1554281_at	0.394216	1.07809	down	0.0509677	1.28423	down			-0.030165	-0.227788	-0.0849314	-0.12821	-0.417324	-0.122774	0.653573	0.298742	0.46835	0.0301652	0.0323265	0.27547
1554286_at|497049	0.945804	1.00505	up	0.0566956	1.15774	up	FLJ25758	497049	0.135345	-0.0820508	0.255631	0.131494	0.125631	0.0736146	-0.11679	-0.369941	-0.208728	-0.0615325	0.0363655	-0.0363655
1554298_a_at,1564238_a_at|151790	0.19289	1.06306	down	0.536485	1.03875	up	WDR49	151790	0.0905709	0.0586331	0.129297	-0.0483654	-0.0475752	0.109776	-0.0134435	0.00320029	-0.177028	0.0894964	-0.00320005	-0.109026
1554300_a_at|136306	0.502366	1.05405	down	0.549552	1.04606	down	SVOPL	136306	0.126141	0.0348769	-0.0319072	0.0358759	-0.215843	0.081251	0.116321	-0.12718	-0.0702792	-0.109491	0.0319072	-0.198458
1554305_at|91370	0.403257	1.04058	up	0.408238	1.02541	down	MGC20647	91370	-0.0950104	-0.0781525	0.00046432	0.0934006	-0.093484	-0.00046432	0.00722611	0.0423022	0.00278604	-0.0133928	0.0427731	-0.0856587
1554307_at|644852	0.632087	1.03399	down	0.406734	1.11065	up	LOC644852	644852	-0.0162697	-0.021755	0.251713	-0.00437021	0.00437021	0.0690229	-0.152656	-0.022706	0.271302	0.315434	-0.0237176	0.258454
1554318_at|541473	0.657111	1.03547	up	0.174317	1.12331	up	LOC541473	541473	0.102112	-0.0644522	-0.165094	-0.0119195	-0.103115	0.138443	-0.174405	0.0823059	-0.0114863	0.0114863	0.139082	0.249107
1554331_a_at|474354	0.275852	1.07814	up	0.416953	1.06115	up	LRRC18	474354	-0.00327778	0.0884492	-0.109481	0.0759687	0.00327778	0.222073	-0.0538466	-0.0760639	-0.115075	-0.161536	0.160137	0.0132914
1554332_a_at|100127888	0.576088	1.02591	down	0.0129386	1.1183	up	LOC100127888	100127888	0.17056	0.0139201	0.0280774	-0.00972652	0.00972652	0.101839	-0.239831	-0.168707	-0.142613	-0.056824	-0.0345047	0.0241117
1554340_a_at,1556826_s_at,1558368_s_at|374946	0.0895009	1.10877	up	0.975087	1.00141	down	C1orf187	374946	0.123555	0.0781052	0.207864	0.230562	0.230596	0.39523	-0.157841	-0.262815	-0.0781052	-0.218049	-0.172791	-0.114039
1554344_s_at,1559575_a_at|375318	0.478715	1.04069	up	0.72312	1.01521	up	AQP12A///AQP12B	375318	0.229166	0.00477481	0.122352	0.106015	0.211937	0.210943	-0.00477481	-0.114787	-0.133885	-0.142619	-0.00851035	-0.0369623
1554344_s_at,1559575_a_at|653437	0.478715	1.04069	up	0.72312	1.01521	up	AQP12A///AQP12B	653437	0.229166	0.00477481	0.122352	0.106015	0.211937	0.210943	-0.00477481	-0.114787	-0.133885	-0.142619	-0.00851035	-0.0369623
1554367_at|255022	0.118714	1.06402	up	0.133178	1.09462	up	CALHM1	255022	0.0212901	0.0704606	-0.0397189	0.0796316	0.070225	0.170739	-0.133579	-0.0336125	-0.192019	-0.0212901	0.11181	-0.0584342
1554372_at	0.97941	1.00271	down	0.884227	1.00885	up			-0.0434012	0.0734785	-0.0069139	-0.14245	-0.125659	0.279558	0.0733476	-0.147612	0.0547113	0.077347	0.0069139	-0.0656874
1554374_at	0.181529	1.07247	up	0.97672	1.00084	up			0.162858	-0.028326	-0.0179932	0.1436	0.125961	0.1498	-0.0336003	0.0408347	-0.072046	0.0179932	-0.0278811	-0.0513022
1554382_at|200261	0.972918	1.00212	down	0.315772	1.11434	up	LOC200261	200261	0.0561066	0.0781112	-0.0278888	-0.0114241	-0.0759354	0.18451	0.142427	-0.171291	-0.265646	0.174056	0.00251055	-0.00251055
1554386_at|128822	0.446568	1.02891	down	0.587673	1.02702	up	CST9	128822	0.0236875	0.0570828	0.0332397	0.0815536	-0.0836664	-0.00722897	-0.171	-0.0951864	0.00722897	-0.087371	-0.0883833	0.0321962
1554391_at|653581	0.246178	1.07222	up	0.117942	1.14374	up	LOC653581	653581	-0.193662	-0.00236297	-0.0656946	0.101849	-0.0641415	0.00236297	-0.101461	0.0233405	-0.299923	0.0204108	0.10842	0.0744169
1554398_at|254773	0.434356	1.03448	up	0.565543	1.05974	up	LYG2	254773	-0.133891	-0.0442429	0.0490258	-0.00700593	-0.0198052	0.0444009	0.0934594	-0.246364	0.00700593	0.129436	0.113813	-0.138021
1554400_at,1554401_a_at,1557945_at|6991	0.0759531	1.108	down	0.00265926	1.58075	up	TCTE3	6991	-0.0789623	-0.227215	-0.138387	-0.335984	-0.206707	-0.34575	0.0789623	0.294631	0.353567	1.00992	0.836984	0.862093
1554403_a_at	0.204148	1.16451	up	0.0898181	1.19177	down			-0.116795	-0.0139728	-0.00889039	0.42367	0.15866	-0.0628221	0.00889039	0.25424	0.123965	0.0454116	-0.162912	-0.254706
1554404_a_at	0.0434188	1.19806	up	0.0393919	1.13641	up			-0.224454	-0.0459173	-0.276825	0.184376	-0.00446677	0.0549853	-0.105714	0.00446677	-0.12156	0.153018	0.0170305	0.160587
1554405_a_at,1552466_x_at|118421	0.16464	1.0889	down	0.0194586	1.04139	down	LINC00161	118421	0.15137	0.203713	-0.0158999	0.0380254	-0.00500536	-0.0624514	0.027051	0.00500536	0.0236979	-0.0216143	-0.0671506	-0.0309992
1554413_s_at|100652781	0.840625	1.00829	up	0.448018	1.08276	down	SNX29P1///SNX29P2	100652781	-0.0181575	0.0251572	-0.0673924	0.0181575	0.0597291	-0.102543	0.121987	0.24909	-0.0821404	0.163248	-0.166049	-0.0523827
1554447_at|554203	0.207112	1.13275	down	0.00167939	1.40329	down	JPX	554203	-0.159988	-0.221539	-0.472488	-0.58169	-0.333731	-0.478096	0.774821	0.604438	0.703815	0.2901	0.166551	0.159988
1554448_at	0.637867	1.06766	down	0.0115147	1.37185	down			-0.126329	0.247252	-0.268293	-0.351099	-0.0223687	-0.0572765	0.566124	0.441063	0.45319	0.0223687	-0.129938	0.199578
1554459_s_at,1570228_at|10878	0.170971	1.07717	down	0.695997	1.01588	up	CFHR3	10878	0.220687	0.00219893	0.117204	0.000439405	0.0303593	-0.0124667	-0.000439405	-0.140626	-0.00428653	0.011116	-0.0813816	-0.00690389
1554476_x_at|388558	0.0889506	1.04193	up	0.642876	1.03391	down	ZNF808	388558	-0.0548252	0.00455964	-0.0338238	-0.00455964	0.0645505	0.033677	0.15354	-0.135604	0.11532	0.0566419	-0.0167199	-0.0509917
1554503_a_at|126014	0.0970087	1.11202	down	0.563004	1.06088	up	OSCAR	126014	0.245439	0.119982	0.0830888	0.0206887	-0.101983	0.0702454	-0.0210935	-0.154705	-0.177842	-0.257023	0.179863	-0.0206887
1554520_at|283861	0.607854	1.05248	up	0.0345633	1.23571	up	LOC283861	283861	-0.684219	-0.384784	-0.290928	-0.308763	-0.497986	-0.331797	0.368576	0.559225	0.290928	0.769138	0.601133	0.764467
1554524_a_at,1554526_at|118427	0.809762	1.04998	down	0.0550264	1.32609	down	OLFM3	118427	-1.81706	-1.78241	-1.82311	-2.07533	-1.33766	-2.22068	1.89686	2.08699	2.03713	1.81923	1.33766	1.64258
1554545_at|403314	0.445881	1.05212	down	0.110001	1.09947	up	APOBEC4	403314	-0.057906	0.160166	0.143225	0.0129844	-0.0823644	0.0949734	-0.0287191	-0.232447	-0.0658454	-0.0129844	0.067474	0.0289091
1554559_at|118442	0.497124	1.06328	up	0.227145	1.08664	up	GPR62	118442	-0.0278711	0.0821958	0.217257	0.329388	0.00278568	0.204983	-0.0581937	-0.0559754	-0.0176005	-0.00278568	0.24198	-0.0113463
1554579_a_at|84700	0.0920582	1.27109	up	0.0608484	1.2094	up	MYO18B	84700	-0.153448	-0.0611663	0.28544	0.22792	0.512846	0.368248	-0.420736	-0.194786	-0.217307	-0.158461	0.0611663	0.087332
1554582_a_at,1554583_a_at,1563474_at,1563475_s_at,1569792_a_at|254013	0.605424	1.02127	down	0.89094	1.00905	up	METTL20	254013	-0.263107	-0.171407	-0.310181	-0.244736	-0.350175	-0.240891	0.202125	0.350963	0.293758	0.438457	0.171407	0.275966
1554589_at|94059	0.331054	1.07874	up	0.752073	1.01529	down	LENG9	94059	-0.126679	-0.172555	-0.413916	-0.0496142	-0.197755	-0.137743	0.231923	0.0778677	0.0621936	0.087115	0.0496142	0.169558
1554597_at	0.00193971	1.19138	down	0.0065067	1.10659	down			0.62363	0.685218	0.624588	0.335212	0.423335	0.417004	-0.335212	-0.374445	-0.338613	-0.447535	-0.506658	-0.532425
1554599_x_at	0.104867	1.10889	down	0.779025	1.02073	down			0.553815	0.621651	0.564219	0.378309	0.565993	0.348039	-0.583001	-0.442532	-0.348039	-0.375536	-0.619655	-0.46719
1554609_at|100287896	0.00319996	1.64316	down	0.0389355	1.11823	up	LOC100287896	100287896	-0.350695	-0.288133	-0.384026	-1.09017	-0.853067	-1.22903	0.315927	0.439062	0.288133	0.561157	0.478787	0.486812
1554615_at	0.558688	1.10711	down	0.201008	1.10865	up			0.317185	-0.209969	0.425848	0.247128	-0.169699	0.0152211	-0.0152211	-0.0926356	-0.210425	0.0559239	0.172584	-0.100364
1554628_at|126295	0.0848338	1.24751	down	0.0274014	1.36341	down	ZNF57	126295	0.345128	0.310643	0.10518	-0.284582	0.121062	-0.0326719	-0.167305	0.0326719	0.137802	-0.292536	-0.624622	-0.421331
1554636_at	0.752134	1.02501	down	0.154605	1.09372	down			-0.0134394	0.122564	0.107198	-0.155778	0.138099	0.127074	0.0337365	-0.0438592	0.0109541	-0.0109541	-0.253439	-0.12252
1554649_at	0.332791	1.10555	down	0.0676721	1.13994	up			0.228287	-0.0525706	-0.0072968	0.0923338	-0.246855	-0.111356	0.0072968	-0.207419	-0.175821	0.0407338	0.134074	0.0161066
1554650_a_at	0.499918	1.04531	up	0.438493	1.10195	up			-0.0132489	0.00505257	0.0777826	0.193459	-0.0734682	0.141384	0.0252132	-0.2611	-0.363955	-0.278946	0.104329	-0.00505257
1554655_a_at|388394	0.130107	1.32984	down	0.732348	1.02542	down	RPRML	388394	-0.416741	-0.389924	-0.139474	-0.837795	-0.999326	-0.342774	0.440936	0.15823	0.218541	0.279463	0.290137	0.139474
1554662_at|284083	0.792374	1.02593	up	0.615356	1.01703	up	C17orf47	284083	0.0496702	-0.151368	-0.048043	-0.162901	-0.0952632	0.219228	-0.0390053	0.0625389	0.0174623	0.0322974	-0.0174623	0.099261
1554668_a_at|338094	0.416734	1.08189	down	0.717511	1.04208	down	FAM151A	338094	-0.0106004	0.285995	-0.106561	-0.0474333	0.0106004	-0.135001	0.0698434	-0.0476264	0.197215	0.137828	0.160821	-0.257618
1554681_a_at,1554683_a_at|399693	0.00219617	1.12593	up	0.0718567	1.07644	up	MGC50722	399693	-0.0332193	-0.0278225	0.0119514	0.193129	0.144591	0.126542	-0.0255408	-0.0870743	-0.0185704	-0.0119514	0.111912	0.0876765
1554706_at|284521	0.150552	1.08133	down	0.0136655	1.34098	down	OR2L13	284521	-0.0323973	0.116708	0.0705357	-0.10891	0.0303628	-0.105046	0.37133	0.310155	0.188224	-0.067502	-0.302295	-0.0303628
1554711_at|119395	0.0200839	1.20734	up	0.133215	1.16085	down	CALHM3	119395	-0.0962697	-0.255604	-0.316543	0.0748991	0.084973	-0.0128096	0.321093	0.10109	0.0128096	0.0487651	-0.0707787	-0.188521
1554712_a_at|219970	0.000197539	1.27451	down	0.0447606	1.21507	down	GLYATL2	219970	0.149242	0.0811608	0.141436	-0.240133	-0.194207	-0.243636	0.347485	0.0376718	0.229482	-0.0376718	-0.149204	-0.0415909
1554715_at,1554716_s_at|414926	0.812658	1.02108	down	0.483457	1.02858	down	LINC00593	414926	0.118698	-0.0386821	-0.00183904	0.146105	-0.215918	0.0577167	0.0546893	0.00112712	-0.00112712	0.0733079	-0.0917069	-0.0488752
1554723_x_at	0.183057	1.10094	down	0.173769	1.11847	down			0.0762083	0.0528977	0.0612509	-0.246547	0.0239341	-0.003227	-0.172785	0.122467	0.003227	-0.233914	-0.0841427	-0.213624
1554732_at,1554733_at|728175	0.21694	1.1413	up	0.83457	1.00883	up	LOC728175	728175	-0.215654	-0.00650239	0.125912	0.122544	0.0343864	0.318867	0.00465465	-0.114403	-0.00465465	-0.0271711	0.0483391	-0.0975423
1554741_s_at|387628	0.197362	1.34883	up	0.0533117	1.27927	up	FGF7///KGFLP1///KGFLP2	387628	-0.936604	-0.621166	-1.16436	-0.894582	-0.0977776	-0.434659	0.0977776	0.517566	0.398584	0.63359	0.679172	0.767141
1554751_at	0.304216	1.11334	up	0.355103	1.04723	up			-0.197299	-0.0997386	0.181384	0.105038	0.236625	0.00735235	0.0197458	-0.0841317	-0.189174	0.0112495	-0.0577042	-0.00735259
1554752_a_at	0.278629	1.20582	up	0.203053	1.1125	up			-0.0457702	-0.185648	0.00562906	0.610399	-0.020525	-0.00562906	-0.0373087	-0.0530701	0.10362	0.0613589	0.0792851	0.334017
1554763_at|100131816	0.245959	1.2328	up	0.161004	1.14022	up	UBE2DNL	100131816	-0.359159	-0.217008	0.182808	0.472594	-0.0117321	0.0516057	-0.319023	-0.134857	0.0117321	-0.0542355	0.0448294	0.135178
1554764_a_at,1554765_a_at,1563145_at|283197	0.788533	1.00868	down	0.106409	1.05085	down	LINC00301	283197	0.0427892	0.027544	0.0900698	-0.016573	0.115914	0.023638	0.0165732	-0.0609894	-0.0531774	-0.0572557	-0.117865	-0.137156
1554766_s_at	0.229962	1.08047	down	0.984816	1.00195	down			0.135048	-0.0547439	-0.0141002	0.0141002	-0.116362	-0.166527	0.0238699	0.325481	-0.105158	0.12348	-0.0317665	0.144027
1554771_at	0.00679496	1.60882	up	0.00711571	1.46132	up			0.00226212	0.0941653	-0.00226212	0.901608	0.783528	0.467039	-0.58557	-0.415517	-0.519504	0.228572	-0.085465	-0.0218849
1554782_at|394261	0.600391	1.02979	up	0.278901	1.0759	up	KLHL30-AS1	394261	0.153311	0.112411	0.0339622	0.172518	0.0161543	0.238061	-0.0448523	-0.294622	-0.193147	-0.156604	-0.0432396	-0.0161543
1554797_at|83851	0.476535	1.07625	up	0.462688	1.04032	down	SYT16	83851	-0.0305161	0.178637	0.0263073	0.400517	0.0801074	0.0118337	-0.147995	-0.0292776	0.0250375	-0.0118339	-0.146361	-0.165128
1554800_at|54734	0.166986	1.17682	down	0.952922	1.00256	up	RAB39A	54734	0.24094	0.320862	-0.1141	-0.104716	-0.0104002	-0.141859	0.0104002	-0.0338567	0.0979391	0.0104986	0.112586	-0.0375191
1554801_at|408263	0.760861	1.02295	up	0.180782	1.11694	up	FNDC9	408263	-0.0103531	0.0347469	0.242616	0.230013	0.124852	0.0103531	-0.122795	-0.122054	-0.270703	-0.144088	0.147326	-0.0401299
1554803_s_at|493829	0.000785757	1.30495	up	0.948134	1.00332	down	TRIM72	493829	-0.00299108	-0.114383	-0.0475866	0.339324	0.369011	0.27869	0.00299108	-0.0596725	0.0281132	-0.0271753	0.102498	-0.118254
1554809_at|389199	0.72557	1.04216	up	0.927093	1.00952	up	LOC389199	389199	0.138136	0.344799	0.11922	0.493491	0.00722766	0.280172	-0.150946	-0.356731	-0.222914	-0.236411	-0.00722766	-0.445955
1554812_at|49861	0.745211	1.01556	up	0.326966	1.05827	up	CLDN20	49861	0.132327	-0.0138844	0.00535977	0.147042	-0.00520051	0.0487734	-0.21729	-0.16878	0.00832069	-0.0568181	-0.0810269	0.00520051
1554813_at	0.748845	1.04251	up	0.203847	1.12239	down			0.0418862	0.0706946	0.0950414	0.476906	-0.0695711	-0.0195261	0.0195261	0.160431	-0.181344	-0.0768033	-0.235783	-0.188514
1554825_at	0.818454	1.01526	down	0.715979	1.01786	down			-0.0825813	0.0149941	0.160257	0.00126457	-0.081306	0.107147	-0.00380659	-0.00126457	0.0176532	-0.0679567	0.107125	-0.103217
1554839_at|152302	0.220936	1.02538	up	0.728297	1.02007	up	CIDECP	152302	0.0152998	-0.0046649	0.0079217	0.0346956	0.0046649	0.0876651	-0.215877	-0.195711	0.0222912	-0.0822964	-0.117494	-0.103492
1554840_at|280665	0.0588228	1.11012	down	0.163918	1.1081	down	LOC280665	280665	0.165854	0.0320585	0.185513	0.0128245	-0.085484	0.00395179	0.162925	-0.0531514	-0.00418949	-0.136264	-0.00395179	-0.198463
1554865_at	0.800343	1.02027	up	0.406706	1.06312	down			-0.0478677	0.0811533	-0.0352577	0.0488876	-0.152451	0.188444	0.0357136	-0.0650123	0.252289	-0.0419396	-0.0197643	0.0197643
1554871_at	0.179556	1.08023	down	0.87064	1.02155	down			0.00644231	0.136086	-0.0230381	-0.0980527	-0.1382	0.021728	-0.00644207	0.0850484	0.0663981	0.338975	-0.263061	-0.0231729
1554876_a_at|170591	0.198045	1.22238	up	0.821674	1.02169	down	S100Z	170591	-0.202898	0.106315	0.0854951	-0.00963628	0.3312	0.536422	-0.0134512	-0.0668555	0.00963628	-0.289236	0.145316	-0.0196289
1554887_at	0.900809	1.02728	up	0.0121908	1.23887	up			-0.0715752	0.0910382	-0.332031	-0.552065	0.360909	-0.00493383	0.00493383	-0.0428195	-0.216055	0.243867	0.251508	0.177772
1554891_at	0.108565	1.202	down	0.333322	1.10685	down			0.255999	-0.0106933	0.196366	0.0106933	-0.316076	-0.0492561	0.0280755	-0.135555	0.083864	-0.29715	0.0750017	-0.240851
1554901_at|100131227	0.047716	1.19608	up	0.280911	1.13339	up	GAFA1	100131227	-0.10891	-0.059466	-0.0199066	0.281484	0.0199066	0.285267	-0.131448	-0.258213	0.0423192	0.260007	-0.141257	0.0758585
1554909_at,1564600_a_at,1569690_at|339834	0.594734	1.01634	down	0.0705944	1.07337	up	CCDC36	339834	0.12467	-0.00269985	0.044538	0.0188782	0.0641186	0.0133784	-0.127448	-0.11338	-0.19376	-0.0225883	0.00269985	-0.108246
1554914_at|283748	0.917701	1.0106	down	0.513664	1.02167	up	PLA2G4D	283748	-0.0453806	-0.0315037	0.356514	0.0644612	0.157011	0.012506	-0.0539794	0.047514	-0.0438366	0.071599	-0.0165906	-0.012506
1554932_at|151112	0.823911	1.01415	up	0.0010404	1.26039	down	ZSWIM2	151112	-0.0769849	0.149925	-0.116579	0.0105536	-0.0305381	0.0371523	0.280322	0.232229	0.278481	-0.065439	-0.0105534	-0.134575
1554937_x_at,1559272_at|283849	0.271182	1.0936	up	0.0561265	1.12349	up	EXOC3L1	283849	0.0980697	-0.112254	0.0550871	0.245695	-0.0108891	0.193366	-0.137637	-0.12729	-0.109731	0.0108891	0.163829	-0.0454264
1554940_a_at|388882	0.458599	1.04794	down	0.140914	1.08995	up	LOC388882	388882	0.0104334	0.0148566	0.043124	-0.162992	-0.0836055	0.112331	-0.051152	-0.207	-0.0104334	0.0319362	0.091203	-0.0189433
1554946_at,1564220_a_at|100506465	0.245195	1.10765	down	0.0968753	1.13095	down	LOC100506465	100506465	0.19064	-0.0474062	-0.0229807	-0.205548	0.0459223	-0.162613	0.0282583	0.0274818	0.118867	-0.142389	-0.238601	0.0229807
1554948_at	0.0063495	1.52586	up	0.189288	1.34895	up			0.219357	-0.172255	0.076261	0.653954	0.686091	0.612199	-0.403811	-0.19189	-0.962863	0.162337	-0.349132	-0.076261
1554949_at|554174	0.0252069	1.64982	up	0.0144741	1.39109	up	LOC554174	554174	-0.727852	-0.627623	-0.125905	0.149975	0.409678	0.125905	-0.229209	-0.549862	-0.185906	0.171144	0.135237	0.157288
1554951_at	0.351237	1.10398	up	0.998458	1.00013	down			-0.357537	-0.103287	0.0858362	0.0188007	0.0911846	-0.0568273	0.129731	-0.0728622	-0.0188007	-0.115757	0.109637	0.0436313
1554953_a_at,1554954_at|114043	0.925593	1.00695	down	0.860393	1.01508	up	C21orf90	114043	0.0277522	-0.0739086	-0.161386	0.0241492	-0.0153854	-0.246276	0.0580027	0.0729582	-0.177493	-0.139879	0.142724	0.0153854
1554957_at	0.832684	1.01047	down	0.122712	1.13493	up			0.0158623	0.134905	-0.0353147	-0.059168	0.0409559	0.0886048	-0.278552	-0.0158623	-0.180659	0.0500895	-0.078869	0.101523
1554960_at|339512	0.0953076	1.15854	down	0.610441	1.04261	down	C1orf110	339512	0.186374	-0.0019803	0.237708	-0.0156422	0.0019803	-0.201158	0.145946	-0.0950432	0.0415544	0.102671	-0.184981	-0.00584435
1554963_at	0.139399	1.228	up	0.0765901	1.33876	up			-0.351429	-0.130699	0.0223942	0.077991	0.373593	-0.0223942	-0.389768	-0.399208	0.0296473	0.299565	-0.0443516	0.248159
1554964_x_at	0.155416	1.15936	up	0.00446466	1.4105	up			-0.34369	-0.112958	0.0223094	-0.0223094	0.179186	0.0487646	-0.239128	-0.153502	-0.330832	0.168872	0.391487	0.204785
1554970_at|204474	0.502628	1.06009	down	0.348487	1.0938	up	PDILT	204474	-0.0280343	0.0109226	0.257957	-0.0109226	-0.123605	0.122793	-0.0769976	0.0741259	-0.0509671	0.158665	0.278519	-0.102969
1554971_at|100131766	0.144597	1.1279	down	0.785193	1.01144	down	OK/SW-CL.58	100131766	0.131279	0.089347	-0.13189	-0.216851	-0.0472449	-0.168081	-0.0185548	0.0553104	0.072569	0.0185548	-0.0638555	0.105404
1554972_at	0.150165	1.16638	down	0.335237	1.05539	up			0.304921	-0.0294714	0.0537891	-0.0380914	-0.0380681	-0.260713	-0.128505	0.0381634	0.00704837	-0.00704837	0.148208	0.00886798
1554976_a_at|619434	0.726503	1.02398	down	0.996448	1.00027	up	LINC00051	619434	0.0769565	-0.144124	0.00679994	-0.00679994	0.0241086	-0.180234	-0.125425	-0.0477114	0.103288	-0.11643	0.0132859	0.0344617
1554977_at|198437	0.664482	1.05901	up	0.0717772	1.14221	up	C20orf201	198437	-0.353388	-0.146865	0.0462108	-0.129466	-0.264503	0.18807	0.106152	-0.113801	-0.0462108	0.110693	0.259926	0.150989
1554978_at,1557679_at|619343	0.526695	1.03662	up	0.377623	1.04068	down	ERICH1-AS1	619343	0.0852976	0.0290148	0.0582104	0.251478	0.00821662	0.068496	-0.00821662	-0.09673	-0.0368159	-0.0211844	-0.0934742	-0.199691
1554983_at|378828	0.226573	1.05976	up	0.980819	1.00163	up	LINC00317	378828	0.00327742	0.0377315	-0.00327742	0.156668	0.150411	-0.0181443	-0.19882	-0.113441	0.022245	-0.146873	0.0356029	-0.171708
1554988_at,1563495_at|284525	0.432901	1.06196	down	0.573216	1.02874	down	SLC9C2	284525	0.214785	0.166879	0.0847118	-0.0919633	0.226831	0.0713375	-0.113947	-0.0859537	0.0985551	-0.080385	-0.0722575	-0.0713377
1554996_at,1555367_at,1555368_x_at|90827	0.824276	1.01108	up	0.995371	1.00022	up	LOC643955///ZNF479	90827	0.134859	-0.0676918	-0.0225546	0.0251601	-0.0129902	0.0801435	0.0951052	-0.06177	-0.0410402	0.01299	0.014257	-0.0339947
1554996_at|643955	0.531175	1.03445	down	0.782471	1.03113	down	LOC643955///ZNF479	643955	0.145957	-0.0185022	-0.017534	-0.0698257	0.0784347	-0.04526	0.296178	0.0175338	-0.133777	0.103791	-0.146199	0.0896747
1555000_at|100131077	0.0545657	1.23138	down	0.646398	1.02667	down	OK/SW-CL.36	100131077	0.23998	0.115406	-0.0571187	-0.310933	-0.223215	-0.0684183	0.0441253	0.0215337	0.0312383	-0.0215337	-0.129365	0.133868
1555002_at|403312	0.115037	1.12773	down	0.734409	1.00794	down	MGC39545	403312	-0.0219033	0.16711	0.143711	-0.201266	-0.0289333	-0.00112963	0.00993943	0.0470607	-0.0503335	0.00702357	0.00112963	-0.0357294
1555014_x_at	0.856811	1.02749	up	0.16379	1.11867	up			-0.7723	-1.22072	-0.646495	-0.992224	-0.63949	-0.89043	0.83761	0.747068	0.63949	0.950355	0.754803	1.00436
1555018_at|81472	0.832082	1.01073	down	0.580824	1.03286	up	OR2C3	81472	-0.062536	0.0875206	-0.0281839	-0.0652945	0.0848968	-0.0689902	-0.0725584	0.0188224	0.104563	0.032758	-0.0188224	0.176817
1555025_at|219623	0.18204	1.05777	down	0.189769	1.07378	up	TMEM26	219623	0.000485659	0.109993	-0.000485659	0.0242362	-0.0813529	-0.0759525	-0.190367	0.0210206	-0.134067	0.0231431	0.0102437	-0.0286903
1555031_at	0.524212	1.11584	up	0.698344	1.0593	up			-0.392132	0.0206954	0.152468	-0.180613	0.0740406	0.361982	0.00541425	-0.00541425	-0.425334	-0.291961	-0.077064	0.193024
1555035_a_at,1555034_at,1555695_a_at|7401	0.62433	1.02487	down	0.31846	1.05032	up	CLRN1	7401	0.161158	-0.0185957	0.0888622	0.00545669	-0.00545669	0.125102	0.00924134	-0.110554	-0.191907	-0.0408511	-0.0549746	0.015105
1555040_at|253128	0.358841	1.06222	down	0.284152	1.1381	up	LINC00612	253128	0.118411	-0.0372171	-0.0036478	0.033885	-0.0209565	-0.196643	0.03758	0.0036478	-0.0144329	0.48468	-0.0199251	0.121923
1555043_at|222662	0.503047	1.03414	down	0.876868	1.01135	down	LHFPL5	222662	0.133606	-0.0399798	0.0880982	0.092569	-0.0198237	-0.0363039	0.0318402	-0.201543	0.0537623	0.00922644	-0.164771	-0.00922644
1555044_a_at|131377	0.111721	1.19253	up	0.197092	1.06687	up	KBTBD5	131377	-0.274164	-0.154327	-0.241943	-0.187511	0.224967	0.0541964	0.104202	-0.0891776	-0.0541964	0.0993722	0.0630646	0.0785306
1555059_at	0.360613	1.09886	down	0.910848	1.0141	up			0.360273	0.316592	-0.029284	0.036658	0.173634	0.029284	0.254023	-0.244367	-0.263684	-0.0708389	-0.0585723	-0.0640008
1555078_at,1564362_x_at|283933	0.190582	1.14191	up	0.184646	1.08165	up	ZNF843	283933	0.134919	0.0368447	-0.0733948	0.278299	0.0202184	0.374198	-0.2262	-0.0699883	-0.03968	-0.0202184	0.0801578	-0.0561147
1555083_at|399670	0.0930422	1.12235	up	0.458913	1.05105	up	RPL13AP17	399670	-0.00510192	0.148942	-0.00640082	0.272077	0.101268	0.263664	0.00346446	-0.0154035	-0.00346446	-0.0287211	0.241592	-0.0127685
1555084_at	0.315	1.07226	up	0.139326	1.11964	down			-0.000342727	0.0382689	-0.0270249	0.0384225	0.274094	0.000342727	0.0635155	-0.0427691	0.0416373	-0.12992	-0.00610983	-0.290683
1555085_at	0.592018	1.0529	down	0.390056	1.05181	up			0.0505917	0.122853	-0.0799542	-0.2038	-0.101277	0.175449	0.0805361	-0.110878	-0.0602667	0.0607579	-0.0505917	0.117827
1555096_at|285555	0.203089	1.16111	up	0.232832	1.04197	up	C4orf37	285555	-0.0519538	-0.42457	-0.164458	0.0814257	-0.175819	0.0999124	-0.0754623	-0.0185947	0.0521417	0.0856929	0.0317569	0.0185947
1555117_at	0.102662	1.12174	down	0.850032	1.01438	down			0.313089	0.323511	0.0857642	0.0805161	0.0508051	0.0938203	-0.112183	-0.373764	-0.0508051	-0.247965	-0.186096	-0.164476
1555124_at|100129726	0.042688	1.19369	up	0.86651	1.01725	up	LOC100129726	100129726	-0.00131118	-0.0243591	-0.141719	0.311627	0.0560192	0.231243	-0.16132	-0.187634	0.187566	-0.155338	0.0666539	0.00131118
1555129_at	0.962228	1.00484	up	0.424112	1.07967	down			0.0271727	0.0127572	-0.177979	0.102965	-0.280478	0.0603513	0.220242	-0.104489	-0.0165664	-0.23258	-0.0124861	0.0124861
1555132_at	0.382534	1.0764	down	0.850023	1.01255	up			0.082199	0.00491583	0.218387	0.15672	-0.148831	-0.0210127	0.0578426	-0.209663	0.0555834	-0.00491583	-0.030933	-0.00642788
1555133_at|171482	0.253484	1.0532	down	0.990307	1.00087	down	FAM9A	171482	0.00643206	0.0169938	-0.0394173	0.00295162	-0.179698	-0.06357	-0.0650911	0.0393739	0.132381	-0.00295186	-0.0804946	0.186325
1555135_at	0.150487	1.13168	up	0.769429	1.0183	down			-0.0261264	0.00559139	-0.230812	0.149944	-0.0404565	0.174565	0.13971	-0.00559139	0.00886774	0.157056	-0.0722303	-0.0203166
1555141_a_at,1555142_at,1553633_s_at|150159	0.403774	1.04677	up	0.0445649	1.15108	down	SLC9B1	150159	-0.321458	-0.103713	-0.232048	-0.181398	-0.0898546	-0.18815	0.34296	0.275939	0.478098	0.213937	0.0898546	0.184227
1555157_at	0.0577245	1.18537	up	0.00963439	1.14131	up			-0.160394	-0.0292228	0.00873387	0.285582	0.237234	0.0323085	-0.144452	-0.107335	-0.162905	0.120835	-0.00873387	0.0452689
1555158_at	0.626383	1.05302	up	0.224752	1.07882	up			0.107699	-0.132288	-0.0478565	-0.0240606	0.290455	-0.115235	-0.147069	0.0836467	-0.0475498	0.0240606	0.144826	0.0485135
1555163_at	0.14367	1.32008	up	0.0357874	1.2285	up			0.056987	0.0202005	-0.470174	0.489315	0.312464	0.00710821	-0.258218	-0.261556	-0.144782	0.249943	-0.0167077	-0.00710821
1555173_at|415117	0.432583	1.087	down	0.00886698	1.11048	down	STX19	415117	0.0316834	0.0670052	-0.143685	-0.36976	-0.0750792	0.0387998	0.110801	0.0713842	0.0574744	-0.0582807	-0.123913	-0.0316834
1555174_at	0.0473921	1.04607	down	0.272384	1.15316	up			0.066125	0.0105008	0.0356323	-0.0603586	-0.0118347	-0.0105008	0.179914	-0.103699	-0.0247291	0.348693	-0.0525464	0.3721
1555176_at	0.752974	1.0328	up	0.033668	1.06312	down			-0.00323355	-0.311964	0.0871304	-0.136134	0.0939022	-0.0461472	0.0519162	0.0886277	0.0499846	0.000875592	-0.000875592	-0.0743867
1555179_at|28378	0.264538	1.08252	down	0.935309	1.00614	down	IGHV7-81	28378	0.123217	-0.0167274	-0.0330279	0.0390134	-0.213616	-0.0951033	-0.147571	0.186032	0.0535989	0.0167274	-0.0316644	0.0804899
1555180_at|100132686	0.00512452	1.95269	up	0.376446	1.05882	up	LOC100132686	100132686	-0.437282	-0.0284518	-0.0324839	0.601899	0.820373	0.975895	-0.101395	-0.161888	0.0866283	-0.0407351	0.0284518	0.0830015
1555186_at	0.662969	1.05968	down	0.417843	1.06818	up			0.397765	-0.0206881	-0.00960064	-0.173164	0.21186	0.0778928	0.00960088	-0.271217	-0.0106518	0.0549819	-0.10401	0.0622382
1555187_at	0.322227	1.09166	up	0.200761	1.06092	down			-0.0132656	-0.3149	-0.106189	-0.151391	0.0246711	0.0719421	0.0817671	0.0132656	0.0478766	-0.0612993	0.0620892	-0.113836
1555188_at|100874107	0.452206	1.0342	down	0.0827596	1.10876	up	MTUS2-AS1	100874107	0.160483	0.0721438	0.00184274	0.0987356	-0.0223167	0.0124948	-0.0656903	-0.235258	-0.108201	-0.00184274	0.0877559	-0.0482028
1555194_at	0.624949	1.04604	down	0.452555	1.05606	down			-0.24171	0.124044	0.0363514	-0.0278957	-0.0486076	-0.199638	0.149082	0.21811	-0.0186093	-0.0616846	0.018609	0.155565
1555196_at|100287114	0.104217	1.15671	down	0.601519	1.03221	up	LINC00421	100287114	-0.0246317	0.0941603	-0.11448	-0.376524	-0.193744	-0.104781	0.0584934	0.0800436	0.0246317	0.15257	0.203224	-0.0554364
1555204_at	0.0519423	1.21326	up	0.714093	1.02967	up			-0.257848	-0.29237	-0.00738883	0.188735	0.050998	0.0393164	-0.182542	0.00812936	-0.00675082	0.00675082	0.12027	-0.181625
1555205_at	0.307389	1.05841	up	0.0460472	1.11448	up			-0.0775647	-0.045578	-0.049809	-0.0485568	-0.0415869	0.162889	0.0415869	-0.0493984	0.0418048	0.185833	0.235904	0.0813599
1555206_at|100287210	0.683283	1.03608	down	0.556475	1.04445	up	LOC100287210	100287210	0.0375154	0.0974219	-0.125882	-0.0241783	0.103935	-0.224113	0.140037	-0.141408	-0.0612419	-0.0358379	0.0241783	0.137265
1555209_at|439951	0.464661	1.05913	up	0.497757	1.05943	down	LOC439951	439951	-0.0201606	-0.0369266	0.1604	0.197008	-0.0444788	0.199431	0.074809	-0.0300916	0.00851572	-0.00851572	0.0855538	-0.27369
1555212_at|26493	0.827741	1.0179	down	0.251592	1.10194	up	OR8B8	26493	0.194211	0.0432104	-0.138017	-0.0944463	0.0273274	0.0897287	-0.216729	-0.272937	-0.00337398	0.00337398	0.0715021	-0.147766
1555221_at	0.281503	1.06058	down	0.363169	1.02736	down			-0.0890273	0.0224739	-0.0224739	-0.22762	-0.093012	-0.0229687	0.0951649	0.0313088	0.070953	0.038041	0.0777994	-0.0352246
1555222_a_at	0.404101	1.05686	up	0.00657114	1.25215	up			0.0910845	-0.168216	-0.0447392	0.0237384	0.117489	-0.0237384	-0.202982	-0.076622	-0.0708089	0.117277	0.258564	0.24697
1555224_at|554201	0.217034	1.12604	down	0.354307	1.05812	down	CCDC148-AS1	554201	-0.0242331	0.0242331	0.18311	-0.191161	0.08637	-0.225872	0.080122	0.107825	-0.0628085	0.0679469	-0.126771	-0.0605342
1555237_at	0.804996	1.03259	up	0.888141	1.01369	down			-0.0213366	0.250024	-0.327756	0.0073204	0.109498	-0.0771003	-0.0622745	-0.0073204	0.0845184	-0.240976	0.0120263	0.18503
1555238_at|113091	0.338608	1.06305	up	0.225694	1.11674	up	PTH2	113091	-0.00245762	0.00245762	0.0258484	0.175151	-0.0646772	0.179992	-0.0157661	-0.274065	-0.186894	-0.143128	0.138961	0.00533104
1555244_at|554207	0.362377	1.06968	up	0.0672676	1.19413	up	LOC554207	554207	0.042834	-0.0995572	-0.0798573	-0.108705	0.0916793	0.171993	-0.13287	-0.0428891	-0.0103352	0.237612	0.333853	0.0103352
1555245_s_at|94137	0.800322	1.04072	up	0.540987	1.03156	down	RP1L1	94137	0.151219	0.0883867	-0.48934	0.0841199	-0.0312089	-0.129915	-0.0141445	0.181975	0.00971425	-0.0141872	-0.00971425	0.0669571
1555261_at	0.808172	1.01857	down	0.611325	1.07069	down			0.348107	0.11891	0.0522938	0.0921464	0.245359	0.102176	-0.0522938	-0.246808	-0.386311	-0.617958	-0.248809	-0.114271
1555263_at	0.00841301	1.2192	down	0.619565	1.03975	down			0.157549	0.118922	0.0277424	-0.132791	-0.146925	-0.273879	-0.0365911	0.249166	-0.0113482	0.0113485	0.0991144	-0.0779424
1555273_at|442117	0.342298	1.04938	down	0.455902	1.0483	up	GALNTL6	442117	0.144472	0.0101922	0.0697024	-0.0754058	0.101356	-0.0101922	0.0487609	-0.0777171	-0.0375314	0.193057	-0.0296063	-0.0258031
1555303_at	0.102784	1.13941	down	0.263341	1.1079	down			0.233627	0.254469	0.317348	-0.0904896	0.151431	0.179632	-0.171916	-0.0650699	0.0650699	-0.386432	-0.108987	-0.119968
1555311_at	0.0520044	1.24948	down	0.847989	1.01304	up			0.11126	0.330386	0.184507	0.00118446	-0.031085	-0.307914	0.0225987	-0.00118446	-0.243202	-0.0527239	0.00225973	-0.115237
1555322_at|100130249	0.332155	1.09349	up	0.209635	1.09431	up	PP2672	100130249	0.156506	0.000644445	0.25372	0.360751	0.0843241	0.352619	-0.176748	-0.306564	-0.0651917	-0.000762939	-0.157041	-0.000644445
1555332_at|121278	0.420299	1.08444	down	0.0349204	1.06658	down	TPH2	121278	-0.0639899	0.0137427	0.305391	0.0997357	-0.0907581	-0.104698	0.0486217	0.104818	0.0219216	-0.0677454	-0.0221341	-0.0137429
1555338_s_at|89872	0.278725	1.10233	up	0.251562	1.06133	up	AQP10	89872	-0.00604355	-0.0582894	0.268206	0.279392	0.115821	0.230346	-0.0500938	-0.0423337	-0.0232867	0.17219	0.00604355	-0.0363263
1555344_at	0.0749072	1.05502	down	0.726769	1.0203	down			0.112325	0.0557196	0.0166199	-0.00843167	0.00843167	-0.0471487	-0.124161	0.0560234	-0.0144916	0.0422399	-0.0571091	-0.154745
1555348_at|339488	0.068297	1.18712	up	0.619823	1.02656	up	TFAP2E	339488	0.0137107	0.0727017	-0.0448406	0.184738	0.151134	0.448091	-0.116511	-0.0137107	-0.0957873	-0.0538709	0.0789378	-0.137635
1555356_a_at,1556471_at,1556472_s_at,1563542_a_at,1569225_a_at|256380	0.687975	1.01573	down	0.334718	1.02479	down	SCML4	256380	-0.06732	0.0192515	0.0685068	0.0374945	-0.00631797	-0.0782748	-0.0317494	0.0165921	0.00631797	-0.0485395	-0.0820593	0.0157548
1555357_at|168400	0.947132	1.00723	down	0.108476	1.09283	down	DDX53	168400	-0.142598	0.297926	-0.0984733	0.0565288	-0.0826066	0.0517497	0.015774	0.0271914	0.0242121	-0.015774	-0.224786	-0.0764596
1555363_s_at,1560390_s_at,1569318_at|284440	0.719871	1.01519	up	0.6184	1.01993	down	LOC284440	284440	-0.0188273	0.0208415	-0.0963939	0.027826	-0.0989145	0.0419441	0.00224626	-0.00224626	0.0593423	-0.0295502	-0.0811082	0.0845779
1555366_at|100131275	0.0137062	1.11508	down	0.103415	1.07625	down	NSAP11	100131275	0.010869	0.124113	0.0368319	-0.113896	-0.0697374	-0.115986	0.0706973	-0.010869	0.0677877	-0.108486	-0.103959	0.0220356
1555373_at	0.614137	1.04078	up	0.429806	1.07181	down			0.202983	-0.103914	0.0160828	0.162861	-0.0160825	0.141348	0.224562	-0.157706	0.030134	-0.118845	-0.0196443	-0.0646508
1555374_at	0.631401	1.03079	up	0.943129	1.00155	down			-0.212749	-0.108177	-0.296157	-0.0504293	-0.273875	-0.161517	0.0685315	0.145457	0.0504293	0.0865698	0.0785909	0.0925589
1555377_at|124538	0.320233	1.07344	up	0.926676	1.00726	down	OR4D2	124538	-0.0117388	-0.0945902	0.0275004	0.057977	-0.0574081	0.227322	0.154857	-0.119447	-0.074029	-0.148116	0.0117388	0.0664506
1555380_at|9507	0.0113063	1.24889	up	0.0557397	1.07237	up	ADAMTS4	9507	-0.0394065	-0.250086	-0.0671313	0.252743	0.152392	0.200182	-0.0135138	-0.100225	-0.0538514	0.0200508	0.101272	0.0135138
1555392_at	7.08112e-05	3.34742	down	0.0449923	1.25796	down			2.04626	2.03059	1.91948	0.108135	0.226756	0.432283	-0.151587	-0.328532	-0.108135	-0.342937	-0.642734	-0.595854
1555396_s_at|340602	0.0927216	1.1801	up	0.0402872	1.30118	up	CXorf67	340602	-0.177296	-0.284107	-0.0439211	0.233957	-0.0408379	0.0182933	0.12359	-0.0422186	-0.0182933	0.545895	0.171616	0.485014
1555400_at|645261	0.592594	1.06352	up	0.92251	1.00853	down	LOC645261	645261	-0.277795	-0.0261786	0.0915618	0.18486	0.0519817	-0.182697	-0.0444024	0.168512	-0.0164735	0.196346	-0.141958	0.0164735
1555404_a_at,1554648_a_at|90527	0.373198	1.06199	up	0.409446	1.04581	up	DUOXA1	90527	0.0558473	-0.147918	-0.0750793	0.0719408	-0.0923358	0.113551	-0.11722	0.0886701	-0.0921568	-0.0196127	0.0731577	0.0196127
1555408_at,1555409_a_at|85319	0.0164142	1.41581	down	0.0288896	1.40823	down	BAGE2///BAGE4///BAGE3///BAGE5///MLL3	85319	0.166801	0.31009	0.394297	-0.147998	-0.420186	-0.0655016	0.0655016	0.131402	0.346504	-0.335161	-0.0924901	-0.510593
1555408_at|85317	0.0260974	1.43238	down	0.0414378	1.39726	down	BAGE2///BAGE4	85317	0.133876	0.252694	0.504317	-0.156705	-0.423786	-0.083854	0.0528321	0.162079	0.463422	-0.301161	-0.0528321	-0.415462
1555409_a_at|85316	0.0157747	1.39862	down	0.0253902	1.41714	down	BAGE2///BAGE3///BAGE5///MLL3	85316	0.181378	0.344609	0.278825	-0.153776	-0.430339	-0.0630971	0.0630971	0.091134	0.2241	-0.378421	-0.140874	-0.611329
1555409_a_at|85318	0.0157747	1.39862	down	0.0253902	1.41714	down	BAGE2///BAGE3///BAGE5///MLL3	85318	0.181378	0.344609	0.278825	-0.153776	-0.430339	-0.0630971	0.0630971	0.091134	0.2241	-0.378421	-0.140874	-0.611329
1555410_at	0.463747	1.10225	up	0.816498	1.02331	down			-0.00845957	-0.338239	0.0241718	0.167835	-0.225601	0.156586	0.0783625	0.131056	-0.273698	-0.137029	0.00845957	-0.0354381
1555415_at	0.160955	1.03938	up	0.639532	1.02211	up			-0.0194973	-0.0188993	-0.0175875	-0.0113851	0.0239359	0.0986503	0.037465	0.0113851	-0.14713	0.0148953	0.0293587	-0.0478882
1555417_a_at,1564883_a_at|80835	0.00758166	1.28365	up	0.523803	1.04391	up	TAS1R1	80835	-0.00410295	-0.0142269	-0.174333	0.375417	0.213504	0.29916	0.0551772	-0.210178	-0.0876126	0.0448673	0.00410295	-0.105581
1555429_at	0.342242	1.10141	up	0.833691	1.02709	up			0.134594	-0.076584	0.0139946	-0.0139946	0.127753	0.376294	0.135395	-0.248427	-0.332269	-0.262798	-0.129124	0.0623165
1555443_at|374355	0.113421	1.16871	up	0.2843	1.10008	up	CCDC172	374355	-0.204454	-0.0880744	0.0334845	0.135154	-0.0114036	0.291951	-0.143003	0.0129924	-0.112946	-0.090596	0.249061	0.0114036
1555456_at	0.631056	1.05368	up	0.48303	1.08043	down			0.246125	-0.157033	0.0259988	0.219672	0.179955	-0.0582325	0.296608	-0.19178	0.0184357	-0.0184357	-0.121135	-0.0719957
1555461_at	0.0275034	1.49503	down	0.00313957	1.35891	down			0.307222	0.314234	0.210604	-0.610433	-0.03285	-0.265193	0.0408862	0.169593	0.03285	-0.333651	-0.465029	-0.285332
1555478_at|388407	0.412739	1.06542	up	0.560425	1.04891	up	C17orf82	388407	0.00967789	0.00165844	-0.0221543	0.227615	-0.105075	0.14091	-0.0849414	-0.0705972	0.102127	-0.00165844	0.227374	-0.0724597
1555488_at	0.698177	1.02618	up	0.779	1.01855	up			0.0324161	-0.0484176	-0.183244	-0.123295	-0.0560617	0.0919631	-0.0623686	0.145573	0.0265436	0.189314	0.0242543	-0.0242543
1555489_at	0.44042	1.06005	down	0.703892	1.03233	down			0.187725	-0.0019151	0.0204679	-0.171406	0.0647155	0.0605713	-0.0289613	0.228625	-0.147742	0.0019151	-0.0572416	-0.0304571
1555498_at	0.0929292	1.37696	down	0.119798	1.14605	down			0.115018	0.435895	0.40948	-0.224954	-0.408351	0.209245	-0.128529	0.109576	0.0650356	-0.0650356	-0.299886	-0.178996
1555502_at|266811	0.553026	1.04309	down	0.395247	1.07027	up	NPSA	266811	0.184252	0.0320632	-0.129303	-0.052633	0.0191846	-0.062114	0.0020597	-0.240442	0.0449178	-0.0334978	0.136022	-0.0020597
1555509_a_at|284427	0.341964	1.03518	down	0.25672	1.11443	up	SLC25A41	284427	0.0102911	0.0355892	0.000451088	-0.110045	0.045958	-0.0392122	-0.000451088	-0.26693	-0.290764	0.00515985	0.0754709	-0.169875
1555519_at	0.239549	1.07652	down	0.134588	1.09964	down			0.0140388	0.0597255	0.243964	0.0187442	0.0420752	-0.0622241	0.16496	-0.0170045	-0.0140388	-0.173152	-0.0702753	-0.0337694
1555533_at|84109	0.800018	1.0335	down	0.707835	1.05577	down	QRFPR	84109	-0.753009	-1.03607	-0.757981	-0.802327	-1.18783	-0.699519	0.699519	1.07477	1.28072	1.02919	0.751778	1.03917
1555535_at|128859	0.221031	1.05301	down	0.208684	1.14487	down	BPIFB6	128859	0.0150796	-0.0150796	0.0233012	-0.130785	0.0320166	-0.101498	0.221945	0.174154	-0.106092	-0.248393	0.0287112	-0.0758733
1555547_at	0.439089	1.06553	down	0.309655	1.04235	down			0.0300305	0.051981	0.0534163	-0.224346	-0.0586402	0.14369	-0.0598457	-0.0135152	0.0175598	0.0135152	-0.114958	-0.133873
1555550_at|353174	0.263055	1.15674	up	0.580869	1.04211	up	ZACN	353174	0.052402	-0.0749335	-0.152207	-0.147992	0.29224	0.311223	0.00880957	-0.0829418	0.0500627	-0.00880957	0.230489	-0.0672126
1555554_at|317716	0.752649	1.03977	up	0.0833901	1.17071	up	BPIFA4P	317716	0.0848644	-0.357563	0.181134	-0.00715041	0.0431254	0.0412653	-0.122574	-0.157622	-0.338199	0.00715041	0.154445	-0.0978296
1555578_at	0.118143	1.0899	down	0.079957	1.21623	down			0.00482631	0.147807	0.0110052	-0.0928905	0.0113087	-0.127365	0.376018	-0.00482631	0.129024	-0.0274646	-0.131792	-0.187759
1555580_at	0.637266	1.02828	up	0.473406	1.06165	up			-0.0341178	-0.0398792	0.00786865	-0.125021	0.0382811	0.141331	0.119927	-0.182847	-0.00786865	0.15169	-0.0636812	0.100118
1555601_at	0.179901	1.12108	down	0.557452	1.05227	down			-0.112824	0.211401	0.16493	-0.0939264	-0.0716121	-0.0656049	0.0326555	0.23704	-0.0326555	0.088244	-0.157284	0.0855563
1555616_at	0.586896	1.05769	up	0.552271	1.08531	down			-0.020769	-0.115723	0.278503	0.117825	0.015118	0.251808	0.14373	-0.337298	-0.015118	-0.254246	0.0360214	-0.344792
1555617_x_at	0.557752	1.06659	up	0.884391	1.01159	down			0.162093	-0.307154	-0.0383337	0.0485432	-0.0656936	0.112766	-0.0117052	-0.0778477	0.0117052	0.0532095	0.0691903	-0.250103
1555623_at	0.0897153	1.07438	down	0.988835	1.0009	up			0.0585027	0.0268631	0.152314	-0.0346577	-0.0652461	0.0270815	-0.102473	0.137154	-0.117676	-0.0127203	-0.0791116	0.0127201
1555627_s_at,1552528_at,1555393_s_at|84536	0.286917	1.04004	up	0.619473	1.01966	up	C21orf67	84536	-0.0074904	0.0074904	0.0336149	0.141125	-0.0126789	0.0750759	-0.00806069	-0.0756695	-0.0835826	-0.120308	0.012593	0.0246618
1555631_at	0.694576	1.02793	up	0.689848	1.03347	up			-0.118225	0.0938115	0.176254	0.117014	0.0224791	0.131591	-0.179776	-0.103757	-0.0224791	-0.145267	0.146993	-0.165232
1555645_at|100130322	0.354478	1.04344	up	0.364626	1.08218	up	GAFA2	100130322	-0.0781107	0.0406804	-0.00318336	0.0821261	-0.045649	0.10695	0.00318336	-0.12523	-0.279675	0.0162058	0.0894561	-0.165566
1555646_at|386753	0.67563	1.03168	up	0.749428	1.01422	down	Dbpht2	386753	0.109654	0.0182447	-0.0745995	0.231738	-0.0182447	-0.0252106	0.0243738	-0.0790131	0.0700254	-0.0190887	0.0558946	-0.082536
1555651_at|144124	0.375781	1.11861	up	0.0012029	1.22607	up	OR10A5	144124	-0.158119	-0.132353	0.141695	0.106165	-0.111852	0.342041	-0.138917	-0.106165	-0.107224	0.243365	0.130382	0.156074
1555653_at	0.0447395	1.25062	down	0.000100913	1.67217	down			0.280746	0.00544167	0.25462	-0.00544214	-0.229176	-0.192494	0.539909	0.452805	0.480738	-0.222439	-0.330136	-0.199129
1555655_at|283297	0.0355338	1.13504	up	0.185218	1.05686	down	OR10A4	283297	0.00608575	-0.115233	-0.00712287	0.164627	0.208124	0.0592109	0.0136541	-0.0284866	-0.00605977	-0.109262	-0.157056	0.00605977
1555659_a_at|340205	0.221279	1.12068	up	0.177493	1.16944	up	TREML1	340205	0.0214322	-0.0974181	-0.010195	-0.00149703	0.0600545	0.348374	0.00149703	-0.193242	-0.100868	-0.084543	0.35217	0.117204
1555661_at|283159	0.165702	1.10242	up	0.246472	1.08557	up	OR8D1	283159	-0.233155	0.0124216	-0.0124216	0.11884	0.0252485	0.0447838	-0.277029	-0.0556352	-0.0700605	0.0419557	0.0262649	-0.115602
1555662_s_at,1555640_at|267012	0.35984	1.03734	up	0.301914	1.03544	down	DAOA	267012	0.108733	0.0167209	-0.0101711	0.157503	0.0319988	0.084463	-0.0401641	-0.000625253	-0.0447577	0.000625253	-0.127763	-0.10916
1555664_at	0.0230844	1.40155	up	0.404501	1.08307	up			0.101585	-0.170711	-0.0839345	0.219807	0.57559	0.512609	0.0210941	-0.0210941	-0.301863	-0.0401208	-0.071337	0.154958
1555665_at	0.7796	1.03388	up	0.890412	1.02019	up			0.10946	0.0560604	-0.0525664	-0.0858921	0.391709	-0.0486411	0.0894953	0.0486411	-0.286669	-0.25339	0.276193	-0.0848273
1555675_at|414899	0.14655	1.34417	down	0.933155	1.01153	up	BLID	414899	0.401406	-0.10516	0.543685	-0.167871	-0.36486	0.0925156	-0.425711	0.0488216	0.121582	-0.205692	-0.0226983	0.0226983
1555681_at	0.514989	1.06953	up	0.234361	1.13707	up			-0.0762222	0.0638731	-0.332186	-0.0622861	-0.112325	0.120988	-0.0247905	-0.328322	0.0741899	0.0538533	0.198384	0.0247905
1555687_a_at,1552552_s_at|170482	0.95561	1.00278	up	0.900879	1.00534	down	CLEC4C	170482	0.000623465	0.0598371	-0.158362	0.00598407	-0.0532255	-0.0386589	-0.0303388	-0.000623465	0.00767732	0.0666466	-0.124264	0.0113034
1555692_at	0.42697	1.066	down	0.443808	1.04648	up			-0.00242591	0.102647	0.132332	-0.0490496	0.166173	-0.161181	-0.0134366	0.00242591	-0.0131364	0.0397279	-0.0661728	0.19893
1555707_at|445341	0.898922	1.01377	down	0.00574605	1.22702	down	TNAP	445341	-0.280503	0.068176	0.0438511	0.107661	-0.141588	-0.193754	0.301194	0.172556	0.172442	-0.14793	-0.0474932	-0.0438511
1555708_a_at,1553076_at,1562591_a_at,1564590_a_at,1564805_a_at,1565026_a_at,1565027_at,1564783_x_at,1565065_at,1553075_a_at,1565111_x_at|266553	0.547105	1.01641	down	0.856973	1.00526	down	OFCC1	266553	0.0444505	-0.0172598	0.0627656	-0.0140433	-0.0251601	0.0587132	0.0825212	-0.00700903	-0.012845	0.058475	0.00700903	-0.025516
1555710_at	0.785931	1.01256	up	0.571503	1.0529	down			-0.112752	0.0222025	0.00540996	-0.0723402	0.0776365	-0.0363972	-0.0387213	-0.00540996	0.153013	0.0444913	-0.247216	0.0885184
1555711_x_at	0.563024	1.0385	down	0.0248247	1.08588	up			0.0452173	0.0835538	-0.00193381	-0.0766304	0.152364	-0.112412	-0.0822272	-0.0432279	-0.0394757	0.00193381	0.0910118	0.098707
1555717_at	0.232382	1.05939	down	0.645979	1.0361	down			0.0151908	0.184048	0.0309737	-0.0335655	-0.0284505	0.0425432	-0.0151908	-0.135804	0.0494411	-0.219253	-0.115727	0.0799501
1555718_x_at	0.309561	1.10029	down	0.249666	1.04617	down			0.227332	0.3133	-0.0326617	0.0695689	0.105363	-0.080601	0.103114	-0.00653958	-0.0289304	0.00653958	-0.0820901	-0.0521562
1555722_at|286756	0.178473	1.17221	down	0.646548	1.04318	down	SCAMPER	286756	0.230096	-0.173951	0.0563272	-0.0717551	-0.338167	-0.165309	0.036043	0.0258104	0.196107	-0.0258104	0.236087	-0.135273
1555723_at	0.490916	1.05983	up	0.127655	1.11955	down			-0.103995	-0.22983	0.142466	0.00336623	0.0543115	0.00246811	-0.0760047	0.0953717	0.060359	-0.00246811	-0.207595	-0.198959
1555726_at|100128236	0.72473	1.02139	up	0.813469	1.01822	down	GAFA3	100128236	-0.0921185	0.0501893	0.0632443	0.117634	0.0834935	-0.0881979	0.0326369	-0.24518	0.0787137	-0.105812	-0.073513	-0.0326369
1555727_at	0.918787	1.00353	up	0.0764655	1.2012	down			0.00834465	-0.114897	-0.00645018	-0.0218189	0.00645018	-0.0823746	0.122629	0.222784	0.0896707	-0.272863	-0.164274	0.0787814
1555752_at|246744	0.22425	1.13718	down	0.0272798	1.31047	down	STH	246744	0.113914	0.0891316	-0.0349128	0.0349128	-0.364557	-0.0585992	0.302495	0.0379164	0.255565	-0.35167	-0.128763	-0.0938494
1555755_at	0.709186	1.04072	down	0.254546	1.0905	up			0.131653	-0.222145	0.154507	-0.0335994	0.0942657	-0.169393	0.0335994	-0.153396	-0.235514	0.0357847	-0.0909245	0.0747905
1555773_at|254240	0.768359	1.03069	down	0.565348	1.03288	up	BPIFC	254240	0.0625663	0.140708	-0.22228	-0.120537	-0.145791	0.11648	0.0993795	-0.121557	-0.0125568	0.110339	-0.0176337	0.0125568
1555774_at,1555775_a_at|326340	0.59774	1.04277	up	0.0601012	1.09869	up	ZAR1	326340	0.222959	-0.00405943	0.0837675	0.00405943	0.197602	0.282288	-0.045293	-0.201766	-0.188299	-0.0368933	-0.00547421	0.0143455
1555786_s_at|645687	0.846401	1.02353	up	0.40189	1.06576	up	LINC00520	645687	0.209604	-0.255676	0.0225313	0.176253	0.0357058	-0.134858	0.0191438	-0.11838	-0.253551	0.0721781	-0.13017	-0.0191438
1555792_a_at|164592	0.0934844	1.23236	up	0.203535	1.03529	up	CCDC116	164592	-0.028789	-0.031342	0.102002	0.517872	0.072145	0.356131	-0.00588989	-0.0415707	-0.0921097	0.00588989	0.0394468	-0.0347824
1555798_at|400692	0.303948	1.07781	down	0.0102754	1.13525	down	LOC400692	400692	-0.0821261	0.0649383	0.102159	0.0198288	-0.220732	-0.0384271	0.0744903	0.111347	0.0883908	-0.0198288	-0.152086	-0.102883
1555822_at|100124412	0.11906	1.17999	up	0.0917727	1.14823	up	FAM138A///FAM138B///FAM138C///FAM138E///FAM138F	100124412	-0.0898533	0.0177636	-0.075089	0.066967	0.0807681	0.421401	-0.0478916	-0.145025	-0.34495	0.018126	0.0599947	-0.0177636
1555822_at|641702	0.11906	1.17999	up	0.0917727	1.14823	up	FAM138A///FAM138B///FAM138C///FAM138E///FAM138F	641702	-0.0898533	0.0177636	-0.075089	0.066967	0.0807681	0.421401	-0.0478916	-0.145025	-0.34495	0.018126	0.0599947	-0.0177636
1555822_at|645520	0.11906	1.17999	up	0.0917727	1.14823	up	FAM138A///FAM138B///FAM138C///FAM138E///FAM138F	645520	-0.0898533	0.0177636	-0.075089	0.066967	0.0807681	0.421401	-0.0478916	-0.145025	-0.34495	0.018126	0.0599947	-0.0177636
1555822_at|654412	0.11906	1.17999	up	0.0917727	1.14823	up	FAM138A///FAM138B///FAM138C///FAM138E///FAM138F	654412	-0.0898533	0.0177636	-0.075089	0.066967	0.0807681	0.421401	-0.0478916	-0.145025	-0.34495	0.018126	0.0599947	-0.0177636
1555822_at|654835	0.11906	1.17999	up	0.0917727	1.14823	up	FAM138A///FAM138B///FAM138C///FAM138E///FAM138F	654835	-0.0898533	0.0177636	-0.075089	0.066967	0.0807681	0.421401	-0.0478916	-0.145025	-0.34495	0.018126	0.0599947	-0.0177636
1555826_at	0.411913	1.02625	down	0.265744	1.04064	down			-0.260839	-0.236216	-0.194237	-0.210439	-0.333947	-0.259041	0.347132	0.33238	0.296568	0.339125	0.194237	0.270323
1555839_a_at|152118	0.2496	1.11825	down	0.0473498	1.09633	down	C3orf79	152118	0.175044	0.287565	-0.0619546	-0.00327051	0.0639626	-0.143759	0.0215937	0.11766	0.00327051	-0.0772113	-0.141814	-0.0365037
1555845_at	0.0341969	1.12429	up	0.00641037	1.32078	up			-0.354759	-0.252939	-0.357788	-0.232158	-0.130484	-0.0957897	0.125711	0.2513	0.0957897	0.583196	0.444597	0.649187
1555846_a_at	0.0347997	1.13852	up	0.00226121	1.37416	up			-0.168585	-0.24815	-0.218725	-0.113235	-0.0364578	0.0757201	-0.0144761	0.0144761	0.127485	0.587648	0.414887	0.500605
1555848_at	0.0129975	1.43531	down	0.00443945	1.36623	down			-0.123553	-0.012341	0.0971088	-0.741354	-0.45294	-0.408582	0.498196	0.46908	0.382931	0.113906	0.012341	-0.12665
1555852_at,1555853_at|100507463	0.21105	1.12913	up	0.993953	1.00039	down	LOC100507463	100507463	0.17859	0.00222385	-0.0320214	0.0776933	0.410659	0.186082	-0.00222385	-0.146152	-0.116317	-0.162163	0.0195111	-0.123748
1555865_at|255512	0.0280472	1.37968	up	0.000423059	2.5329	up	LOC255512	255512	-1.11739	-1.32607	-1.42872	-0.967814	-0.626119	-0.885267	0.994327	0.626119	0.812076	2.17597	2.02879	2.25013
1555868_at,1555869_a_at|100507477	0.338368	1.10855	down	0.0262045	1.18289	down	LOC100507477	100507477	0.142466	0.492383	0.112821	0.215738	0.0837011	0.00222158	-0.163896	-0.00222158	-0.162148	-0.317047	-0.296068	-0.442101
1555872_a_at|728903	0.760797	1.05361	down	0.179137	1.08086	down	LOC728903///MGC21881	728903	-1.17906	-1.05242	-1.37362	-1.63648	-0.904485	-1.29014	1.15878	1.01058	1.08642	1.07982	0.904485	0.934918
1555880_at|405754	0.752511	1.03244	up	0.516609	1.03588	up	ERVFRD-1	405754	0.209696	-0.0997246	-0.223858	-0.040002	0.0969683	-0.0326632	0.0584294	0.0334777	-0.104239	-0.0330676	0.140625	0.0326632
1555893_at	0.197154	1.14964	up	0.972276	1.00523	up			-0.0102675	-0.178778	-0.277273	0.175991	0.121655	-0.160414	0.077256	0.0102675	0.110154	-0.157586	0.474783	-0.0969372
1555897_at	6.47783e-05	1.68174	up	0.00867474	1.1726	up			0.367774	0.297137	0.346576	1.04136	1.16216	1.05783	-0.577466	-0.602327	-0.636522	-0.297137	-0.452047	-0.378017
1555900_at	0.0220926	1.17804	down	0.096161	1.11007	down			0.28706	0.363735	0.311795	0.188303	0.0880787	-0.0229461	-0.174179	-0.0213563	0.0213563	-0.146515	-0.271949	-0.207672
1555904_at	0.96319	1.0047	up	0.617509	1.02713	down			0.0337456	-0.299731	0.0231544	-0.0647589	-0.223706	0.0659341	0.0336286	0.0611132	-0.0231544	0.114591	-0.0491132	-0.109756
1555907_at|100130776	0.00329639	1.43626	down	6.46316e-05	1.11999	down	LOC100130776	100130776	-0.48717	-0.390652	-0.323881	-1.05869	-0.870088	-0.839888	0.493042	0.488816	0.509042	0.347401	0.323881	0.329174
1555912_at|93653	0.0447343	1.26874	up	0.00231405	1.25567	up	ST7-AS1	93653	-0.754339	-0.374291	-0.652879	-0.180785	-0.295633	-0.274887	0.301858	0.180785	0.245515	0.615329	0.50828	0.589921
1555925_at	0.0354081	1.18355	down	0.447211	1.0434	down			-0.185772	0.011487	0.0582027	-0.318307	-0.283773	-0.243372	-0.011487	0.155163	0.0169244	0.0701096	-0.105003	0.0116315
1555926_a_at	0.489978	1.07352	down	0.188085	1.11469	down			-0.254419	0.0318475	-0.0462863	-0.34663	-0.235768	0.00650263	0.346531	0.190875	0.0466342	-0.0125666	-0.00650263	0.133168
1555928_at	0.213238	1.10117	down	0.202417	1.07433	down			0.00672674	0.0515635	-0.0476994	-0.0827162	-0.0137374	-0.310068	0.0206676	0.109976	0.121191	-0.129212	0.0774741	-0.00672674
1555929_s_at	0.213146	1.10186	up	0.00320121	1.66573	down			-0.687618	-0.449538	-0.518997	-0.534096	-0.377497	-0.324737	0.854468	1.24922	1.11663	0.329748	0.324737	0.357371
1555939_at	0.391928	1.07483	down	0.0339573	1.1401	down			0.211525	0.0253651	-0.0871451	-0.161628	-0.0633807	0.0624256	0.0492482	0.0215471	0.121394	-0.0215471	-0.17482	-0.17891
1555940_a_at	0.185609	1.11979	down	0.364663	1.07325	down			0.22046	0.0292888	-0.0242455	0.0223908	-0.0680492	-0.218529	0.00357676	-0.00357699	0.00547981	-0.298874	-0.0167761	0.0151565
1555967_at	0.000913879	1.85571	up	0.000411422	1.67208	up			-0.691668	-0.648877	-0.79344	0.105803	0.362978	0.0731389	-0.0857747	-0.247542	-0.0731389	0.683021	0.580457	0.554987
1555968_a_at	0.060755	1.28919	up	6.76212e-05	1.75289	up			-0.291617	0.00314856	-0.344756	0.15633	0.313002	-0.00314856	-0.122766	-0.0762167	-0.205384	0.719739	0.622652	0.682457
1555973_at	0.167765	1.09131	up	0.027471	1.1649	down			-0.126726	-0.00682497	-0.0794063	-0.0277967	0.186192	0.00682497	0.287262	0.180288	0.126353	0.0638537	-0.0846467	-0.0459266
1555974_a_at	0.701284	1.03436	down	0.0219421	1.14525	down			-0.0168819	0.141216	-0.000300407	-0.0742526	0.202168	-0.150088	0.251619	0.176786	0.0732045	0.000300407	-0.0467725	-0.0388994
1555979_at,1555980_a_at|100130417	0.0348758	1.42069	up	0.000476119	1.93242	up	LOC100130417	100130417	-0.82099	-0.893507	-0.976585	-0.629425	-0.0999758	-0.441911	0.315068	0.0999758	0.103525	1.23064	1.03705	1.1021
1555981_at|339201	0.0023716	1.29944	down	0.0109952	1.34659	up	C17orf65	339201	0.617684	0.530172	0.525459	0.0922921	0.197832	0.249507	-0.759434	-0.49111	-0.510332	-0.14615	-0.234491	-0.0922921
1555989_at	0.42676	1.07761	down	0.732564	1.01984	up			-0.740405	-1.03235	-0.669071	-0.949394	-0.823985	-0.991969	0.669071	0.809839	0.694569	0.880978	0.691023	0.686513
1555990_at,1555991_s_at|150297	0.45773	1.05945	up	0.0794281	1.11148	up	C22orf42	150297	-0.169263	-0.130655	-0.201808	0.0675125	-0.27111	-0.0481694	0.0105708	-0.0105708	0.054677	0.149989	0.287432	0.0746939
1555995_a_at	0.0806909	1.21271	up	0.827258	1.01652	down			-0.420799	-0.205865	-0.0628665	0.163389	-0.0332353	0.015007	0.0981307	-0.00712895	0.00712895	-0.181707	0.123433	0.08547
1556001_at|284939	0.142378	1.12721	up	0.255413	1.06979	up	LOC284939///MAPK8IP2	284939	0.00439692	0.012249	-0.180308	0.134291	-0.0117879	0.232096	0.0273447	-0.205704	-0.0751491	-0.0264087	0.0692606	-0.00439692
1556003_a_at,1556004_at|100506777	0.124009	1.07772	up	0.239299	1.02889	up	LOC100506777	100506777	0.0633458	-0.0808879	0.00478137	0.170776	0.0449868	0.0954202	-0.0395235	-0.013204	-0.0184969	0.074176	-0.0173353	-0.00478137
1556008_a_at	0.708162	1.03491	up	0.622011	1.06457	down			0.238387	0.224841	0.188065	0.0905414	0.501371	0.207878	-0.483601	-0.395425	-0.0905414	-0.194362	-0.437084	-0.608942
1556014_at,1556015_a_at|145873	0.679588	1.02366	down	0.138197	1.052	up	MESP2	145873	-0.0252397	-0.0793402	-0.18486	-0.0384872	-0.24214	-0.110003	0.0252397	0.0281923	0.122229	0.08658	0.165463	0.143026
1556024_at,1569867_at,1569868_s_at|197342	0.0127652	1.16775	down	0.129637	1.06439	up	EME2	197342	0.337755	0.185038	0.279836	0.00088954	0.0942671	0.0362937	-0.205871	-0.139586	-0.113967	-0.00088954	-0.0547845	-0.133652
1556026_at|100131434	0.657084	1.02271	down	0.764095	1.02301	down	LOC100131434	100131434	0.154449	0.0484407	-0.0771759	0.00502467	-0.00502467	0.0285039	0.0568426	-0.172538	-0.0163186	-0.119796	0.0719392	-0.182626
1556030_at|100652925	0.537842	1.04945	up	0.635671	1.02677	up	LOC100652925///LOC100653209	100652925	-0.0809765	0.167901	0.118207	0.132863	0.262047	0.019125	-0.0253611	0.0188713	-0.221348	-0.0433631	-0.0512571	-0.0188713
1556030_at|100653209	0.537842	1.04945	up	0.635671	1.02677	up	LOC100652925///LOC100653209	100653209	-0.0809765	0.167901	0.118207	0.132863	0.262047	0.019125	-0.0253611	0.0188713	-0.221348	-0.0433631	-0.0512571	-0.0188713
1556033_at,1556456_at,1556457_s_at,1568609_s_at|388685	0.576402	1.06272	down	0.886956	1.00868	up	FLJ39739///FAM91A2///LOC100286793///LOC728855///LOC728875	388685	-0.8974	-0.710157	-0.821421	-1.09841	-0.643743	-0.950094	0.900652	0.643743	0.744247	0.840432	0.722812	0.762806
1556048_at|100507564	0.249747	1.16393	down	0.00123109	1.36463	down	LOC100507564	100507564	-0.230558	-0.4378	-0.722642	-0.604796	-0.603608	-0.839623	0.626078	0.676264	0.806172	0.230558	0.262489	0.269951
1556053_at	0.0141135	1.47111	down	0.162127	1.0334	up			1.00182	0.60355	0.962081	0.337373	0.346469	0.212904	-0.29779	-0.332113	-0.262593	-0.261266	-0.212904	-0.276118
1556054_at	0.0105702	1.25554	up	0.00134705	1.76034	up			-0.0789721	-0.223216	-0.124233	0.0789721	0.280885	0.198631	-0.536507	-0.590373	-0.363791	0.40672	0.166926	0.383252
1556055_at	0.00675489	1.62175	down	0.011392	1.86136	down			0.405452	0.450901	0.471739	-0.496057	-0.235744	-0.032755	0.032755	0.152623	0.328991	-0.37587	-0.994609	-0.804215
1556064_at,1556065_at|284926	0.0019473	2.0778	down	0.000608816	1.85136	down	LOC284926	284926	-0.357339	-0.575188	-0.474481	-1.76777	-1.31531	-1.48909	1.17722	1.39687	1.35367	0.542549	0.357339	0.362118
1556072_at|200298	0.974213	1.00401	down	0.0541093	1.12319	up	LINC00528	200298	-0.0813472	0.430704	-0.00235081	0.211813	0.0886242	0.0292361	-0.0692093	-0.177016	-0.116821	0.00235081	0.153408	-0.0160093
1556075_at	0.0963251	1.08448	up	0.563884	1.04009	down			-0.147402	-0.00379884	-0.0169016	0.087345	0.00379884	0.0917615	-0.0527169	0.0543517	0.00851262	-0.16055	-0.113432	0.113997
1556078_at	0.646079	1.04622	up	0.307163	1.0533	up			-0.309013	-0.109399	-0.0881309	-0.121384	-0.286604	0.0970063	0.116401	-0.0599673	0.0599673	0.0776889	0.188525	0.0749338
1556081_at	0.256211	1.20582	down	0.0393704	1.44579	down			0.334946	0.733385	0.57089	0.249265	0.580051	-0.000136375	-0.559681	-0.359538	0.000136375	-0.707271	-0.910626	-0.896772
1556082_a_at	0.679917	1.06086	down	0.131077	1.11396	down			0.415063	0.720384	0.508358	0.159507	0.483675	0.744923	-0.302907	-0.159507	-0.163245	-0.229928	-0.438599	-0.424234
1556090_at	0.155668	1.2242	down	0.00291651	1.62725	down			0.241274	0.219702	-0.0195233	-0.434072	-0.00434744	0.00434744	0.155649	0.469492	0.154154	-0.488839	-0.39468	-0.444501
1556095_at,1556096_s_at,1562074_a_at,1569969_a_at|440279	0.841217	1.00934	up	0.218608	1.05504	up	UNC13C	440279	-0.0124331	0.0482814	-0.10357	-0.027488	0.0755532	-0.0755701	-0.00213408	0.00213408	-0.145571	0.00402975	0.0110443	0.07126
1556099_at|728081	0.217572	1.15965	down	0.0840779	1.12749	down	LINC00290	728081	0.447086	0.196651	-0.0255668	-0.0956757	0.0850089	-0.0122194	0.00125241	0.135718	0.246757	-0.0423369	-0.00125265	-0.0920281
1556103_at	0.655494	1.02941	up	0.69848	1.00805	up			-0.239095	-0.380783	-0.195696	-0.352354	-0.214309	-0.123458	0.190869	0.123458	0.210687	0.170439	0.199843	0.189422
1556105_at	0.0405545	1.41969	down	0.0101948	1.30438	down			0.160841	0.565202	0.344169	-0.345119	-0.177944	0.0765566	-0.0256535	0.0256535	0.0883063	-0.292055	-0.262782	-0.506944
1556107_at	0.865433	1.02936	up	0.104537	1.13103	up			-0.405649	-0.265362	-0.0681405	0.0639238	-0.617061	-0.0607834	-0.0754018	0.0607834	0.0960927	0.144306	0.131717	0.338363
1556110_at	0.00896666	1.96761	up	0.0131399	1.63597	up			-0.79579	-0.417583	-0.996122	0.282866	0.416083	0.0208895	-0.195427	-0.420193	-0.0208895	0.736935	0.350317	0.406672
1556111_s_at	0.0103516	2.19227	up	0.000590391	1.85681	up			-0.932712	-0.651457	-1.04217	-0.0293915	0.688295	0.112034	0.0293915	-0.2243	-0.0521052	0.823623	0.716595	0.891255
1556113_at,1556114_a_at|400169	0.371432	1.06454	up	0.1808	1.05762	up	DKFZp451A211	400169	-0.0748568	0.100759	-0.0499251	0.0023315	0.0205321	0.223796	-0.0536494	-0.0376384	-0.0023315	-0.0239265	0.0341177	0.138665
1556122_at,1556123_a_at|100507567	0.000649761	2.23386	up	0.000198064	1.40085	up	RAB11B-AS1	100507567	-1.15089	-0.829592	-1.14072	0.0392144	0.232129	0.0860717	-0.0392144	-0.118891	-0.0804961	0.452651	0.352378	0.415271
1556125_at	0.771683	1.02165	down	0.920262	1.00689	down			-0.0770314	0.240652	0.148978	0.106909	0.102666	0.0103178	0.0148871	-0.0103178	-0.227066	-0.186265	-0.0527813	-0.0131662
1556126_s_at	0.0327819	1.20454	down	0.167066	1.18366	down			0.447637	0.225497	0.479628	0.112951	0.0735533	0.160808	-0.39659	-0.0735533	-0.178089	-0.648382	-0.456856	-0.272764
1556129_at|642533	0.232016	1.19844	down	0.602288	1.03294	down	LOC642533	642533	-0.779496	-0.34884	-0.546833	-0.544486	-0.964912	-0.949231	0.469824	0.59521	0.511921	0.482337	0.34884	0.605505
1556131_s_at,1555288_s_at|85302	0.0371485	1.12894	up	0.76536	1.0137	up	FBF1	85302	-0.314184	-0.43944	-0.439132	-0.146782	-0.246716	-0.274335	0.319887	0.146782	0.202365	0.279903	0.174291	0.273724
1556133_s_at|100169752	0.89763	1.01622	up	0.687206	1.01772	up	LOC100169752	100169752	-0.0102594	0.223785	-0.151435	0.277614	0.0232465	-0.169118	-0.102652	0.0104144	-0.0806911	-0.126443	0.0102594	0.0192592
1556136_at,1561503_at,1561504_s_at|340156	0.281296	1.10123	up	0.874601	1.00555	up	MYLK4	340156	-0.209944	-0.0027889	-0.118952	0.162545	-0.153554	0.0766884	-0.0349413	0.0357503	0.0665172	0.0027889	0.10318	-0.0147046
1556138_a_at	0.294523	1.08984	down	0.271534	1.15537	up			0.65804	0.434421	0.379898	0.251647	0.436977	0.411403	-0.421038	-0.549497	-0.793674	-0.622806	-0.264695	-0.251647
1556145_a_at|100131170	0.315851	1.14778	up	0.0554423	1.10024	up	LOC100131170	100131170	-0.0872755	-0.243121	0.135325	-0.0220213	0.401451	0.0220213	-0.193348	-0.0357313	-0.0453258	0.0371432	0.0601335	0.0417714
1556147_at	0.0330431	1.25091	down	0.726141	1.03524	up			-0.044302	0.217475	-0.0516801	-0.373493	-0.206485	-0.267448	0.044302	0.343272	-0.102795	0.103568	0.17531	0.155812
1556148_s_at	0.424314	1.09198	down	0.623669	1.04164	up			0.026193	-0.0858048	-0.225799	-0.105092	-0.093525	-0.467626	-0.026193	0.276014	0.113824	0.235417	0.0441786	0.260606
1556153_s_at	0.383676	1.09852	down	0.203737	1.06925	down			0.0264847	0.368044	-0.0459116	-0.1048	-0.0345335	0.0812523	0.0354848	-0.0264847	0.0595791	-0.0904193	-0.165267	0.0344815
1556154_a_at,1568683_at|197187	0.115161	1.11232	up	0.542656	1.03933	down	MGC23284	197187	-0.158278	-0.183538	-0.0337908	0.104621	-0.0920594	0.0725529	0.00233102	0.203526	-0.00233102	-0.0726044	0.0973926	0.0117714
1556155_at	0.88443	1.01227	up	0.440794	1.09622	up			0.0162034	0.0151091	0.148716	0.275261	0.0381179	-0.0805669	-0.0409408	-0.365863	-0.274649	-0.0151091	0.0638514	-0.332568
1556158_at|283726	0.16242	1.18025	up	0.00380138	1.15095	up	FAM154B	283726	-0.0711865	0.157246	-0.211852	0.0469663	0.356045	0.18846	-0.158807	-0.158381	-0.247587	0.0437195	-0.0105844	0.0105844
1556159_at	0.555711	1.02807	down	0.149425	1.12962	down			0.00260854	0.0471091	0.0850511	-0.090518	-0.00260854	0.108071	0.0235581	-0.0747709	0.234431	-0.189578	-0.068867	-0.0858507
1556160_a_at	0.34281	1.10884	down	0.235718	1.06699	down			0.379358	-0.00818038	-0.0465639	0.00818062	-0.0469367	-0.0837996	0.0498612	0.0516756	0.0922685	-0.147508	-0.0185325	0.0792081
1556161_a_at|100506102	0.229148	1.0559	down	0.103444	1.10513	up	LOC100506102	100506102	0.175362	0.0450131	0.0195087	-0.00924861	0.052802	-0.0390722	-0.125845	-0.11324	-0.167163	-0.106874	0.00924861	0.124027
1556165_at	0.749115	1.03792	up	0.642742	1.01479	up			0.0680792	-0.0292003	0.110868	-0.0897286	-0.00095582	0.401534	0.00095582	-0.0229843	-0.0325973	-0.0761898	0.0617001	0.0234144
1556166_x_at	0.891909	1.00516	up	0.468622	1.0387	down			-0.0132229	0.0419774	0.0575342	0.109051	-0.0504849	0.0499902	-0.0918477	0.000331163	0.0348828	-0.186109	-0.0345113	-0.000331163
1556167_at,1556168_s_at|339766	0.117181	1.12118	up	0.915201	1.00459	up	HEATR7B1	339766	-0.263855	-0.354313	-0.200725	-0.23566	0.00484264	-0.0930272	0.118564	0.117708	-0.00484264	0.157158	0.0139068	0.0801779
1556170_at	0.101031	1.08465	down	0.751564	1.02387	down			-0.0295444	0.0870702	0.13203	-0.0766025	-0.000181437	-0.0853386	-0.0733457	0.173834	0.0864682	0.160289	-0.0756233	0.000181437
1556171_a_at	0.270811	1.14598	up	0.178904	1.17591	up			0.0909076	-0.118006	0.0983312	0.475581	0.0079391	0.177459	-0.336254	-0.0796783	-0.0125844	-0.0188813	-0.0079391	0.299651
1556172_at	0.00143942	1.57389	down	0.000641489	1.7734	down			-0.195256	0.0329189	-0.0329189	-0.812516	-0.698995	-0.646761	0.818576	0.984925	0.921837	0.119678	0.180627	-0.0545225
1556173_a_at	0.00235396	1.4884	down	0.0006512	1.66513	down			0.105732	-0.0790052	-0.0805278	-0.570237	-0.506924	-0.697936	0.651477	0.894468	0.739847	0.0788908	0.0178447	-0.0178447
1556180_at|729678	0.969361	1.00808	up	0.0893415	1.27737	up	LOC729678	729678	-0.833252	-1.28757	-1.80343	-1.38859	-1.25449	-1.24635	1.14402	1.08941	0.833252	1.51101	1.12391	1.49128
1556181_at,1556182_x_at|441869	0.00135418	1.15997	up	0.224907	1.04323	up	ANKRD65	441869	-0.0872654	-0.021397	-0.0548748	0.152956	0.13038	0.195388	-0.0487434	-0.103356	0.021397	-0.0276443	0.0388664	0.0412632
1556190_s_at|100507516	0.135487	1.11904	down	0.241439	1.04218	down	LOC100507516///PRNP	100507516	0.27718	0.0290701	0.180102	0.0938008	-0.0680249	-0.0262001	0.00755048	0.0986683	-0.0365238	-0.0672302	-0.0343487	-0.00755048
1556192_x_at	0.44825	1.03593	down	0.103655	1.2714	up			-0.00968158	0.0510024	-0.147232	-0.0888032	-0.0583502	-0.111525	0.00968158	-0.188727	0.0202631	0.297399	0.0312151	0.551855
1556194_a_at	0.478978	1.07592	down	0.0984556	1.06284	down			-0.935877	-0.77144	-1.13746	-1.14813	-0.885501	-1.12787	0.897409	0.933418	0.836607	0.771627	0.77144	0.860584
1556195_a_at	0.00259884	2.26608	up	0.000100543	2.24259	up			-1.43226	-1.76337	-1.17321	-0.361334	-0.254779	-0.212133	0.214707	0.388212	0.212133	1.46663	1.34416	1.49975
1556199_a_at|388531	0.603154	1.0695	up	0.0778889	1.28479	down	RGS9BP	388531	-0.418335	0.11822	-0.0907226	0.10986	-0.120606	-0.089268	0.429116	0.312738	0.0626638	0.0778227	-0.295247	-0.0626638
1556200_a_at,1562657_a_at,1564198_a_at|118611	0.905284	1.00769	down	0.83291	1.00982	down	C10orf90	118611	0.09463	-0.166947	0.0374873	0.0133264	-0.0945952	0.013304	-0.013304	-0.0873535	0.0878272	0.0531592	-0.0404985	-0.0677712
1556204_a_at|100506523	0.0860411	1.27873	up	0.960536	1.00725	down	LOC100506523///ZNF814	100506523	0.244518	0.292804	0.538791	0.459247	0.830092	0.850923	-0.727219	-0.352672	-0.376479	-0.244518	-0.459882	-0.78323
1556205_at	0.350737	1.10444	up	0.251339	1.15363	up			0.0245041	-0.424928	-0.272246	-0.0827304	-0.135494	-0.0245041	0.432192	0.133659	-0.0662101	0.469133	0.290561	0.358484
1556206_at,1556207_a_at|100652856	0.57073	1.09899	up	0.976081	1.00166	down	LOC100652856	100652856	0.244788	-0.106973	-0.174743	0.165917	-0.204032	0.409716	0.10271	-0.143117	0.0149086	-0.0462215	0.0284433	-0.0149086
1556210_at	0.675664	1.02101	up	0.789644	1.01241	down			-0.047256	-0.0205555	0.0366313	-0.0277338	0.142192	-0.0556378	-0.0101123	0.0332041	0.0459347	0.106673	-0.101141	0.010112
1556211_a_at	0.203636	1.09333	down	0.1051	1.14265	down			0.00521517	0.0756581	0.277076	-0.0501466	-0.00962973	0.0315428	-0.00772977	0.139838	0.302403	-0.00521517	-0.0605986	-0.0768168
1556212_x_at	0.0104542	1.0834	down	0.444684	1.04223	down			0.0609517	0.0749161	0.0299559	-0.0269644	-0.100967	-0.0529344	0.119165	-0.0932751	0.0385909	-0.0564947	-0.0849938	0.0269642
1556216_s_at	0.0351695	1.23397	up	0.00351018	1.70228	up			-0.672428	-0.631667	-0.873165	-0.407479	-0.536141	-0.323706	0.457046	0.323706	0.410762	1.35197	1.19572	0.946236
1556220_at	0.29837	1.05945	down	0.639183	1.03388	up			-0.0950542	0.0235982	-0.21121	-0.208804	-0.170955	-0.152836	0.11844	0.258242	-0.0235984	0.160159	0.0840678	0.253051
1556221_a_at	0.821925	1.00965	up	0.260083	1.15021	up			-0.042834	-0.179071	-0.0946944	-0.111355	-0.011374	-0.152288	0.011374	0.293809	0.231873	0.395175	0.595065	0.152495
1556222_at|285961	0.167359	1.38119	up	0.147927	1.11497	down	SEPT7L	285961	-0.0633347	-0.00741553	0.170542	0.379481	1.0105	0.107553	0.0375717	-0.14172	0.00741553	-0.148069	-0.322048	-0.0976407
1556226_at	0.00076707	2.30554	down	0.000464679	1.93404	down			0.537633	0.788177	0.895514	-0.377938	-0.399323	-0.616725	0.36263	0.640198	0.546048	-0.36263	-0.498885	-0.444453
1556229_at	0.54505	1.0324	up	0.278806	1.08147	down			0.108191	0.119839	-0.0710123	0.155705	0.0950129	0.0443161	-0.114505	-0.0443161	0.15959	-0.0455644	-0.118358	-0.174289
1556231_a_at	0.838046	1.01026	up	0.036679	1.13626	down			-0.0203528	-0.0337858	0.0794628	0.0649941	0.0946128	-0.0901179	0.0484126	0.133276	0.0203528	-0.0356789	-0.109818	-0.205351
1556235_at|100506560	0.0404795	1.18037	down	0.00187282	1.10818	down	LOC100506560///LOC100509195	100506560	0.225619	0.114001	0.0652013	-0.0437131	-0.0359232	-0.233276	0.0792377	0.0799906	0.0359232	-0.081986	-0.1082	-0.0592484
1556235_at|100509195	0.0404795	1.18037	down	0.00187282	1.10818	down	LOC100506560///LOC100509195	100509195	0.225619	0.114001	0.0652013	-0.0437131	-0.0359232	-0.233276	0.0792377	0.0799906	0.0359232	-0.081986	-0.1082	-0.0592484
1556236_at	0.00785848	1.44364	down	0.170933	1.18934	up			-0.650246	-0.554806	-0.336716	-1.0019	-1.15089	-0.978111	0.336716	0.485578	0.351789	0.911474	0.585446	0.427641
1556238_at	0.305294	1.22423	down	0.0595958	1.18489	down			-0.114437	0.580732	-0.0896306	-0.288998	-0.240619	0.0306561	0.256623	0.202605	0.277406	0.172098	-0.139062	-0.0306561
1556239_a_at	0.444246	1.09801	down	0.00368259	1.58972	up			-0.0704886	0.149447	-0.120255	-0.24723	0.119818	-0.318574	-0.0248955	0.0248955	-0.278555	0.616198	0.463525	0.648051
1556240_at	0.0912031	1.2222	down	0.480883	1.07619	up			0.416881	0.0497718	0.118628	-0.141744	0.036624	-0.178053	-0.105562	1.85967e-05	-0.0484135	0.307345	-0.143503	-1.85967e-05
1556242_a_at|100310756	0.949061	1.00386	up	0.00324818	1.31531	up	LOC100310756	100310756	-0.0536771	-0.0167713	-0.184577	-0.206236	-0.00222254	-0.0299044	0.0777912	0.00222254	0.121503	0.566853	0.405095	0.41579
1556244_s_at|375196	0.352115	1.04303	up	0.955011	1.00277	up	LOC375196	375196	0.00702691	0.0337288	-0.0872378	0.134071	0.00882125	-0.00702691	0.034879	-0.122781	-0.0689192	-0.122904	0.0403078	-0.0622666
1556247_a_at|100506271	0.0492314	1.18861	up	0.621568	1.03638	down	LOC100506271	100506271	-0.0475736	-0.173341	0.0270309	0.293651	0.199093	0.0611973	-0.107006	-0.0270309	0.0472865	-0.162783	0.0907407	-0.169371
1556248_at,1556249_a_at,1557212_at|440952	0.0161587	1.2051	up	0.187159	1.078	up	FLJ33065	440952	-0.195862	-0.349576	-0.385368	-0.108927	-0.0106423	-0.00377202	0.0149419	0.00668502	0.0580142	0.00377202	0.183562	0.217363
1556250_at	0.521885	1.04625	down	0.933712	1.0013	down			0.079731	0.0893722	0.0450201	0.123846	-0.175335	0.0699143	-0.0334592	-0.035938	-0.00166321	-0.018424	0.00166321	-0.0599382
1556253_s_at	0.71842	1.028	up	0.662593	1.01886	down			-0.00913787	-0.13538	0.00333047	0.0681927	-0.191968	0.102089	-0.0647321	0.0503714	0.030709	-0.106852	-0.00333047	0.0456595
1556255_a_at|400756	0.95263	1.00453	up	0.857185	1.01227	up	LOC400756	400756	0.223308	-0.000270247	0.00426185	0.112928	-0.05485	0.188769	0.128995	-0.179264	-0.0759398	0.000270247	-0.0241882	-0.0494958
1556256_a_at|100505908	0.24041	1.1272	down	0.477823	1.05834	up	LOC100505908	100505908	-0.333217	-0.226707	0.0101888	-0.345409	-0.234015	-0.48854	0.197373	0.171481	-0.0101888	0.336247	0.213757	0.0540712
1556259_at	0.793362	1.0412	down	0.224443	1.13444	down			-0.327915	0.00407124	-0.0797882	0.153099	-0.467169	-0.2643	0.415852	0.0506434	0.100401	0.106771	-0.00407124	-0.0817347
1556261_a_at	0.484429	1.06996	down	0.436847	1.05032	down			0.0724678	-0.0998642	0.219012	-0.198593	0.0969565	0.000592709	-0.117708	0.106503	0.137837	-0.000592709	-0.0565164	-0.0287256
1556262_at,1556263_s_at,1562873_at,1569819_at|791114	0.323961	1.07759	down	0.101715	1.0543	down	PWRN1	791114	0.167127	0.0292714	0.00233769	0.0883443	-0.190976	-0.0220473	0.10196	-0.0139279	0.0604904	-0.0394428	-0.0385394	-0.00233793
1556265_at,1556266_a_at|400831	0.136438	1.062	up	0.825757	1.02002	up	C20orf202	400831	-0.121923	-0.155999	-0.0256526	-0.0161841	-0.0577948	0.0307477	0.28572	0.0161841	-0.103701	0.0166857	0.12407	0.14324
1556267_at|196446	0.00241343	1.59617	up	0.145737	1.18518	up	C12orf28	196446	-0.476895	-0.460801	-0.691224	0.178432	0.213808	0.00268614	-0.033801	0.00961149	-0.321011	0.0966448	-0.00268614	0.296177
1556271_at	0.620651	1.03257	down	0.639533	1.05027	up			0.0529991	0.0627571	-0.056511	0.0662135	-0.180253	0.0345529	-0.264618	-0.136211	0.143119	0.11682	-0.0345529	-0.127696
1556272_a_at	0.256702	1.13543	down	0.6581	1.03055	down			0.328843	0.263082	-0.0772057	-0.111456	0.0898964	-0.0134425	0.0831413	-0.160456	0.0256636	-0.164726	0.0134425	-0.0306077
1556274_at	0.133904	1.05507	up	0.756567	1.02395	up			-0.0115576	0.024766	-0.00272274	0.00272274	0.107082	0.132681	-0.180161	-0.109162	0.00699282	-0.196765	0.10206	-0.0852013
1556279_at	0.051751	1.16352	down	0.848769	1.01647	up			0.240143	0.0484403	0.0939533	-0.111821	0.0125962	-0.173716	-0.0125962	-0.117545	-0.0272688	0.135125	0.0188917	-0.240744
1556281_at	0.116243	1.07166	up	0.269704	1.17284	up			-0.0211445	-0.142951	0.0211445	0.0525044	0.0370287	0.067057	-0.0539769	-0.395148	-0.0631129	-0.184954	0.30107	0.0616473
1556287_a_at	0.532257	1.0695	up	0.162973	1.1705	up			-0.235775	-0.171656	-0.00960636	-0.222099	0.198194	-0.10233	-0.205583	0.0228057	0.0996935	0.264975	0.323728	0.00960612
1556288_at,1564400_at|284274	0.138668	1.06517	down	0.93951	1.00487	up	C18orf62	284274	0.0150309	-0.0423079	0.0810318	-0.0712287	-0.133251	-0.0150309	0.0365894	0.16588	-0.0942938	0.0332072	0.122782	-0.0267899
1556289_at	0.461978	1.07111	up	0.857098	1.01009	down			-0.0460713	0.0739713	-0.134962	0.229015	-0.133612	0.0948513	-0.0360837	0.0360835	0.08407	-0.041261	-0.0647135	0.146593
1556291_at,1556292_s_at|285877	0.184838	1.09617	up	0.0476298	1.16754	up	POM121L12	285877	0.0383425	0.0140762	-0.0249481	0.256371	-0.0140762	0.182587	-0.158559	-0.271068	-0.0580983	-0.0333557	0.135803	0.0802579
1556294_at	0.0482107	1.22463	down	0.653431	1.02723	up			0.0634979	0.0436362	0.0248178	-0.0478293	-0.392075	-0.305193	0.0542966	-0.0335258	-0.0248178	0.156403	0.0569006	-0.101089
1556296_at	0.219153	1.13	up	0.42786	1.05594	up			0.0973663	-0.200588	-0.134724	0.219764	-0.0549612	0.126202	0.0782828	-0.0707531	-0.042572	-0.0517812	0.209733	0.042572
1556297_a_at	0.816856	1.01917	up	0.472594	1.08484	up			0.0719657	-0.203909	0.0905161	0.123687	-0.0184498	-0.0644851	-0.00885773	0.0756354	-0.111737	0.00885773	-0.0756371	0.374285
1556306_at	0.00661009	1.47873	down	7.49441e-05	1.94971	down			0.0341928	-0.00819802	0.0289729	-0.671565	-0.330729	-0.635807	0.88714	1.00015	0.839344	-0.071557	-0.099777	0.00819802
1556308_at|285368	0.266158	1.1246	down	0.00048475	1.53555	down	PRRT3	285368	-0.303651	-0.353509	-0.391881	-0.773476	-0.425806	-0.358012	0.924973	1.04606	1.03097	0.462205	0.379871	0.303651
1556312_at|388939	0.603912	1.0364	down	0.457586	1.03653	up	C2orf71	388939	0.0364798	0.0289613	0.265327	0.143337	0.058937	-0.0262388	-0.134294	-0.16433	-0.0262533	-0.136731	0.0262388	-0.0590805
1556314_a_at	0.386081	1.02082	up	0.598224	1.04284	up			-0.0232039	-0.0338471	0.0321715	0.0536535	-0.0224316	0.0330684	0.112676	-0.0621643	-0.139028	-0.0948796	0.0224316	0.165505
1556316_s_at|284889	0.669722	1.01823	down	0.00369618	1.13844	down	LOC284889	284889	0.0132916	0.0669916	-0.0289276	0.0519459	0.028125	-0.106901	-0.0132916	0.022722	0.0668447	-0.174198	-0.188666	-0.122045
1556319_at|283270	0.930528	1.00505	up	0.251359	1.18188	down	LOC283270	283270	-0.164418	-0.0452936	0.0581954	-0.0968001	-0.0782225	0.0452936	0.0588658	0.0572703	0.496156	-0.135341	-0.148746	0.173136
1556321_a_at	0.0188313	1.34092	down	0.586812	1.05935	down			0.482183	0.269912	0.270059	-0.0381887	0.0381887	-0.247504	-0.157613	0.19873	-0.0710201	-0.18837	-0.180653	0.0895784
1556322_a_at	0.0269663	1.42745	up	0.000830928	1.50127	up			0.0123527	-0.0123527	-0.35222	0.468694	0.509539	0.209872	-0.653898	-0.533871	-0.51429	0.0494101	-0.0752628	0.0823443
1556327_a_at	0.829378	1.02329	down	0.95799	1.00366	up			0.289668	0.223183	0.0260007	0.380763	0.0799081	-0.0214632	-0.120103	-0.260123	0.016638	-0.162582	-0.168549	-0.016638
1556328_at	0.734089	1.04567	up	0.264161	1.12521	up			-0.41435	0.121708	-0.0401838	-0.081342	0.102578	-0.160776	-0.202325	0.181014	-0.141124	0.223807	0.0841711	0.0401838
1556329_a_at	0.304556	1.08012	down	0.0641606	1.28491	up			0.0664864	-0.00362778	-0.0380182	-0.248202	0.0598388	-0.120372	-0.353247	0.0122409	-0.386207	0.221998	0.00362778	0.13217
1556331_a_at	0.406502	1.05704	up	0.916151	1.00402	up			-0.10228	0.000832558	-0.183916	0.00820088	0.0889847	-0.142462	0.0533702	-0.000832319	-0.0464592	-0.0764966	0.063369	0.0365808
1556332_at	0.37489	1.11047	up	0.122757	1.1258	up			0.23655	0.546576	0.0261792	0.439901	0.403002	0.419907	-0.140865	-0.404207	-0.15574	-0.0927857	-0.0261792	-0.0689887
1556333_at	0.247449	1.08244	up	0.930111	1.00701	up			-0.151974	0.0513144	0.0513167	0.191897	0.0823164	0.0193076	0.0424137	-0.287435	-0.144264	-0.167497	-0.172265	-0.0193076
1556334_s_at	0.428066	1.06164	up	0.498249	1.06324	down			0.0974216	-0.214344	-0.0328128	0.109139	0.0170567	-0.0170567	-0.0305004	0.168374	0.134618	-0.151225	-0.0366731	0.194972
1556338_at	3.46217e-05	2.70489	up	0.00121132	2.24648	up			-0.559779	-0.494257	-0.35007	0.94808	1.03363	0.920895	-0.822178	-0.631449	-0.534512	0.729313	0.35007	0.435484
1556339_a_at	0.0010543	1.87789	up	0.000236244	1.91764	up			-0.459951	-0.578499	-0.270077	0.52283	0.539154	0.356838	-0.56775	-0.486995	-0.657185	0.467222	0.270077	0.36876
1556344_at|150051	0.542009	1.06012	down	0.962908	1.00408	up	LOC150051	150051	0.0403103	0.407249	0.170925	0.00958025	0.115174	0.241048	-0.26148	-0.00958025	-0.290324	-0.250502	-0.268593	-0.0246569
1556345_s_at	0.818504	1.02325	up	0.601298	1.02971	up			0.3238	0.0288239	0.00945377	0.274712	-0.0204301	0.207275	-0.0737162	-0.068244	-0.0887961	-0.00945377	0.079546	-0.174123
1556347_at	0.000184361	3.62942	down	0.00221904	2.35881	down			1.73668	1.72804	1.3277	-0.215328	-0.237354	-0.334124	0.509212	0.611209	0.215328	-1.04061	-0.590454	-0.747364
1556351_at,1562563_at|348980	0.375225	1.03781	up	0.66329	1.02554	up	HCN1	348980	-0.00827622	-0.0760782	0.041544	0.120349	-0.0167556	0.0142391	0.0062809	0.101646	-0.0792646	0.160329	-0.0062809	-0.0162406
1556352_at	0.399954	1.0886	up	0.42415	1.04517	down			0.263546	0.263876	0.101834	0.54239	0.132512	0.321792	-0.174278	-0.175369	-0.1709	-0.264272	-0.345658	-0.101834
1556362_at	0.620866	1.09087	down	0.0105112	1.13436	down			0.0228157	0.0875721	0.0415242	0.348968	-0.457285	-0.116227	0.000920534	0.0293038	-0.000920534	-0.217561	-0.203987	-0.0947759
1556371_at|167826	0.334234	1.12604	down	0.817719	1.01335	up	OLIG3	167826	0.0373405	0.452328	0.0800179	-0.0298308	-0.0958227	0.181576	0.0298308	-0.0924758	-0.108726	0.0723311	-0.150213	-0.0361088
1556373_a_at	0.029523	1.27113	down	0.122141	1.22423	down			0.205093	0.364711	0.208487	-0.0430131	-0.260051	0.0430131	0.129983	0.322704	-0.139542	-0.289937	-0.207238	-0.0653169
1556374_s_at|100506817	0.198067	1.09382	up	0.574437	1.03329	down	LOC100506817	100506817	0.0270717	-0.00294304	-0.0466352	0.277012	0.00294304	0.0856774	-0.0992165	0.0580461	-0.0064621	-0.158381	-0.0855136	0.0545294
1556375_at	0.00835641	1.29593	up	0.235099	1.10872	up			0.012975	-0.167921	-0.20556	0.326914	0.203079	0.231451	-0.286493	-0.012975	-0.0653389	-0.0796092	0.0139539	0.147552
1556378_a_at,1556883_a_at,1570388_a_at|440896	0.206153	1.06417	up	0.15754	1.07808	up	LOC440896	440896	-0.00383461	-0.0708142	0.0298077	0.130193	-0.028433	0.122601	-0.0465258	-0.154499	0.00383461	0.0286778	0.120604	-0.0210637
1556383_at	0.0171285	1.23427	down	0.99205	1.00154	up			0.0432575	0.201691	0.111297	-0.129946	-0.115733	-0.309061	-0.28524	-0.00970912	0.124352	0.00970912	-0.379475	0.205848
1556385_at	0.056576	1.19895	down	0.968665	1.00283	down			0.0884501	-0.029044	0.0562726	-0.0394474	-0.325545	-0.304635	0.186011	-0.0539185	0.029044	0.12806	0.105945	-0.0851077
1556387_at,1556388_a_at|100507389	0.119075	1.16895	down	0.579075	1.03702	up	LOC100507389	100507389	0.144526	0.279796	0.321465	0.218715	-0.0328281	-0.115746	-0.175568	-0.00619984	0.00619984	0.115124	-0.103612	-0.0297587
1556392_a_at	0.301298	1.12147	up	0.62583	1.0291	down			0.144417	0.0311811	-0.134188	0.258954	0.323573	-0.0449407	0.0299158	-0.187881	0.0343542	-0.124827	-0.0930226	-0.0299158
1556393_at	0.0767702	1.28219	down	0.974378	1.0033	down			0.399976	0.127171	-0.0169456	-0.260002	-0.0114455	-0.294165	-0.0859296	0.0114455	0.0970085	0.0953073	-0.251666	0.164613
1556394_a_at	0.119684	1.03985	down	0.0410735	1.07321	down			-0.0208148	0.0473238	0.00948632	-0.0518287	-0.00542438	-0.075874	0.0399662	0.0410062	0.125614	-0.0538336	-0.0507873	0.00542438
1556395_at	0.981157	1.00408	up	0.0102543	1.13353	up			-4.38764	-4.40546	-4.44684	-4.70937	-4.56395	-3.949	3.97211	3.949	3.96258	4.16548	4.06593	4.19475
1556397_at	0.562523	1.0556	up	0.810381	1.00572	up			-0.0667512	-0.0907974	-0.0648298	0.215925	-0.21184	0.00771451	-0.0445938	0.0578907	0.0113165	0.0334804	-0.00771451	0.0235422
1556398_a_at	0.92418	1.00861	up	0.311412	1.07467	down			0.100946	0.213202	-0.0434206	-0.00171971	0.296125	0.0134192	0.114553	0.00171971	-0.0859673	-0.229573	-0.0107744	-0.0410268
1556400_at	0.258874	1.09081	up	0.678164	1.02964	down			-0.0670297	0.034735	0.0659614	0.244863	-0.0343909	0.199395	0.0165112	-0.130756	-0.0165112	-0.245406	0.0340779	-0.0458534
1556401_a_at	0.628599	1.03926	up	0.11633	1.1157	down			0.112426	-0.012408	-0.121002	0.0333052	0.197716	-0.0853398	-0.00521922	0.146994	0.00521922	-0.193058	-0.145692	0.0118835
1556402_at	0.0556934	1.13204	down	0.897853	1.01215	up			0.223249	0.0686066	0.0536914	-0.0139549	-0.141346	-0.0359158	-0.147717	-0.0835493	0.235638	0.102034	-0.0593612	0.0139549
1556404_a_at|441208	0.355076	1.08463	down	0.676308	1.0426	down	ZNRF2P1	441208	-0.147153	-0.0289145	0.109208	-0.302778	-0.0219445	-0.0937514	0.350731	0.23151	0.00603771	-0.00603771	0.117371	0.296389
1556405_s_at|374890	0.655049	1.04575	up	0.797353	1.01998	up	LOC374890	374890	-0.0422447	0.270381	-0.0792887	0.263513	0.0524006	0.0265324	-0.106641	-0.108219	0.145862	-0.0799122	0.12308	-0.0265324
1556406_at|255025	0.425144	1.0841	down	0.40787	1.08144	up	LOC255025	255025	-0.0479857	0.0589865	0.146116	0.0942184	-0.296541	0.0099417	-0.248479	-0.0099417	-0.0299114	0.014963	-0.147552	0.183122
1556409_a_at	0.0694301	1.12812	up	0.014962	1.13335	up			-0.00298905	0.00291324	-0.131632	0.216787	0.0272634	0.145999	-0.121502	-0.135528	-0.257429	0.00287271	0.0273199	-0.00287271
1556410_a_at|337882	0.276633	1.04684	down	0.850761	1.01411	up	KRTAP19-1	337882	-0.0268364	0.0836332	0.123432	-0.0569637	0.0352361	0.00385118	-0.00385118	0.0355971	-0.175781	0.123536	-0.128586	-0.0783493
1556412_at	0.252004	1.07506	up	0.0244578	1.28458	up			0.0191853	-0.0191853	-0.10494	-0.0621145	0.170766	0.0996802	-0.127319	-0.180787	-0.158607	0.37743	0.0261838	0.213549
1556413_a_at	0.473564	1.08437	up	0.495378	1.07045	down			-0.0125238	-0.228328	0.192357	0.0202426	0.0125238	0.269325	0.0361737	0.254315	-0.19444	-0.0853625	-0.0262195	-0.0870298
1556414_at|282566	0.621731	1.03258	down	0.444136	1.04797	up	LINC00515	282566	0.110708	-0.00874233	0.00874233	-0.165805	0.0699115	0.0678375	-0.0806158	-0.0775006	-0.0553839	0.115198	-0.154007	0.0281169
1556416_s_at	0.0183331	1.50279	down	0.00439031	1.20119	down			0.362815	0.586187	0.349505	-0.0661261	0.0162227	-0.414509	0.135353	-0.0162227	0.0212629	-0.218541	-0.217753	-0.21669
1556417_a_at	0.092523	1.28111	down	0.713441	1.04173	down			0.104005	-0.0492826	0.453955	-0.138177	-0.316109	-0.109236	-0.192311	0.253308	0.229173	0.113239	0.00481248	-0.00481248
1556421_at|286189	0.645583	1.02928	down	0.0230529	1.11887	up	LOC286189	286189	0.0962217	0.0160239	-0.0160239	0.0183723	0.107504	-0.15457	-0.0806973	-0.154807	-0.105438	-0.0282404	0.104002	0.0694382
1556422_at	0.347915	1.12552	up	0.834401	1.01444	down			0.207208	-0.147815	-0.202386	0.0164101	0.0370271	0.315329	-0.0144517	0.00267053	-0.00267053	-0.139279	0.157939	-0.0951779
1556425_a_at|284219	0.00446997	1.33368	down	0.0761886	1.17401	down	LOC284219	284219	0.281451	0.306191	0.282616	-0.190675	0.017512	-0.202814	-0.0256747	0.187893	0.265959	-0.0815181	-0.167125	-0.017512
1556427_s_at|221091	0.511643	1.09429	up	0.878643	1.00934	up	LRRN4CL	221091	0.0213156	-0.481114	0.0846341	0.0408738	0.0167699	-0.0428133	-0.0855718	0.0422695	-0.117992	0.0609601	-0.165245	-0.0167699
1556432_at	0.419297	1.08064	up	0.0239396	1.19897	down			0.197621	0.0827346	0.434887	0.248574	0.481275	0.321057	-0.0827346	-0.258126	-0.287032	-0.408423	-0.467674	-0.537169
1556434_at	0.289399	1.07385	up	0.160343	1.06692	down			0.635151	0.488448	0.605447	0.741668	0.758951	0.536788	-0.488448	-0.592115	-0.573667	-0.577959	-0.727611	-0.629025
1556435_at|400622	0.25267	1.20064	down	0.570672	1.05705	down	LOC400622	400622	-2.10814	-1.58673	-1.48902	-1.95561	-2.08265	-1.93702	1.87343	1.5265	1.55497	1.52185	1.48902	1.70391
1556436_at|340414	0.150995	1.29773	up	0.0201015	1.56531	up	EXTL3-AS1	340414	-0.222587	-0.0429184	-0.523217	-0.0465212	0.431617	-0.0458426	0.124012	0.0429184	-0.119703	0.624626	0.951368	0.410579
1556437_at|253805	0.0954906	1.1719	down	0.241171	1.10663	up	LOC253805	253805	-0.00748706	0.206222	0.025562	-0.312002	-0.0385425	-0.111717	-0.298311	-0.133863	0.0680864	0.0368063	0.00748706	0.0301564
1556439_at	0.0370688	1.13647	up	0.179034	1.05652	down			0.0720329	-0.0133014	-0.0854602	0.253603	0.131731	0.1416	0.00315928	0.0881615	-0.0224252	-0.00315905	-0.0422688	-0.123632
1556442_x_at	0.630221	1.04471	up	0.103323	1.05425	up			0.111034	0.0693989	0.262327	0.377053	0.0133376	0.241677	-0.102761	-0.167597	-0.0452561	-0.0334005	-0.0402136	-0.0133371
1556444_a_at|100288310	0.680479	1.04964	down	0.68615	1.04141	down	LOC100288310	100288310	0.0933534	-0.0364116	0.252682	0.222758	0.102014	-0.224848	0.138149	-0.127607	-0.206599	-0.154095	-0.253997	0.0364116
1556445_at	0.653788	1.04288	up	0.586881	1.03711	down			0.0994959	0.0181556	-0.109316	0.119709	-0.148022	0.218376	-0.0696869	0.0627298	-0.0181556	-0.193889	0.0836277	-0.0725503
1556447_at,1556448_a_at|285370	0.603948	1.06292	down	0.123582	1.0745	down	LINC00606	285370	0.101632	0.289242	-0.00325489	-0.143995	0.294597	-0.0270901	0.177176	-0.00105476	0.129191	0.000450611	-0.000450373	-0.00567222
1556449_at	0.619182	1.0351	down	0.8863	1.00393	down			0.229744	0.0845957	-0.0500937	-0.0347629	0.0291209	0.120582	-0.00445366	-0.0161047	-0.0222545	-0.0923061	0.0280447	0.00445366
1556451_at	0.0584758	1.19389	down	0.246988	1.13187	up			0.21441	0.174613	0.285484	-0.15186	-0.0899645	0.149318	0.00740778	-0.180752	-0.406062	-0.11447	0.0785993	-0.00740778
1556452_a_at|283761	0.686716	1.02506	up	0.19215	1.09778	down	LOC283761	283761	0.0972855	-0.12162	-0.0726407	0.100312	-0.0365083	-0.0536454	0.0365083	0.132826	0.0541403	-0.199548	0.0797198	-0.0604689
1556453_at,1556454_a_at|100506274	0.439684	1.02476	down	0.955361	1.00577	up	LOC100506274	100506274	0.0301288	-0.0529839	0.0698644	-0.000856042	-0.0588604	0.000856042	0.0582384	0.0778331	-0.324965	-0.133272	0.0297433	-0.0604664
1556459_at,1556460_a_at|100689073	0.375848	1.08276	up	0.187382	1.03149	up	ARHGAP22-IT1	100689073	0.0807842	0.146627	0.0296589	0.271443	-0.0157098	0.345479	-0.0701257	-0.0676738	-0.0799249	-0.0835308	0.00334489	-0.00334489
1556461_at	0.0461921	1.10404	down	0.681829	1.05548	down			-0.0483222	0.0251212	0.108729	-0.11026	-0.152649	-0.0799515	0.46749	-0.0887144	-0.00280642	0.118073	0.00280666	0.0214114
1556462_a_at	0.647485	1.03252	up	0.762454	1.0407	up			-0.0862026	-0.148565	-0.194611	-0.255755	-0.0836873	0.0485525	0.16804	0.126475	0.330604	0.518465	0.327863	-0.0485525
1556465_at	0.835552	1.02698	up	0.444794	1.07341	down			0.00548065	0.43876	0.0900873	-0.000466704	0.278874	0.371131	-0.129563	-0.00703824	-0.186727	0.000466704	-0.269863	-0.360536
1556467_at|100653340	0.886184	1.02009	up	0.494516	1.05801	down	LOC100653340	100653340	-0.000863314	-0.00896144	0.0809417	0.357417	-0.284344	0.0841129	0.0536792	0.18144	-0.159738	-0.140077	-0.0294478	0.000863314
1556468_at	0.771214	1.02049	up	0.866429	1.01099	down			-0.0195529	0.139919	0.0688703	0.206836	-0.0664928	0.136688	-0.0561116	0.141819	-0.139861	-0.0491421	-0.0718501	0.0195529
1556469_s_at	0.241295	1.2242	down	0.0771528	1.18901	down			-0.00228453	-0.142233	0.194538	0.0905736	-0.537508	-0.378551	0.232237	0.330621	0.00865602	-0.0319998	-0.148049	0.00228453
1556473_at,1556474_a_at|285097	0.000673509	1.37195	down	0.0058341	1.24064	down	FLJ38379	285097	0.367732	0.495042	0.417627	-0.0882869	0.0120018	-0.0120018	0.0733144	-0.0793719	0.109239	-0.277652	-0.268275	-0.28413
1556476_at,1556477_a_at|283485	0.130824	1.04805	up	0.546528	1.01455	up	LOC283485	283485	-0.0191149	-0.0889565	0.0137333	0.0627171	0.0464729	-0.000414014	0.000195861	-0.0492739	-0.000195861	0.0252184	-0.0493041	0.0373369
1556479_at	0.00518132	1.22713	up	0.539734	1.05081	up			-0.153721	-0.0983162	-0.0693426	0.102751	0.265584	0.196149	0.0156121	-0.0156121	-0.0869007	-0.162112	0.149905	0.139799
1556480_a_at	0.326107	1.06071	down	0.687742	1.03259	up			0.0664158	0.14396	0.0236025	0.107976	-0.00367784	-0.125413	-0.0645161	-0.0553927	-0.0787678	0.152075	-0.215611	0.00367784
1556484_at|440699	0.0805615	1.15676	up	0.486623	1.05531	up	LRRC52	440699	0.0485764	-0.248352	-0.0255852	0.131238	0.112941	0.160713	-0.286855	0.0445833	-0.0552006	-0.0625262	-0.027523	0.0255852
1556486_at	0.890944	1.00472	down	0.102987	1.1691	up			-0.0322187	-0.0797107	0.0379875	-0.0943174	0.00396681	-0.00396657	-0.0219102	0.0275106	-0.00691318	0.432726	0.0842402	0.157919
1556489_at,1556490_a_at|388946	0.0894072	1.11995	up	0.410358	1.04463	down	TMEM247	388946	-0.106296	-0.148189	0.00176358	0.182881	-0.0177717	0.0724902	0.0490932	0.0322394	-0.00176358	-0.159433	0.0708752	-0.0208645
1556491_at	0.0200461	1.43976	up	0.0344297	1.31213	up			-0.462379	-0.141033	-0.161472	0.156235	0.458336	0.198034	-0.0890495	-0.420847	-0.0908905	0.287392	0.0890495	0.198518
1556492_a_at	0.838173	1.02358	up	0.00946154	1.54049	down			-0.357093	-0.290549	-0.0458161	0.0458161	-0.306854	-0.331549	0.520213	0.566508	0.734337	0.135198	0.0606645	-0.244958
1556494_at	0.54406	1.05603	up	0.962928	1.00243	up			-0.0091393	-0.312844	0.0438316	0.0274234	0.0283341	-0.0979595	-0.0111012	-0.104537	0.131999	0.0376112	0.0091393	-0.0198925
1556496_a_at	0.540663	1.13027	down	0.214101	1.10993	down			-0.230279	-0.304622	0.194613	-0.71662	-0.105446	-0.0482386	0.0614477	0.158922	0.170658	0.0482386	-0.209548	0.100924
1556497_a_at	0.0129012	1.16932	down	0.475679	1.04833	up			0.00539875	0.0995333	0.131901	-0.170584	-0.194926	-0.0746708	0.0948162	-0.0881956	-0.202204	0.00745535	0.00665474	-0.00539899
1556500_a_at	0.791247	1.03263	down	0.409834	1.04606	down			-0.141411	0.0896268	0.195336	0.261649	-0.124727	-0.132359	-0.0746837	0.0325668	0.0782914	-0.158718	0.0202408	-0.0202405
1556502_at,1566656_a_at,1566658_at|100507654	0.650745	1.01941	down	0.956721	1.00202	up	LOC100507654	100507654	0.010832	0.103599	-0.0233124	-0.0765704	0.0166808	0.067794	-0.0913929	0.0313655	-0.0173544	0.0318612	-0.010832	-0.0896786
1556504_at	0.271402	1.0971	up	0.69102	1.03064	up			0.0420873	-0.163962	-0.100146	-0.080375	0.0451162	0.214339	0.000733614	-0.0506484	-0.000284433	0.000284433	0.212497	-0.132354
1556505_at|100131366	0.276965	1.19288	up	0.085144	1.14751	down	LINC00605	100131366	0.000766277	0.0154905	-0.394916	0.0447669	-0.0818188	0.421752	0.213144	0.0337739	-0.000766277	-0.00526166	-0.190944	-0.153177
1556510_at	0.990141	1.00148	down	0.286169	1.10298	up			0.367019	-0.0662209	-0.00931394	0.265009	-0.0391978	0.0592517	0.00931394	-0.142933	-0.0241419	0.288289	0.0476147	-0.0694364
1556511_a_at	0.53395	1.03809	up	0.696642	1.0091	up			-0.137599	-0.0939212	0.0147219	-0.0486074	0.106536	-0.112938	-0.0391884	0.0621204	-0.00511622	0.0365238	0.00511599	0.0153656
1556514_at|338809	0.448148	1.02826	up	0.992144	1.0002	up	C12orf74	338809	0.0370877	0.110543	0.00550985	0.0190172	0.134741	0.120001	-0.00550985	-0.06018	-0.0697744	-0.0837383	-0.0225797	-0.0282679
1556516_at	0.0128495	1.49493	down	0.878321	1.02927	up			0.00762701	0.173352	-0.00762701	-0.700408	-0.287487	-0.578988	-0.115892	0.188522	0.0178194	0.277055	-0.405516	0.343764
1556518_at|100507086	0.324461	1.04412	up	0.136457	1.0602	down	DLG1-AS1	100507086	0.106874	0.00450683	-0.0511556	0.142857	0.060318	0.0439143	-0.101342	0.048161	-0.00450707	-0.126553	-0.0872245	-0.0969217
1556520_at	0.063367	1.08003	up	0.419285	1.02793	up			-0.067513	-0.0779343	-0.0168371	-0.0166078	0.0699611	0.117568	0.0116181	0.0517602	-0.0528007	0.099267	0.0421524	-0.0116181
1556521_a_at	0.388876	1.08189	down	0.351347	1.07875	up			0.014735	-0.0739217	0.294853	0.0190282	-0.109279	-0.014735	-0.217919	-0.0755658	0.0870409	0.137589	-0.0521402	0.0361867
1556527_a_at	0.0782369	1.34528	up	0.15353	1.22849	up			0.770237	0.178858	0.57275	1.04135	0.891774	0.872441	-0.221595	-0.523384	-0.794262	-0.178858	-0.284049	-0.185693
1556528_at,1556529_a_at|285326	0.0274443	1.09833	down	0.204659	1.05093	down	LOC285326	285326	0.0419235	0.117455	0.153933	0.0128305	-0.0613177	-0.0441279	0.0887535	-0.0451477	0.00946283	-0.00946283	-0.10281	-0.0496712
1556531_at	0.180785	1.12131	down	0.602823	1.04522	up			0.105981	0.0249853	-0.0249853	-0.277387	0.0465748	-0.158744	0.191633	-0.0413635	-0.0715878	0.212538	0.108649	-0.0510917
1556533_at|283994	0.0931992	1.29203	up	0.389056	1.06641	up	C17orf52	283994	0.100027	-0.343157	-0.322654	0.303667	0.0137274	0.225729	-0.149608	-0.178635	0.0104878	-0.146112	0.117124	-0.0104878
1556536_at|729224	0.888557	1.02117	up	0.866166	1.0094	up	LOC729224	729224	-0.157611	-0.0107896	0.495588	0.165784	0.0550025	0.197086	0.0107896	-0.17014	-0.079983	0.0282137	-0.158707	-0.0683639
1556540_a_at	0.261722	1.05486	up	0.0954757	1.0797	up			0.0681906	-0.0774918	0.114457	0.0950742	0.106609	0.134619	-0.155438	-0.0301132	-0.185165	-0.0223927	0.0223927	-0.038815
1556541_s_at	0.615948	1.0609	up	0.323931	1.08149	down			0.101974	0.0231519	-0.016799	0.427288	-0.0180004	-0.0450807	-0.0639362	0.0653601	0.273332	-0.0642898	0.0014782	-0.00147843
1556542_a_at	0.0177921	1.32177	down	0.0272454	1.19093	down			0.0391743	0.0191917	-0.0191917	-0.34791	-0.583529	-0.236807	0.233938	0.266618	0.147984	-0.115432	0.0931921	-0.085496
1556543_at	0.000263469	2.27205	down	0.0100545	2.20364	down			1.0873	0.858986	0.801248	-0.316302	-0.306333	-0.181812	0.181812	0.379217	0.257336	-0.833996	-1.30046	-0.466855
1556545_at	0.000593657	3.34391	up	0.000547691	2.69205	up			-1.55631	-1.02932	-1.54416	0.40522	0.388391	0.301214	-0.341557	-0.418818	-0.301214	1.3198	0.843495	1.06124
1556553_at	0.267182	1.08636	up	0.270617	1.05222	down			-0.157322	0.0357229	-0.0789677	-0.0941979	0.14105	0.111106	0.0070945	0.0312654	-0.0070945	0.0487107	-0.13225	-0.105494
1556555_at|100129461	0.259004	1.08475	down	0.0282417	1.20518	down	LOC100129461	100129461	-0.396801	-0.154	-0.239882	-0.451099	-0.274662	-0.41702	0.483235	0.353566	0.589779	0.154	0.288922	0.175926
1556558_s_at|285266	0.135076	1.17481	down	0.0207023	1.35086	down	ENTPD3-AS1	285266	-0.0586141	0.241959	0.00244105	-0.253597	-0.255453	-0.00244105	0.233104	0.196498	0.183783	0.00268805	-0.350919	-0.34002
1556564_at|84439	0.707665	1.0455	up	0.407392	1.07312	down	HHIPL1	84439	-0.213867	0.0666087	0.230387	0.275726	-0.0193424	0.0193424	-0.163582	0.0617192	0.212868	-0.0844605	-0.0415606	-0.068409
1556568_a_at	0.554137	1.07225	down	0.225403	1.1482	down			0.496177	0.796276	0.627804	0.284091	0.627923	0.70632	-0.449582	-0.33183	-0.284091	-0.294115	-0.690215	-0.679304
1556573_s_at|286178	0.832451	1.0308	down	0.0849527	1.1734	down	LOC286178	286178	-0.356623	0.169688	0.190052	0.0904515	-0.0508542	-0.167794	0.205902	0.103388	-0.0024097	-0.109672	-0.277935	0.0024097
1556578_a_at|440137	0.178174	1.17044	up	0.69034	1.04134	down	FLJ31945	440137	-0.41105	-0.215795	-0.0218372	-0.13529	0.148983	0.0187869	0.0872636	-0.0187869	0.294986	-0.090611	0.026686	0.252055
1556580_a_at	0.279116	1.06331	down	0.00183797	2.21645	down			-0.0794842	-0.0497203	-0.0135462	-0.119818	-0.261557	-0.027071	1.04703	1.34396	1.49954	0.132659	0.299566	0.0135465
1556581_at|197320	0.0811463	1.29257	down	0.31326	1.09555	down	ZNF778	197320	-0.113537	-0.20679	-0.0461651	-0.683124	-0.603511	-0.190588	0.04699	0.381232	0.281278	0.0461651	0.218581	0.0498017
1556584_at	0.822706	1.01885	down	0.648096	1.02631	down			-0.0870721	0.105793	0.162824	0.13256	-0.132365	0.100525	0.0891888	-0.0308816	-0.0991943	-0.153279	0.0205948	-0.0205948
1556586_x_at	0.412386	1.0431	up	0.574535	1.03319	up			0.040714	-0.00910831	-0.00214934	0.200156	0.00892043	0.00301337	-0.0262668	0.00571465	-0.225357	-0.0873501	-0.0194113	0.00214934
1556588_at|283687	3.12757e-05	1.95629	up	0.00608638	1.33755	up	C15orf37	283687	-0.628185	-0.579885	-0.649423	0.265872	0.395136	0.385865	-0.237917	-0.186253	-0.124279	0.370947	0.215089	0.124279
1556589_at	0.281528	1.09217	up	0.759824	1.01771	down			0.125438	-0.0308427	-0.0449954	0.196034	-0.0251933	0.260349	0.0251933	0.0863365	-0.049132	-0.101372	0.123401	-0.0356086
1556590_s_at	0.753586	1.04004	down	0.752663	1.01964	down			0.000739098	-0.0116222	0.227923	-0.27238	0.0914369	0.228082	-0.000739098	-0.0355206	0.0455475	0.107663	-0.0145903	-0.16796
1556592_at	0.194178	1.07662	down	0.976817	1.00187	up			0.00590348	0.0662112	0.0735257	-0.00590348	-0.186986	0.0189936	0.0286279	-0.0817335	-0.144157	-0.204021	-0.00794697	0.0227904
1556593_s_at	0.44247	1.0477	up	0.572536	1.0253	up			-0.0457512	0.0172104	-0.0565091	-0.0748206	0.00959122	0.181863	-0.0816351	0.0487283	-0.00959122	0.047213	0.0840436	-0.0656201
1556595_at	0.0033841	1.3772	down	0.0060096	1.56133	down			0.444005	0.218429	0.361532	-0.183425	-0.110885	-0.0669484	0.0669484	0.388764	0.362514	-0.24428	-0.429094	-0.436728
1556597_a_at|284513	0.0336116	1.64836	down	0.764234	1.03582	up	LOC284513	284513	0.581805	0.328101	0.297147	-0.544008	0.0972855	-0.509307	-0.282377	0.0294759	-0.0294759	0.205544	-0.200916	-0.134701
1556598_at,1556599_s_at|100130503	0.00877845	1.16283	down	0.00591714	1.08441	down	ARPP21///LOC100130503	100130503	0.0142503	0.128896	-0.0113349	-0.18819	-0.18851	-0.144415	0.0727258	0.106176	0.124893	0.0113349	-0.0430064	-0.0152588
1556602_at	0.652096	1.0456	up	0.614942	1.04251	up			0.22527	0.147625	0.40071	0.23948	0.538265	0.18885	-0.494338	-0.301672	-0.244479	-0.425813	-0.286865	-0.147625
1556609_at|401098	0.290168	1.14272	up	0.0837429	1.11232	down	LOC401098	401098	0.333928	-0.00687027	-0.0428922	0.273668	0.471536	0.116359	-0.0898461	0.00687027	0.0894415	-0.224952	-0.0776563	-0.151631
1556616_a_at	0.0161855	2.07672	down	0.000305804	2.12384	down			0.574476	0.17528	0.600321	-0.700317	-0.17528	-0.937255	0.759894	0.659125	0.596289	-0.267031	-0.436941	-0.540752
1556617_a_at|100506724	0.434223	1.08601	up	0.035815	1.11102	down	LSAMP-AS4	100506724	-0.0384167	0.171996	-0.153956	0.304679	0.0521113	-0.0200483	0.140537	0.0311962	0.0200483	-0.079697	-0.143694	-0.0404752
1556618_at	0.198007	1.09644	down	0.97284	1.00265	up			0.206741	-0.0759622	0.131263	-0.0170902	-0.0442208	-0.0751404	0.0341643	-0.120427	0.199969	-0.0310491	0.139126	0.0170902
1556620_at	0.745426	1.03009	up	0.0709374	1.20411	up			0.0650187	-0.316829	-0.0333767	0.0333767	-0.117736	-0.0725308	-0.122422	0.0460062	-0.0874105	0.39311	0.18631	0.0606589
1556621_a_at	0.342347	1.1206	down	0.0831312	1.06013	down			0.449115	-0.0177565	0.0367694	0.0435982	-0.0860238	0.0177565	0.0412002	-0.0494776	0.0329585	-0.0645628	-0.0440702	-0.119427
1556622_s_at	0.846612	1.0178	up	0.114729	1.14208	down			-0.000132084	-0.00838661	0.000132084	-0.113856	-0.0870075	0.268838	0.0472872	0.168074	0.366871	0.0410109	-0.0271955	-0.00658441
1556623_at	0.256155	1.07484	down	0.419072	1.08619	down			0.139203	0.198114	0.0134907	0.121605	-0.0134907	-0.0696676	0.201398	-0.107491	-0.0729399	-0.273715	0.0356925	-0.0988562
1556624_at	0.153359	1.10275	down	0.407374	1.09306	up			-0.0077281	0.0973444	0.076699	-0.0947545	0.045918	-0.208174	-0.147524	-0.0102777	0.0077281	0.322833	-0.119738	0.0319417
1556625_a_at	0.0409766	1.23709	down	0.0251892	1.06094	up			0.292066	0.0259454	0.15077	-0.0148859	-0.238473	-0.198704	-0.0619032	-0.0252228	-0.109322	0.0214589	0.0148861	0.0232537
1556633_at|284677	0.188556	1.13281	up	0.818256	1.01068	up	C1orf204	284677	0.33818	0.120798	0.0599437	0.479952	0.361683	0.216998	-0.0599437	-0.205972	-0.20487	-0.19912	-0.159372	-0.0663266
1556636_at	0.0669639	1.18052	up	0.00450046	1.38738	up			-0.0995562	-0.329348	-0.218299	-0.0219977	0.159675	-0.0666311	-0.0951571	0.0219977	0.0286572	0.59101	0.346667	0.434901
1556639_at|439914	0.473607	1.11499	up	0.125515	1.11761	down	LOC439914	439914	-0.160448	-0.18264	0.219733	-0.0670128	0.00191259	0.412848	-0.00191259	0.120599	0.196393	0.0536027	-0.151811	-0.067955
1556643_at|100507535	0.612723	1.02613	down	0.181337	1.14198	down	LOC100507535	100507535	-0.00112093	0.157784	0.00112093	-0.047495	-0.003842	0.0974616	0.0408338	-0.0018729	0.0204912	0.0616578	-0.317127	-0.259694
1556645_s_at	0.417799	1.06803	down	0.912965	1.00571	down			-0.0224839	0.170583	-0.0930756	-0.133046	-0.158788	0.061998	0.109562	-0.114202	0.0343953	0.0224839	0.0321659	-0.0495483
1556646_at	0.0103092	1.28158	up	0.00139167	1.11982	up			0.0974145	0.237543	0.240169	0.659557	0.546828	0.442519	-0.2904	-0.272019	-0.29304	-0.10763	-0.160629	-0.0974145
1556648_a_at|283025	0.361964	1.0885	down	0.388592	1.05943	down	C10orf40	283025	-0.0845654	0.156692	0.302293	-0.0207498	-0.0482631	0.0764267	0.0352383	0.0799184	-0.136204	-0.149952	0.0207498	-0.141692
1556649_at	0.264489	1.06567	up	0.182807	1.04865	up			0.00750959	0.2245	0.0550724	0.211477	0.215206	0.135675	-0.168478	-0.0626284	-0.152609	-0.0980824	-0.00750959	-0.0725294
1556650_at	0.752783	1.03709	down	0.16054	1.17524	down			0.206135	-0.151336	0.0404395	-0.18002	0.206187	-0.0885311	0.154559	0.164804	-0.0362276	-0.36487	0.0362276	-0.0870887
1556651_at	0.181976	1.12371	up	0.415468	1.05624	up			-0.0495176	-0.0820406	-0.142208	0.253472	0.0728908	-0.0953138	0.0247357	0.0266159	-0.0351975	-0.0114667	0.0114667	0.252972
1556655_s_at	0.10422	1.20084	down	0.124968	1.12481	down			0.197015	0.480057	0.230466	-0.0294371	0.214786	-0.0699575	-0.0413523	0.00195932	0.0496461	-0.00195932	-0.221413	-0.275424
1556656_at	0.00179176	1.95638	down	0.00177513	2.03822	down			0.421689	0.773285	0.376994	-0.509939	-0.445965	-0.376679	0.369705	0.482496	0.658697	-0.463696	-0.737632	-0.369705
1556657_at	0.2214	1.17457	down	0.539681	1.03849	up			0.368709	-0.0355939	0.406376	0.163222	-0.083095	-0.037022	0.00213897	0.00821793	-0.225408	-0.00213897	-0.068905	0.019456
1556658_a_at	0.101936	1.18335	down	0.519169	1.04816	down			0.317359	0.304231	0.210534	0.00948954	0.235964	-0.141946	0.021292	-0.00948954	-0.127452	-0.0331361	-0.275414	-0.0106559
1556659_at	0.31233	1.06013	down	0.93837	1.00293	down			0.141021	0.156315	0.25643	0.223973	0.0622414	0.0148436	-0.102376	-0.0691811	-0.0244588	-0.0325602	-0.161295	-0.0148436
1556661_at|150384	0.345279	1.10602	up	0.927359	1.00419	up	CN5H6.4	150384	-0.438001	-0.0929238	-0.501038	-0.100797	-0.24144	-0.253592	0.199861	0.0929238	0.304363	0.181394	0.215691	0.218167
1556662_at,1556663_s_at|100506142	0.176225	1.06914	up	0.180502	1.04103	down	LOC100506142	100506142	-0.0831912	-0.000263691	-0.182396	-0.0332198	0.0564501	0.000263691	0.0368371	0.0642309	0.0695469	-0.0443861	0.0666878	-0.0257039
1556665_at,1556666_a_at,1562299_at|100652860	0.00173339	1.13586	down	0.755632	1.0231	down	LOC100652860///LOC100653093///TTC6	100652860	0.0337259	0.0252043	0.0269104	-0.142089	-0.120772	-0.202664	0.0132006	0.0513479	-0.16624	0.0232116	-0.0132006	-0.21056
1556665_at,1556666_a_at,1562299_at|100653093	0.00173339	1.13586	down	0.755632	1.0231	down	LOC100652860///LOC100653093///TTC6	100653093	0.0337259	0.0252043	0.0269104	-0.142089	-0.120772	-0.202664	0.0132006	0.0513479	-0.16624	0.0232116	-0.0132006	-0.21056
1556665_at,1562299_at|319089	0.346045	1.03931	down	0.581244	1.05567	up	LOC100652860///LOC100653093///TTC6	319089	-0.00213981	0.0724819	0.00213981	0.0524328	-0.106808	-0.0400012	-0.0582731	0.123654	-0.175618	0.101085	0.171606	-0.148454
1556669_a_at	0.250288	1.11155	up	0.672069	1.02927	down			0.0584092	-0.0369086	-0.181713	0.0551064	-0.0291986	0.271594	0.0890999	-0.0511036	-0.0456917	0.0291986	0.0401704	-0.201947
1556670_at,1556671_s_at|100505624	0.000479599	1.04216	up	0.102468	1.09713	up	LOC100505624	100505624	-0.0367883	-0.0285441	-0.0364619	0.0234419	0.0182289	0.0352796	-0.165324	0.00694621	-0.179749	-0.00694621	0.0609173	0.00908673
1556676_a_at	0.454245	1.1582	up	0.0578525	1.20012	up			-0.257831	-0.579748	0.0348288	0.252694	-0.0348288	-0.384971	-0.155639	-0.081993	0.151214	0.241397	0.165919	0.295806
1556677_at	0.0622243	1.18169	down	0.717301	1.01884	up			0.136595	0.22027	0.0534688	-0.211122	0.0537328	-0.154822	-0.0733873	0.0933708	-0.133015	-0.0322572	0.0166892	-0.0166892
1556678_a_at	0.00827379	1.99756	down	0.953321	1.00572	up			1.09763	0.675881	1.30156	0.194382	-0.117249	0.00323391	-0.338827	-0.0393393	0.0723028	-0.00323391	-0.105712	-0.172211
1556679_at	0.966713	1.0024	down	0.539902	1.04115	down			0.187548	-0.0634418	0.0523818	0.112366	0.0318832	0.0218515	-0.152466	-0.019057	-0.0485165	-0.234006	-0.179606	0.019057
1556682_s_at	0.738754	1.03433	up	0.355915	1.1169	up			-0.25102	0.18876	-0.0175717	-0.0729706	0.0913999	0.0478482	-0.183835	-0.0738094	0.0175717	0.263314	0.173743	-0.198632
1556683_x_at	0.0242467	1.14185	down	0.516372	1.09391	up			0.0750955	0.105455	0.146832	-0.135615	0.0178415	-0.128975	0.065812	-0.0178415	-0.357234	0.281915	-0.0821172	-0.12058
1556684_at|85495	0.42598	1.01924	down	0.0496029	1.19996	up	RPPH1	85495	0.119173	0.179335	0.204659	0.144324	0.107353	0.169029	-0.264407	-0.472525	-0.551124	-0.107353	-0.242817	-0.148928
1556685_at	0.212561	1.17144	up	0.950799	1.00258	up			-0.296763	0.205024	-0.00337148	0.267356	0.223706	0.098671	0.000916958	-0.06639	-0.0582573	0.0293019	-0.000916958	-0.140971
1556690_s_at	0.0526388	1.26931	down	0.47705	1.05116	down			0.588006	0.258802	0.301166	0.0519304	0.156714	-0.0928044	0.0333724	-0.111233	-0.183814	-0.0333724	-0.18734	-0.256895
1556694_a_at	0.0490374	1.35282	down	0.890484	1.02059	down			-0.517087	-0.0456605	-0.508319	-0.776272	-0.806518	-0.796174	0.0456605	0.37023	0.458624	0.574582	0.111261	0.100467
1556697_at,1556698_a_at|285513	0.37291	1.06986	down	0.292572	1.04617	down	GPRIN3	285513	-0.0913595	0.0900861	-0.0904838	-0.0812582	-0.025757	-0.277016	0.170928	0.114124	0.025757	0.0651873	-0.0276891	0.0779451
1556699_at	0.452461	1.06597	down	0.237246	1.09564	down			0.00462937	0.149782	0.199329	0.159605	-0.155982	0.0736344	-0.0217416	-0.0311115	0.221069	-0.0584838	-0.00462937	-0.163983
1556700_a_at	0.231125	1.15694	down	0.700237	1.03545	up			0.289822	0.0293874	0.153378	0.199419	-0.134245	-0.223529	-0.218204	-0.116461	0.048895	0.108088	-0.0293874	-0.213709
1556701_at	0.559397	1.05212	down	0.189348	1.04142	up			0.237839	0.0125513	0.0706177	-0.0131192	-0.0995283	0.21375	-0.0757379	-0.0742064	0.00789976	-0.00789976	0.060236	-0.0187221
1556706_at	0.674964	1.04136	down	0.00114745	1.63491	up			-0.149764	-0.0791472	-0.154519	0.045813	-0.392328	-0.212309	-0.045813	0.122206	0.136391	0.791959	0.667011	0.881442
1556711_at|144809	0.0137984	1.12047	down	0.993568	1.00094	down	FAM216B	144809	0.106123	0.0685866	0.0748034	-0.0605953	-0.153427	-0.0287645	0.139053	-0.0519848	-0.144054	-0.272546	0.0287645	0.182742
1556713_at	0.0836992	1.13107	down	0.386531	1.07302	up			0.190902	0.0506992	0.182976	0.0528684	-0.0039506	-0.157412	0.0039506	-0.103945	-0.0434132	0.253767	-0.0441918	-0.0479469
1556717_at	0.0354589	1.17473	down	0.0578892	1.05497	up			0.0692287	0.0356152	0.225861	-0.126781	-0.0404551	-0.199048	-0.0878427	-0.00341654	-0.0515873	0.0590389	0.0262985	0.00341654
1556718_s_at	0.0768916	1.1907	up	0.0246739	1.19379	up			-0.00938415	-0.0210638	-0.123292	0.245647	0.00938415	0.346672	-0.152723	-0.128949	-0.355463	0.0567827	0.0527124	0.02001
1556721_at,1556722_a_at|284805	0.150073	1.06161	up	0.139143	1.12213	up	C20orf203	284805	-0.0427666	0.0321436	-0.117509	0.00959063	0.036056	0.0849862	-0.00959063	-0.18963	-0.281136	-0.078074	0.0513935	0.0450563
1556724_at,1556725_a_at|100288490	0.469322	1.04718	up	0.320721	1.04861	up	LOC100288490	100288490	-0.18782	-0.16694	0.030391	-0.132599	-0.00652552	0.0142879	0.0389853	-0.0767338	0.00652552	0.11457	-0.040978	0.100623
1556728_at	0.0280961	1.34739	up	0.575226	1.04248	up			-0.538601	-0.619829	-0.58722	-0.38153	0.0506954	-0.124323	0.217121	0.23998	-0.0506954	0.19623	0.249784	0.14046
1556730_at|652993	0.133149	1.1136	up	0.114619	1.04744	up	LOC652993	652993	0.0505136	-0.157022	-0.164295	-0.020712	0.10062	0.114982	-0.00771439	-0.0878812	-0.00284779	0.0321878	0.0671247	0.00284779
1556734_at	0.592825	1.05651	up	0.504005	1.02634	up			0.15942	-0.241813	-0.098218	0.158823	-0.0433064	-0.0582106	-0.00934267	-0.00281501	0.0856276	0.140682	0.0425181	0.00281501
1556735_at	0.518715	1.12456	down	0.0560976	1.25964	down			-0.439658	-0.114702	-0.37391	-0.863998	-0.108789	-0.463576	0.526891	0.380985	0.760734	0.262165	0.298611	0.108789
1556737_at,1570189_at|388387	0.782075	1.01368	up	0.531114	1.03197	up	LOC388387	388387	0.0806323	0.0487291	0.0228721	0.193197	-0.0228721	0.040707	-0.080954	-0.125037	-0.0289489	0.0873979	-0.088616	-0.097514
1556740_at|100506475	0.124371	1.13689	up	0.971782	1.00251	up	EGFLAM-AS2	100506475	-0.0789515	-0.0137295	0.151674	0.282399	0.258975	0.0729133	0.0555638	-0.0214697	-0.210969	0.0137295	-0.0167068	-0.16304
1556743_at	0.0328161	1.35032	up	0.0280475	1.26424	up			-0.635032	-0.413786	-0.490863	-0.137617	0.14843	-0.250587	0.0162131	0.175955	-0.0162131	0.316914	0.315091	0.558776
1556744_a_at	0.0405836	1.29347	up	0.0190966	1.24445	up			-0.279469	-0.510396	-0.68788	-0.0710852	-0.197531	-0.0953858	0.0710852	0.239737	0.258652	0.594331	0.397021	0.524643
1556747_a_at	0.0376692	1.14563	up	0.627444	1.03764	down			0.00642324	-0.128938	-0.00942636	0.172777	0.0610249	0.222684	0.15057	-0.0872543	-0.0545266	-0.185874	-0.00642324	0.0411603
1556748_x_at	0.834017	1.01592	down	0.730742	1.03274	down			0.0783863	0.0210409	-0.0871239	0.0126276	-0.187181	0.118492	-0.0126276	-0.02633	-0.101799	-0.338887	0.0356789	0.0230389
1556749_at	0.122903	1.24154	up	0.751025	1.0699	up			-0.856702	-0.809436	-0.718877	-0.174486	-0.661598	-0.612539	0.638636	0.940195	0.174486	0.979024	0.355291	0.711418
1556750_at|153577	0.207273	1.11881	up	0.121257	1.23314	down	LOC153577	153577	-0.0858316	0.0161405	0.162256	0.0586486	0.336003	0.183824	0.121416	-0.0161405	-0.304603	-0.19503	-0.491904	-0.4194
1556753_s_at	0.654766	1.03463	down	0.612376	1.01663	up			0.206456	-0.00133622	0.0639182	0.101961	-0.12048	0.140204	-0.0388428	-0.0779258	-0.0598484	-0.118591	0.00133622	0.0120312
1556754_at|100132987	0.702642	1.01943	down	0.364978	1.06735	down	LOC100132987	100132987	0.00519252	0.130929	-0.00519252	-0.0426242	-0.028538	0.11881	0.179918	-0.0818884	0.0363252	-0.15335	0.0142138	-0.00861239
1556755_s_at|286149	0.0848399	1.12225	down	0.32679	1.10916	down	LOC286149	286149	0.192688	-0.00084579	0.199098	-0.0998203	0.00084579	-0.0092541	0.0257252	0.138333	-0.0368804	-0.300464	-0.143934	0.123187
1556759_at	0.0912462	1.15156	down	0.0300452	1.19084	down			-0.0271752	0.015373	0.143484	-0.015373	-0.188723	-0.274992	0.223459	0.179493	0.211801	-0.142327	0.101607	-0.100463
1556760_a_at	0.643524	1.03586	down	0.790216	1.02255	up			0.0351579	0.0175116	0.0459869	-0.19374	0.15743	-0.0175116	-0.0470328	-0.197482	0.0737286	0.130685	-0.0602005	-0.144774
1556761_at	0.160236	1.29058	down	0.000146225	2.30639	down			-0.237833	0.352965	0.421737	-0.104658	-0.247561	-0.214971	1.22687	1.12184	1.11707	0.102083	-0.102083	-0.151138
1556762_a_at	0.0228117	1.35956	down	0.0408083	1.4985	down			0.0528094	-0.0528094	0.330792	-0.288026	-0.424229	-0.286367	0.193067	0.347392	0.667545	-0.405334	0.0684737	-0.205697
1556763_at	0.041496	1.14501	down	0.354196	1.0832	down			0.0802574	0.154283	0.136256	-0.0288677	0.00771403	-0.194134	0.235802	-0.00771427	-0.0274405	0.0799122	-0.0622373	-0.162942
1556764_s_at	0.479403	1.07223	down	0.543683	1.05101	up			0.155554	-0.0827354	0.322379	-0.0284275	-0.0160342	0.137798	-0.196662	-0.110456	0.137019	0.0865208	0.0160342	-0.0573302
1556768_at|100144604	0.493868	1.08858	up	0.169643	1.09708	down	LOC100144604	100144604	0.327906	-0.0914673	-0.137732	0.0798434	0.095857	0.290359	0.0566927	-0.0537597	0.0200537	-0.265974	-0.0200537	-0.0920001
1556769_a_at	0.238532	1.32764	up	0.137543	1.12789	up			0.33902	0.316869	0.00557518	0.756978	1.029	0.102083	-0.155632	-0.325104	-0.405151	-0.00557518	-0.17766	-0.181778
1556771_a_at,1561590_a_at|415056	0.322402	1.03816	down	0.85565	1.00374	up	LOC415056	415056	0.00150085	0.0143139	-0.075701	-0.00532937	-0.0770896	-0.139534	0.0278606	-0.0538537	0.0292051	0.00777268	-0.00150085	0.0131145
1556773_at	0.000527612	2.8836	down	0.018257	1.16632	down			1.2631	1.4465	1.72552	-0.172762	0.058718	-0.0344324	0.157543	0.0101748	-0.0101748	-0.137437	-0.156974	-0.213928
1556775_at	0.222263	1.24093	down	0.540235	1.04178	up			0.381867	0.517238	-0.0155128	-0.211706	0.266025	-0.10498	-0.0535673	0.0161701	-0.0753762	-0.120733	0.169597	0.0155128
1556776_a_at	0.108332	1.19988	up	0.00606905	1.21474	up			-0.153938	-0.321281	-0.0235517	0.277001	-0.039757	0.0526412	-0.138915	-0.105868	0.0235517	0.200554	0.178542	0.241632
1556777_a_at	0.262753	1.1497	up	0.122429	1.15027	up			-0.459758	-0.197717	0.0590394	-0.0186896	-0.0516338	0.0756721	-0.17563	0.00861144	-0.00861144	0.31066	0.0327837	0.0868506
1556778_at	0.449671	1.07332	up	0.819423	1.02887	up			-0.0688207	0.220954	0.140315	0.030266	0.25675	0.311667	-0.030266	-0.266838	-0.0780811	0.200359	-0.320152	-0.132221
1556779_s_at	0.605577	1.05202	up	0.266517	1.06677	up			0.214379	0.0147704	-0.222067	0.0823859	0.0129403	0.131244	-0.129633	-0.0129403	-0.223566	-0.0743769	0.0485808	-0.0605904
1556781_at	0.422624	1.0846	down	0.049535	1.1181	down			-0.0430431	0.11415	0.0541022	-0.151136	0.165214	-0.240354	0.191713	0.0534229	0.0230222	-0.108981	-0.0230222	-0.082978
1556783_a_at	0.0167333	1.41946	up	0.130955	1.14414	up			0.00581098	-0.154132	0.161542	0.682691	0.463392	0.383177	-0.0897796	-0.0946984	-0.179036	-0.0434413	-0.00581098	0.268541
1556784_at	0.0701401	1.21104	up	0.0433096	1.10758	up			0.0289006	0.135174	0.144379	0.175134	0.429027	0.533044	-0.161647	-0.304916	-0.170666	-0.0984809	-0.0676091	-0.0289006
1556794_at	0.270329	1.12372	up	0.00438454	1.42678	up			-0.770332	-0.589294	-1.02527	-0.556102	-0.644894	-0.679062	0.672945	0.786445	0.556102	1.07999	1.28102	1.19279
1556796_at|100506275	0.173987	1.07154	down	0.862577	1.00995	down	KRBOX1-AS1	100506275	0.058356	0.0200751	0.0994146	-0.145667	-0.0200751	0.0445468	0.0677826	-0.131928	-0.0569637	-0.144275	0.0321057	-0.0517747
1556797_at,1556798_a_at,1559145_at|386597	0.171015	1.16174	down	0.965947	1.00293	up	RNF144A-AS1	386597	0.316707	0.00941587	0.153434	0.0357106	-0.245844	0.0408423	-0.0795729	-0.102959	-0.00941587	-0.162632	0.116825	-0.133463
1556800_a_at	0.795298	1.03693	down	0.432063	1.05676	down			0.278954	-0.287631	-0.0248083	0.0248083	0.0357753	-0.25103	0.0465432	0.104176	-0.0986582	0.0633973	-0.172179	-0.0780994
1556801_at,1557761_s_at,1561693_at|400794	0.593277	1.03086	down	0.0510696	1.12024	up	LOC400794	400794	-0.03557	0.0628546	0.213345	0.0233864	0.0792867	0.00642002	-0.115343	-0.282721	-0.101653	-0.00642002	0.0197018	-0.021561
1556805_at	0.790132	1.02028	down	0.438794	1.0244	up			0.162852	0.0726547	-0.0267501	0.211718	-0.0566251	-0.0332251	-0.0243149	0.0344791	-0.00464463	-0.00045681	0.109877	0.00045681
1556806_at	0.867662	1.01013	up	0.127291	1.1642	down			0.19395	0.0244012	0.225983	0.181229	0.0632839	0.243443	-0.0244012	-0.258198	-0.277998	-0.558164	-0.286153	-0.374282
1556808_at	0.821045	1.02081	down	0.469502	1.07528	up			0.174128	-0.00248909	-0.180579	-0.164361	0.00248909	0.0638084	-0.175827	0.1746	-0.0462439	0.120649	0.212617	-0.0665977
1556809_a_at	0.0869004	1.10457	down	0.0393396	1.14532	down			0.020519	0.037636	0.00344682	-0.00344682	-0.216076	-0.149325	0.0514948	0.198032	0.0437157	-0.151491	-0.125467	-0.0170486
1556810_a_at	0.190112	1.12209	down	0.720552	1.01722	down			0.202309	-0.00853229	0.0486886	0.0482786	-0.24202	-0.062372	0.125563	-0.0324841	-0.0641658	-0.0668206	0.00853229	0.0132978
1556812_a_at	0.796629	1.02228	down	0.653493	1.03036	down			-0.102238	-0.0961709	0.131642	0.109318	-0.18228	-0.0891624	-0.086607	0.197232	0.101752	-0.0255337	0.0829518	0.0255337
1556813_at	0.0113684	1.32881	up	0.535715	1.07504	up			0.176719	-0.132784	0.0769381	0.471676	0.42111	0.458484	-0.0769381	-0.266619	-0.187066	0.205158	-0.278436	-0.144176
1556814_a_at	0.347858	1.13607	down	0.00619537	1.28851	down			0.0225043	0.218179	-0.265072	0.0053339	-0.250234	-0.331639	0.384423	0.248688	0.269755	-0.0141964	-0.174707	-0.0053339
1556815_at	0.00121395	1.71832	down	0.083667	1.3235	down			0.173125	0.466033	0.332545	-0.416233	-0.409996	-0.545076	0.0382013	0.32241	0.0763984	-0.0382013	-0.550917	-0.186961
1556817_a_at	0.762811	1.03244	down	0.0479766	1.09746	down			-0.184371	0.204417	-0.0131218	-0.0294631	0.100221	-0.201995	0.0424945	0.130962	0.0441835	-0.0915489	-0.106457	0.0131218
1556818_at	9.77839e-07	2.36895	down	3.84334e-05	2.73094	down			0.532293	0.569275	0.565759	-0.662953	-0.670049	-0.732416	0.786644	0.90718	0.78315	-0.599982	-0.738938	-0.532293
1556823_s_at	0.0330719	1.32362	up	0.0306925	1.12412	up			0.0282848	-0.348626	-0.128747	0.343009	0.290774	0.130591	-0.0665448	-0.137171	-0.188257	-0.0282848	0.101889	0.0407937
1556824_at	0.577351	1.02269	up	0.585368	1.03893	up			0.00907195	0.0306505	-0.0771655	0.0633806	0.0605003	-0.0642306	0.116648	-0.00963152	-0.150281	-0.00907195	0.144658	-0.0135452
1556827_at|339929	0.0538225	1.09044	down	0.0344666	1.18834	down	LPP-AS2	339929	0.0929337	0.154837	0.00659752	-0.00659752	-0.0602314	-0.053525	0.0357978	0.280755	0.0869598	-0.0825725	-0.165911	-0.094847
1556828_at	0.0507023	1.2112	down	0.30749	1.09458	up			0.0676167	0.193174	0.0203574	-0.347936	-0.139914	-0.0603125	-0.142171	0.115168	-0.167519	0.196628	0.000308275	-0.000308275
1556829_at|100287227	0.0240433	1.58965	up	0.0322895	1.22481	up	TIPARP-AS1	100287227	-0.386157	-0.751152	-0.113599	0.233313	0.328389	0.19351	-0.0368996	-0.304368	-0.259023	0.164562	0.0759139	0.0368996
1556832_at	0.04343	1.22225	down	0.755228	1.03065	down			0.0937104	-0.0959358	0.0217719	-0.39751	-0.122884	-0.328692	-0.128262	0.309749	0.0141978	-0.0141981	0.0265427	0.0526686
1556836_at	0.720193	1.03175	down	0.668283	1.02248	down			-0.118575	-0.189112	0.0541595	-0.0363814	-0.314381	-0.0380534	0.163289	0.0627845	0.0436994	-0.017469	0.173562	0.017469
1556837_a_at	0.940465	1.00654	down	0.97633	1.00381	down			-0.118181	-0.0667886	0.0754741	0.0282129	-0.249932	0.0839893	-0.0193363	-0.198772	0.0193363	0.0846883	0.0926896	-0.392623
1556839_s_at,1563079_at|100289090	0.402204	1.06226	up	0.112464	1.08693	down	LOC100289090	100289090	0.0203731	-0.148161	0.0350268	-0.00397325	-0.0273254	0.199957	-0.0050571	0.0284092	0.00397325	0.0056951	-0.166507	-0.172648
1556842_at|286087	0.396999	1.03753	up	0.376251	1.11421	down	LOC286087	286087	-0.109943	0.0622835	-0.00350189	0.00350189	0.0853672	0.019412	0.0190709	0.356479	-0.16772	-0.135774	-0.0242977	-0.100152
1556844_at|100132078	0.328125	1.12099	down	0.822046	1.00825	down	LOC100132078	100132078	0.0207763	0.013587	0.246685	-0.00960994	-0.31481	0.111147	0.0403309	-0.0809248	-0.0637913	0.00960994	-0.04951	-0.100066
1556846_at	0.378903	1.08245	up	0.0118841	1.17465	down			0.155125	0.112443	0.246713	0.35461	0.0728111	0.429767	-0.155134	-0.0728111	-0.116733	-0.2706	-0.433843	-0.336913
1556847_s_at	0.284108	1.19242	up	0.500313	1.08631	up			-0.447073	0.222529	0.0233862	0.218571	0.0836766	0.25827	-0.0233862	-0.387137	-0.0661311	-0.173362	0.186045	-0.131047
1556849_at	0.0579137	1.38303	down	0.00529291	1.17745	down			0.431757	0.281215	0.784658	0.000420094	0.211505	-0.1178	-0.0549855	-0.000420332	0.0845916	-0.200543	-0.246154	-0.231128
1556851_at,1556852_a_at|100506609	0.45539	1.06002	down	0.325188	1.03317	down	LOC100506609	100506609	0.066443	0.11373	0.0145626	0.154017	-0.184262	-0.0272937	0.0188961	-0.0649285	0.073916	-0.0482969	-0.0504808	-0.0145626
1556854_at,1556855_a_at|283501	0.0098857	1.23026	up	0.202231	1.08313	up	LOC283501	283501	-0.251213	-0.333457	-0.247546	0.0409899	-0.0877709	0.111457	0.0282173	-0.00587463	-0.104111	0.00587463	0.214881	0.0431128
1556856_at	0.609666	1.03959	down	0.110683	1.06726	up			0.0266476	0.01123	0.296022	0.0821924	0.109466	-0.0257902	-0.143713	-0.139532	-0.0531642	0.0390697	-0.01123	-0.0825124
1556865_at	0.944311	1.00977	down	0.115023	1.13963	down			0.0150182	0.190497	-0.195819	0.28901	-0.116175	-0.205219	0.102768	0.118604	-0.0150182	-0.186867	0.0469639	-0.219429
1556867_at	0.362822	1.11717	down	0.0464358	1.15241	down			0.0220933	-0.00199604	0.0531092	0.00199604	0.0363882	-0.444705	0.119273	-0.0593209	0.0543249	-0.180205	-0.0750823	-0.244416
1556877_at	0.0233178	1.15682	down	0.44908	1.05187	down			-0.0355313	0.0653324	-0.0303857	-0.187467	-0.139579	-0.304025	0.164517	0.0303855	0.0804419	0.0994444	-0.136619	0.093658
1556879_at	0.20605	1.10004	down	0.378851	1.06416	down			0.0689454	0.284613	-0.0144281	0.0144281	-0.0409126	-0.0470405	0.0830402	0.125352	-0.0279558	-0.164995	-0.0302806	0.106579
1556881_at|100271715	0.109088	1.12621	up	0.685806	1.02194	down	ARHGEF33	100271715	0.0835981	-0.0753133	0.0472641	0.134879	0.325633	0.109477	0.0171247	-0.108024	-0.158249	-0.179525	-0.0171247	-0.146431
1556884_a_at|100861552	0.0549555	1.11114	down	0.0497874	1.08365	down	LINC00558	100861552	0.149805	-0.00453949	0.0715866	-0.145942	-0.0271883	-0.0661302	0.030683	0.126975	0.07515	0.00453949	-0.0986097	-0.0208111
1556887_at,1569882_at|348808	0.716271	1.0244	up	0.993539	1.00052	up	NPHP3-AS1	348808	-0.0833096	0.00509477	0.096997	0.0271449	-0.0767682	0.172758	0.0657539	-0.132722	-0.0618906	-0.168646	0.0471349	-0.00509453
1556888_at	0.0055325	1.098	down	0.0675569	1.07056	down			0.0364087	0.0217371	0.0811126	-0.112413	-0.0551422	-0.0978138	0.0380023	0.0883858	0.00832439	-0.00832439	-0.0370541	-0.115013
1556889_s_at	0.00863881	1.14444	down	0.837624	1.01499	down			-0.00697446	0.122322	0.0676088	-0.11147	-0.126084	-0.16342	0.100273	0.0033443	-0.0033443	0.170669	0.014235	-0.149034
1556896_at|284751	0.678211	1.03264	down	0.609634	1.05066	down	LOC284751	284751	-0.0673862	0.108575	0.0139325	0.135958	-0.176087	-0.0437705	-0.0139325	0.0934105	0.0675705	0.205612	-0.224282	-0.0481722
1556898_at|200830	0.0504697	1.08592	down	0.472115	1.03958	down	LOC200830	200830	0.033808	0.0198119	-0.0198119	-0.0330069	-0.12073	-0.169218	0.19351	-0.039598	0.0673258	-0.020366	0.0209646	0.0526457
1556899_at|100505758	0.0168606	1.27529	up	0.645947	1.02387	up	PRMT5-AS1	100505758	-0.410587	-0.155441	-0.214933	0.132259	0.00199723	0.13727	0.0965078	-0.129372	-0.00199723	-0.0191402	0.0459673	0.040412
1556900_at,1556901_s_at,1559433_at|149773	0.455946	1.0613	up	0.28658	1.04886	up	LOC149773	149773	0.24067	-0.0459852	0.152774	0.314774	0.18178	0.108414	0.00020504	-0.164793	-0.151843	-0.0554066	-0.00020504	-0.0543461
1556903_at	0.46281	1.04643	down	0.230208	1.09878	up			0.0665294	0.00628412	0.002859	0.0722667	-0.002859	-0.190143	-0.305553	-0.0337785	-0.11369	-0.114166	0.0633043	0.00553119
1556904_at	0.524097	1.05212	down	0.976474	1.00236	down			0.0351098	0.0451984	0.136191	-0.0351095	-0.154993	0.186721	0.131374	-0.105073	-0.154776	0.0794756	-0.0990791	-0.119086
1556907_at|133923	0.292671	1.08708	down	0.974931	1.00281	up	ZNF474	133923	-0.0479586	0.0479584	0.217895	0.0763025	-0.11431	-0.105487	0.127689	-0.101007	-0.0552773	-0.199548	0.123741	0.0593476
1556909_at|100505853	0.356097	1.06644	up	0.782219	1.01685	down	LOC100505853	100505853	0.190349	-0.0217967	-0.0266933	0.0505905	0.233955	0.135701	0.0812607	-0.140819	-0.05404	-0.150247	-0.057457	0.0217967
1556911_at	0.0016399	2.0087	down	0.0240595	1.39386	down			0.814507	0.851471	1.04307	-0.0781219	0.0781219	-0.309743	0.313839	0.121532	-0.151245	-0.382072	-0.405352	-0.365702
1556914_at	0.207941	1.10906	down	0.792281	1.02946	down			0.287057	-0.0520896	0.0910121	-0.0243381	-0.0257055	-0.0719734	0.0243381	0.0300769	-0.0582718	-0.327756	0.15594	0.0423022
1556916_a_at	0.760872	1.02255	up	0.111136	1.09944	down			-0.0654714	0.146666	-0.0974121	-0.0506957	0.149973	-0.0189927	0.0189927	0.129078	0.198176	-0.0716076	0.0624611	-0.054924
1556917_a_at	0.670211	1.01903	up	0.021101	1.21709	up			0.00586748	0.0998611	-0.0590179	0.0367122	0.110066	-0.0184858	-0.258022	-0.285744	-0.118704	0.0180345	-0.00586772	0.175673
1556920_s_at,1560168_at|646168	0.0530218	1.12791	down	0.118451	1.07866	down	LOC646168	646168	0.176778	0.0268884	0.236632	-0.0287547	-0.00233889	-0.0495811	0.00233889	0.0365577	0.017976	-0.0750034	-0.00497556	-0.190878
1556921_at	0.162762	1.1657	down	0.837277	1.04104	up			0.0631661	0.139155	0.0134001	-0.397544	-0.032964	-0.0173516	0.190722	0.0343022	-0.0133998	0.642936	-0.106587	-0.150662
1556923_at	0.0253866	1.45277	up	0.0449494	1.48011	up			-0.204965	-0.350658	-0.103981	0.110636	0.578192	0.267984	-0.257383	-0.571185	-0.0493228	0.289717	0.0493228	0.480194
1556924_at|65072	0.275879	1.1293	down	0.389103	1.06057	down	CFLAR-AS1	65072	0.160043	0.226924	0.095939	0.207946	0.00350463	-0.254814	0.180557	-0.00350463	-0.113831	-0.03207	-0.0970303	-0.0621835
1556928_at	0.0290283	1.16987	up	0.047151	1.1203	up			-0.127272	-0.0661597	-0.0748663	0.188557	0.00744009	0.214744	-0.0064249	-0.091146	-0.0705571	0.13945	0.177671	0.0064249
1556931_at	0.817091	1.02886	down	0.318732	1.09969	up			-0.011668	0.119552	0.175668	0.366626	-0.110571	-0.0956254	-0.233583	-0.0508099	0.0482929	0.228314	-0.0647721	0.011668
1556932_at	0.805329	1.0442	up	0.295475	1.11354	up			0.304525	0.0334311	-0.146302	0.507312	-0.154227	0.0257649	-0.0539365	-0.139431	-0.0257649	-0.133985	0.296981	0.083317
1556933_at	0.00486841	1.61986	down	0.00123396	1.26571	down			0.632155	0.770598	0.432884	-0.00494504	-0.0131493	-0.233866	0.141919	0.00494504	0.103529	-0.261026	-0.23963	-0.268782
1556935_at	0.740418	1.02865	up	0.30837	1.06862	up			0.293599	0.382772	0.0128102	0.324706	0.247549	0.239181	-0.0501666	-0.16478	-0.306543	-0.133906	-0.0128102	-0.0875313
1556936_at|100506834	0.21467	1.10285	down	0.0294397	1.32067	down	LOC100506834	100506834	-0.0212371	0.068975	-0.163577	-0.111496	-0.112441	-0.31561	0.366946	0.498612	0.584191	0.283059	-0.0583472	0.0212369
1556937_at	0.182722	1.13416	down	0.517619	1.06255	up			0.195709	0.281096	0.104331	-0.100492	0.212829	-0.0760674	-0.112405	0.0146866	-0.349675	-0.18479	-0.0134501	0.0134501
1556938_a_at	0.568817	1.06814	down	0.00427897	1.2669	up			0.0777831	-0.011024	0.00886965	-0.304882	0.211876	-0.116655	-0.0275297	-0.154627	-0.00886965	0.344147	0.219315	0.269422
1556940_at,1556941_a_at|283484	0.226204	1.05797	up	0.000113159	2.63264	up	LOC283484	283484	-0.27419	-0.22446	-0.204728	-0.241876	-0.0585576	-0.159061	0.0585576	0.077197	0.114817	1.63564	1.31977	1.4847
1556942_at	0.0344453	1.32064	down	0.134649	1.11918	down			0.129229	0.472345	0.4413	-0.183123	0.0152326	0.00705743	0.207058	-0.00705767	-0.0668697	-0.0897012	-0.0967126	-0.167778
1556944_at	0.271111	1.0751	down	0.634641	1.0382	down			-0.0728369	0.112255	-0.0259919	-0.155269	0.0202007	-0.164918	-0.0202005	0.205966	0.230447	0.145918	0.160619	-0.0525732
1556945_a_at	0.417156	1.10475	up	0.653481	1.045	up			-0.00416207	0.00416207	-0.34757	-0.14155	0.230986	-0.00586295	0.0922391	-0.0347245	0.114253	0.364604	-0.0235665	0.0212209
1556947_at	0.67381	1.04107	up	0.82457	1.01998	up			0.148841	0.0728831	0.0101819	0.304664	-0.10061	0.20205	-0.0101819	-0.0187798	-0.119798	-0.123186	0.209225	-0.149168
1556951_at	0.160819	1.08334	up	0.220072	1.0517	up			0.137002	0.0979047	0.0265248	0.163857	0.125675	0.318353	-0.159334	-0.202003	-0.0975935	-0.0561273	-0.158122	-0.0265248
1556952_at	0.666865	1.04416	up	0.762349	1.0321	up			0.0893147	-0.00240636	0.296036	0.283023	-0.0125313	0.299499	-0.150116	0.13037	-0.303218	-0.00483489	-0.183783	0.00240636
1556954_at|283854	0.177386	1.06121	up	0.869385	1.01177	down	LOC283854	283854	-0.0520694	0.07286	-0.0152574	0.137942	0.0152576	0.109463	-0.0205557	-0.0715537	0.0901225	0.137574	-0.149489	-0.0407188
1556958_at	0.109503	1.29032	up	0.981118	1.0023	up			-0.246096	-0.175458	-0.0427772	0.527305	0.1636	-0.0520369	0.307055	0.000656962	-0.000656962	-0.0306555	0.0920855	0.255575
1556959_at,1556960_a_at|647589	0.113855	1.15187	up	0.207073	1.08908	up	ANHX	647589	-0.045486	-0.116138	0.100336	0.254391	0.0267844	0.269484	0.00912332	-0.156867	-0.100231	-0.0403247	0.170794	-0.00912332
1556962_at	0.687113	1.02428	down	0.691295	1.03075	up			0.0416961	0.0702369	0.0199475	-0.0749543	0.166238	-0.0632129	0.078537	-0.179489	-0.179931	-0.15712	0.0272799	-0.0199475
1556963_at	0.128106	1.10607	up	0.808349	1.01936	down			-0.00264144	0.180891	0.00264144	0.123338	0.283141	0.210742	-0.00316834	-0.0082314	-0.090997	0.14176	-0.189824	-0.13732
1556964_s_at	0.0882767	1.37496	up	0.950539	1.00605	down			-0.146973	0.300392	0.350394	0.422251	0.868577	0.59116	-0.348525	-0.0132291	-0.00261664	0.00261664	-0.209423	-0.183657
1556970_at	0.0736554	1.21743	up	0.0230599	1.24202	up			-0.278122	-0.222139	-0.00925505	0.281724	0.00925505	0.0510315	-0.305791	-0.135099	-0.10402	0.251423	0.058597	0.0831331
1556971_a_at	0.0795262	1.20808	up	0.0799785	1.23319	up			-0.0295401	-0.0404363	0.0295401	0.48839	0.141437	0.147902	-0.0354543	-0.210067	-0.199591	0.133236	0.365611	-0.0367861
1556972_at	0.974928	1.00165	up	0.138867	1.0759	up			0.125339	-0.0888865	0.0323842	0.0922821	0.00871658	-0.0250247	-0.0116291	-0.00871658	-0.0284791	-0.0204353	0.170254	0.118008
1556976_s_at	0.161231	1.09316	up	0.0257915	1.1438	up			-0.0320201	0.0105495	-0.0137284	0.115605	-0.0105495	0.245252	-0.0474269	-0.13348	-0.211777	0.0240235	0.121323	0.0434656
1556980_at	0.88666	1.01394	up	0.805534	1.0248	down			-0.0591993	-0.227725	0.202631	-0.00364113	-0.0803061	0.0595901	0.066618	0.00364089	0.0251219	-0.093174	-0.175774	0.258314
1556982_at	0.274984	1.04186	up	0.146312	1.19932	up			0.0806866	-0.00345802	-0.0328236	0.138116	0.04603	0.0377374	-0.248079	-0.0865979	-0.510386	-0.163425	0.101538	0.00345802
1556983_a_at	0.230386	1.14138	up	0.269615	1.11089	down			0.139249	0.0152456	-0.0598594	0.388089	0.294121	-0.0152456	-0.256294	0.117975	0.0711309	-0.191382	-0.183286	-0.147665
1556984_at	0.00583229	1.23845	up	0.777718	1.02489	up			0.177167	0.0306802	-0.0124564	0.380902	0.372943	0.36715	0.0124564	-0.323053	-0.321034	-0.234652	-0.183213	-0.107343
1556985_at	0.324483	1.07038	down	0.979264	1.00209	up			-0.0301048	0.0393428	0.244503	0.0428029	-0.0543147	-0.0291284	-0.217626	0.0291284	0.0882427	-0.0629298	-0.106893	0.0786201
1556989_at	0.0186602	1.70048	down	0.0154351	1.16897	down			0.48705	1.08828	0.940543	0.0750474	-0.076768	0.219765	0.0477263	-0.10208	-0.0477263	-0.305545	-0.192461	-0.27977
1556992_at|550112	0.373303	1.10214	up	0.630725	1.01633	up	LOC550112///LOC550113	550112	0.0371484	0.0519501	-0.113542	0.258074	-0.127311	0.265715	0.0367914	-0.017697	-0.113407	-0.00941265	0.00941265	-0.0242118
1556992_at|550113	0.373303	1.10214	up	0.630725	1.01633	up	LOC550112///LOC550113	550113	0.0371484	0.0519501	-0.113542	0.258074	-0.127311	0.265715	0.0367914	-0.017697	-0.113407	-0.00941265	0.00941265	-0.0242118
1556994_at	0.414311	1.11922	up	0.596541	1.06817	up			0.137651	0.108663	-0.108884	0.187304	-0.0589972	0.496604	0.133465	-0.257699	-0.368532	-0.111157	-0.155187	0.0589972
1556996_at	0.306848	1.04061	up	0.172307	1.20164	up			-0.0589846	-0.074088	0.0488619	0.0880638	0.0119213	-0.0119213	-0.22656	-0.119228	0.0402883	-0.0815598	0.401873	0.169211
1556999_at|100271832	0.64901	1.02435	up	0.945145	1.00801	down	LOC100271832	100271832	-0.0523591	-0.143507	0.00942039	0.0378766	-0.136618	0.0164022	0.0794282	-0.00942039	-0.214751	-0.319174	0.0395556	0.100338
1557000_at,1557002_x_at|339768	0.819314	1.00775	down	0.147301	1.0909	up	ESPNL	339768	-0.00268555	0.0843816	0.00268555	0.0551195	-0.0548363	0.0506892	-0.0200481	-0.214376	-0.138102	-0.0792475	0.0264082	0.0568767
1557004_at|100505902	0.687651	1.02318	down	0.697634	1.01448	up	LOC100505902///LOC285389	100505902	0.100872	0.254765	0.131467	0.169479	0.0108641	0.207591	-0.034433	-0.146841	-0.0299097	-0.112428	-0.0256673	-0.0108641
1557004_at|285389	0.687651	1.02318	down	0.697634	1.01448	up	LOC100505902///LOC285389	285389	0.100872	0.254765	0.131467	0.169479	0.0108641	0.207591	-0.034433	-0.146841	-0.0299097	-0.112428	-0.0256673	-0.0108641
1557007_a_at	0.0455228	1.21687	up	0.0968227	1.20845	up			-0.28438	0.0467494	-0.0467494	0.199093	0.182708	0.183334	-0.357188	-0.0965209	-0.30796	0.0857034	-0.173515	0.145608
1557008_at,1557009_a_at|340107	0.686429	1.03582	up	0.320401	1.07705	down	LOC340107	340107	0.0805268	-0.00971365	0.00694895	-0.150249	0.182196	0.198149	0.0923142	-0.123246	0.153061	-0.151304	-0.00694895	-0.0408592
1557012_a_at	0.0294727	1.86028	up	0.0244997	1.61173	up			-0.17681	-0.445094	-0.299413	0.412167	1.09771	0.255363	-0.122915	-0.22973	-0.352446	0.478331	0.122915	0.759482
1557014_a_at,1557541_at|158228	0.133884	1.15428	down	0.288877	1.05708	down	FAM201A	158228	0.105568	0.319341	0.102319	0.103491	-0.184834	-0.0123897	0.0123899	-0.0660067	0.148547	-0.0820878	-0.0475662	-0.0156686
1557016_a_at|163747	0.785286	1.02895	up	0.999112	1.00003	up	C1orf177	163747	-0.0692277	0.236295	0.214032	0.339664	-0.0116911	0.176651	-0.0432754	-0.00353575	0.00353575	0.049139	-0.0416417	-0.0506482
1557017_at	0.150988	1.08589	down	0.459908	1.06768	down			0.0115848	0.0253024	0.17839	-0.120232	-0.04076	0.019619	0.16214	-0.0810862	-0.0115848	0.108827	-0.171581	-0.151204
1557018_a_at	0.1199	1.08451	down	0.611006	1.03034	down			-0.0591187	0.0818398	-0.00423765	-0.175225	-0.0295715	-0.127838	0.147767	0.0543876	0.0893846	0.198504	-0.0405507	0.00423765
1557021_s_at|100507250	0.148665	1.09888	up	0.133097	1.1497	down	LOC100507250	100507250	-0.166993	-0.237935	-0.329429	-0.136814	0.00618792	-0.195641	0.321005	0.319791	0.478819	0.307614	-0.00618792	0.214415
1557022_at	0.869945	1.02358	down	0.0944102	1.12389	up			0.170282	-0.0579295	-0.0287001	-0.105332	0.341569	-0.253454	-0.137888	-0.0758469	0.0287001	0.0516841	0.0421855	0.226609
1557024_at	0.286068	1.07657	down	0.0376533	1.12132	up			0.167045	0.150823	0.0507009	0.0389588	0.139723	-0.129446	-0.0928068	-0.246864	-0.205763	-0.0389588	-0.0502095	0.0393441
1557025_a_at	0.636893	1.04414	up	0.52238	1.09258	up			0.114953	-0.0091114	0.0847476	0.358489	0.00992131	0.0091114	-0.255494	-0.30367	-0.260511	-0.500927	-0.0340173	0.0984981
1557026_at	0.227926	1.12899	up	0.0443486	1.21905	up			-0.0863854	-0.220291	0.125662	0.101389	-0.000516057	0.243199	-0.353287	-0.178225	-0.0635251	0.178578	0.0831538	0.000516057
1557027_at|100287221	0.0507891	1.16844	up	0.488766	1.07861	up	LOC100287221	100287221	-0.172311	-0.280465	-0.0180037	0.0140421	0.0773747	0.111558	-0.303385	-0.140155	0.180859	0.0377734	0.0411	-0.0140421
1557029_at	0.110474	1.17217	down	0.147417	1.09886	down			0.408882	0.311291	0.477548	0.325923	-0.019788	0.204041	0.019788	-0.20067	-0.113321	-0.161902	-0.238092	-0.302242
1557037_a_at,1557038_s_at|100289373	0.348812	1.13213	down	0.342564	1.03026	up	UBAC2-AS1	100289373	-1.1041	-0.737963	-0.623284	-1.16006	-0.980063	-0.862344	0.646624	0.704346	0.623284	0.721846	0.638468	0.742955
1557052_at	0.838418	1.02147	down	0.472117	1.07412	up			0.199465	-0.10182	0.00116551	-0.00116551	0.193971	-0.185947	-0.23322	0.108221	-0.136653	0.14701	0.0333694	-0.132579
1557056_at,1557057_a_at|133491	0.607964	1.03177	down	0.602364	1.06497	down	C5orf47	133491	-0.0134388	-0.00548232	0.173246	0.0996329	0.00548232	-0.0861613	-0.287206	0.116588	0.15285	0.052544	-0.205477	-0.137263
1557060_at	0.269398	1.19325	up	0.913132	1.00807	up			-0.168099	-0.159623	-0.32861	0.0760777	-0.313262	0.34554	0.185577	-0.0837529	0.0594685	0.134726	0.120818	-0.0594685
1557068_at|100505782	0.45248	1.02529	down	0.0720546	1.10194	down	LOC100505782	100505782	0.123172	0.00902009	-0.0180938	-0.000115633	0.000115633	0.00602055	0.0624323	0.0671012	-0.0373969	-0.0470412	-0.0806758	-0.200301
1557077_a_at	0.996408	1.00044	up	0.160394	1.14962	up			0.252631	0.116297	-0.0915189	0.169403	0.190701	-0.0807877	-0.195051	-0.0201111	-0.240003	0.22796	-0.0997705	0.0201111
1557085_at|219990	0.702566	1.01542	down	0.409291	1.03469	up	PLAC1L	219990	0.107969	-0.0469117	0.0220129	0.065171	-0.0220129	-0.0263338	-0.082906	0.0454197	-0.0812693	0.0443385	0.0396011	-0.055094
1557091_at|284358	0.0510535	1.51717	down	0.000794655	1.3161	down	MAMSTR	284358	0.253489	0.343311	0.290163	-0.127862	-0.736816	-0.0525126	0.137425	0.0525126	0.115245	-0.283197	-0.360221	-0.240205
1557094_at|100652762	0.220219	1.18892	down	0.98329	1.00163	up	LOC100652762	100652762	-0.0182207	0.226842	-0.0293713	-0.442641	0.0773318	-0.20439	-0.121442	0.203933	0.0182207	0.119286	0.0334964	-0.045018
1557098_s_at|768096	0.019081	1.20065	up	0.694045	1.03057	up	HAR1A	768096	-0.13412	-0.246303	-0.09881	0.203708	0.0215085	0.0869923	-0.138311	0.177549	-0.0960567	0.0207715	0.0734916	-0.0207715
1557099_at	0.880857	1.00777	down	0.632637	1.05267	up			-0.0857707	0.0713464	-0.0716583	-0.0405759	-0.123917	0.0448953	-0.05485	0.147643	0.0744985	0.389454	-0.0236138	0.0236138
1557103_a_at|114783	0.842682	1.01202	up	0.671831	1.02254	up	LMTK3	114783	0.0201778	-0.117461	0.073389	0.121733	-0.073719	-0.0201778	-0.0595546	-0.0607469	0.044517	0.0442345	0.0892403	-0.112778
1557107_at|286002	0.458131	1.09357	down	0.717909	1.0539	down	SLC26A4-AS1	286002	-0.197454	0.218876	0.27938	-0.0125432	-0.11852	0.0447202	0.012543	0.29777	-0.129416	0.253297	-0.03617	-0.263428
1557113_at|283588	0.110695	1.09723	up	0.262078	1.14955	up	LOC283588	283588	-0.250542	-0.104914	-0.159234	-0.125165	-0.035666	0.0477543	-0.00414228	0.113849	0.0711408	0.524456	0.00414228	0.255441
1557114_a_at|284385	0.733247	1.10988	up	0.229527	1.05207	up	LOC284385	284385	-0.180874	-1.32696	-0.377184	-0.33156	-0.892061	-0.210195	0.180874	0.222034	0.349121	0.328818	0.338971	0.303944
1557117_at	0.191613	1.05311	down	0.0718656	1.30638	up			-0.205946	-0.204422	-0.0984287	-0.195546	-0.303394	-0.233841	0.614824	0.0984287	0.204582	0.678708	0.728681	0.667182
1557118_a_at	0.919426	1.01013	up	0.00806321	1.23124	up			-0.715076	-0.942699	-0.92162	-1.07087	-0.70516	-0.759725	0.83099	0.83377	0.70516	1.17094	1.08081	1.01852
1557119_a_at|284346	0.170898	1.16013	down	0.02958	1.12608	down	ZNF575	284346	-0.122296	-0.00607181	0.105219	-0.426637	-0.0472772	-0.192111	0.193424	0.175017	0.215836	0.00607181	-0.0537646	0.118034
1557121_s_at	0.0102721	1.26911	down	0.866404	1.00863	down			-0.379328	-0.27114	-0.404264	-0.658521	-0.60912	-0.818529	0.354714	0.425011	0.372408	0.49566	0.348121	0.27114
1557123_a_at|150356	0.0455716	1.18735	up	0.10696	1.13004	up	CHADL	150356	-0.156554	-0.1454	-0.0910271	0.0624493	0.00624669	0.281557	-0.0581247	-0.0427421	0.0294293	0.206816	0.257119	-0.00624669
1557128_at,1557129_a_at|374393	0.00488571	1.45604	up	0.0109462	1.32295	up	FAM111B	374393	0.00346851	0.114655	-0.0123878	0.466375	0.750042	0.515476	-0.296043	-0.545138	-0.344261	-0.00346851	0.0967936	-0.0674925
1557131_at|254100	0.421947	1.11445	down	0.506081	1.06003	up	LOC254100	254100	0.0710119	-0.0509058	0.140476	-0.258039	-0.278812	0.228427	0.0509058	-0.0664016	-0.119841	0.115863	0.167327	-0.166205
1557133_at|286411	0.193251	1.10215	down	0.523731	1.07121	down	RP1-177G6.2	286411	0.315496	0.202113	0.433331	0.265734	0.0622203	0.202005	-0.0622203	-0.402723	-0.316748	-0.247005	-0.556838	-0.275563
1557135_at	0.068046	1.31635	down	0.0162539	1.3794	down			-1.57274	-1.51491	-1.22335	-2.05166	-1.8007	-1.64827	1.86339	1.84101	1.62328	1.22536	1.22335	1.48684
1557137_at|200728	0.00126598	1.66971	down	0.131427	1.14824	down	TMEM17	200728	-0.22732	-0.447745	-0.462358	-1.21735	-1.04915	-1.08971	0.560111	0.693766	0.517177	0.541768	0.22732	0.403708
1557139_at|100506660	0.0526385	1.13151	down	0.0652762	1.11901	down	DDX11-AS1	100506660	0.125372	0.22804	0.0488641	-0.00993562	0.000877142	-0.12341	-0.000877142	0.170385	0.166778	-0.0279605	-0.110982	-0.0114439
1557146_a_at|146336	0.159737	1.19416	up	0.685203	1.02017	up	SSTR5-AS1	146336	0.016304	0.0801299	-0.296367	0.2689	0.00543451	0.293716	-0.0773623	0.0148962	-0.190355	-0.105746	-0.00543451	-0.0552218
1557147_a_at	0.00931417	1.26648	up	0.00699428	1.31378	up			0.184664	-0.00581503	0.179364	0.49111	0.387351	0.502229	-0.429538	-0.605496	-0.451692	-0.15133	-0.160029	0.00581503
1557149_at	0.417061	1.07298	down	0.228944	1.1396	down			-0.0648274	0.0734446	-0.0798955	0.0588965	-0.144799	-0.29024	0.0282235	0.175631	0.323387	-0.0282235	0.171031	-0.181153
1557151_at	0.135505	1.07148	down	0.94792	1.00272	up			0.153709	0.0146763	0.00143242	-0.00143242	-0.075623	-0.05196	-0.117802	0.053719	0.0201247	0.0204463	-0.0494485	-0.00320578
1557154_at	0.934463	1.00974	up	0.776004	1.01771	down			0.175061	0.243008	0.403862	0.568204	0.0855949	0.210085	-0.22133	-0.205348	-0.103015	-0.340629	-0.0855949	-0.179434
1557155_a_at	0.0188349	1.27385	up	0.381293	1.10774	down			1.1169	0.82753	0.913345	1.30021	1.35755	1.24758	-1.04811	-0.82753	-1.05594	-1.30729	-1.19442	-0.872719
1557161_at|100132735	0.885549	1.00708	up	0.761172	1.01415	down	LOC100132735	100132735	0.124259	0.0974176	-0.0691395	0.100843	0.0732915	0.00892091	0.00873852	-0.0359013	-0.108912	-0.00873852	-0.0186987	-0.169435
1557162_at|146378	0.294514	1.06582	up	0.581687	1.0532	down	C16orf92	146378	-0.00623179	0.133111	0.156087	0.0828335	0.279543	0.196498	-0.347973	0.00623179	-0.011667	-0.158448	-0.131328	-0.287982
1557164_a_at	0.0125889	1.43256	down	0.191543	1.09366	down			0.694088	0.606149	0.577019	0.334945	0.0230927	-0.0365758	0.0138326	-0.166684	-0.0138326	-0.137776	-0.304152	-0.112263
1557167_at,1557169_x_at|493812	0.748484	1.03262	up	0.00934985	1.19859	up	HCG11	493812	-2.58458	-2.70004	-2.3333	-2.34215	-2.61635	-2.52047	2.36008	2.34038	2.3333	2.68985	2.50212	2.62579
1557170_at,1557172_x_at|284086	0.677348	1.02367	up	0.41088	1.04343	up	NEK8	284086	0.0360968	-0.0710886	-0.00337291	0.145174	0.00904441	-0.0913265	0.00863576	-0.155816	-0.141714	-0.1174	0.00915027	0.00337291
1557174_a_at	0.956234	1.00863	down	0.173444	1.06715	up			-0.695406	-0.286969	-0.693716	-0.83681	-0.27444	-0.602026	0.27444	0.422807	0.296841	0.484187	0.420644	0.370557
1557176_a_at|145407	0.541708	1.04822	up	0.660895	1.02081	up	C14orf37	145407	0.415707	0.0689343	0.217464	0.32983	0.306771	0.269341	-0.241055	-0.203759	-0.211505	-0.0689343	-0.274367	-0.223857
1557190_at	0.294658	1.09796	up	0.626917	1.02551	up			-0.0477481	-0.128861	-0.0689707	0.108817	-0.15787	0.207968	0.040942	-0.0552616	0.0667834	0.160047	0.0423641	-0.040942
1557192_at	3.30665e-05	3.25938	down	0.000726257	1.89496	down			1.4982	1.34606	1.43289	-0.314929	-0.378441	-0.143278	0.143278	0.362742	0.36343	-0.751916	-0.620592	-0.524546
1557193_at	0.0439461	1.33073	down	0.080726	1.37436	down			0.276915	-0.0281491	0.0301218	-0.202861	-0.532579	-0.222327	0.0281491	0.503846	0.600308	0.0395916	-0.25155	-0.0320282
1557194_a_at	0.609678	1.04693	down	0.609264	1.04398	down			0.0695877	0.000925064	-0.0492506	0.103781	-0.280074	-0.000925064	0.0305581	-0.0101142	0.010047	-0.263149	0.115734	-0.00837278
1557195_at	0.000122207	8.492	up	0.104752	1.12893	up			0.197667	0.00442195	0.173112	3.06557	3.60638	2.96156	-0.226791	-0.261661	-0.401261	-0.226946	-0.00442195	-0.133483
1557196_a_at	3.00913e-05	4.85718	up	0.000247008	1.38543	up			-0.0112108	-0.163128	0.179078	2.31798	2.19424	2.33287	-0.470221	-0.530106	-0.457436	0.0190488	0.0112108	-0.0770201
1557203_at|340529	0.615739	1.03385	up	0.848292	1.01278	up	PABPC1L2A///PABPC1L2B	340529	0.00093317	-0.0938811	-0.00093317	0.0895534	-0.148218	0.108872	0.0107102	-0.133853	0.11184	0.121327	-0.0586305	-0.0190358
1557203_at|645974	0.615739	1.03385	up	0.848292	1.01278	up	PABPC1L2A///PABPC1L2B	645974	0.00093317	-0.0938811	-0.00093317	0.0895534	-0.148218	0.108872	0.0107102	-0.133853	0.11184	0.121327	-0.0586305	-0.0190358
1557206_at,1562484_at,1564075_a_at,1566478_at,1566480_x_at|284071	0.428708	1.06036	up	0.953838	1.00312	up	C17orf104	284071	0.146295	0.0344875	-0.102493	0.103053	0.224634	0.00424576	-0.0346284	-0.00424576	-0.134147	0.0678792	-0.0942972	-0.133114
1557208_at,1569722_s_at|219731	0.204979	1.06513	down	0.00626229	2.14986	down	LOC219731	219731	-0.130012	-0.0528502	-0.16614	-0.123349	-0.202195	-0.296542	1.50303	1.3592	0.825549	0.129581	0.192615	0.0528502
1557211_a_at|283592	0.541247	1.05168	up	0.302792	1.06591	down	FAM181A-AS1	283592	0.0231123	0.144509	-0.0864022	-0.0672317	0.1462	0.220349	0.100329	-0.13444	0.0340529	-0.126935	-0.126281	-0.0231123
1557214_at|100506107	0.234501	1.07874	down	0.596076	1.03527	down	LOC100506107	100506107	0.00749469	0.0330174	0.223224	0.054914	-0.0511153	-0.0681016	0.125433	-0.159588	0.00562692	-0.00562692	-0.0922523	-0.0806811
1557215_at|100506433	0.0931912	1.16699	down	0.397692	1.04217	down	LOC100506433	100506433	0.115796	0.207471	0.080642	0.0820863	-0.2432	-0.103373	0.125062	0.0213223	-0.0900507	-0.0437527	-0.0213223	-0.0573776
1557219_at|100506827	0.127291	1.08477	down	0.549916	1.03965	down	LOC100506827	100506827	0.111691	-0.00365341	-0.0044831	-0.0924548	-0.159809	0.00365341	0.124099	-0.119555	0.0795704	0.00514567	-0.112028	0.0227147
1557222_at	0.0941404	1.25681	down	0.00291303	1.97047	down			-0.504265	-0.379625	-0.240268	-0.484228	-0.694364	-0.934874	1.48198	1.48073	1.0752	0.396824	0.240268	0.465193
1557224_at	0.000249655	1.64135	up	0.0698883	1.38936	up			-0.486609	-0.359242	-0.298167	0.356342	0.300393	0.343894	-0.607508	-0.0167899	-0.370183	0.0986466	0.313333	0.0167899
1557225_at,1557226_a_at|374569	0.0704458	1.09336	up	0.186355	1.08502	up	ASPG	374569	-0.00062108	0.00062108	0.0453064	0.191066	0.0432541	0.197311	-0.123081	-0.273916	-0.176489	-0.182915	-0.057986	0.0205972
1557232_at	0.426569	1.10654	down	0.0745174	1.20845	up			-0.0903304	-0.461192	-0.0543749	-0.494046	-0.151881	-0.398151	0.0543749	0.0573509	0.282776	0.456654	0.238184	0.519134
1557233_at|285441	0.0635597	1.13147	down	0.00534925	1.34581	down	LOC285441	285441	0.0174919	-0.0174919	0.104917	-0.100521	-0.0678781	-0.261279	0.410087	0.255481	0.355399	-0.101426	-0.190928	0.027882
1557235_at	0.132917	1.1049	up	0.926496	1.00385	up			-0.00732636	-0.0756223	0.0101388	0.0982206	0.00732636	0.253404	0.0686297	-0.0575719	-0.105246	-0.0525343	-0.0433271	0.0183003
1557238_s_at	0.000138762	2.46462	down	0.0551885	1.67578	down			0.930956	0.693256	0.659901	-0.515327	-0.502059	-0.602595	0.811791	0.637142	0.00632203	-0.00632203	-0.324028	-0.4489
1557240_a_at	0.0513028	1.47343	down	0.003462	1.32456	down			0.418912	0.0705315	-0.159949	-0.278507	-0.40401	-0.665535	0.430106	0.367038	0.277974	0.0191015	-0.141429	-0.0191015
1557241_a_at	0.340663	1.2153	down	0.775067	1.04787	down			0.885447	0.438101	0.836737	0.243716	0.874746	0.197869	-0.765934	-0.584025	-0.197869	-0.865762	-0.395983	-0.488472
1557242_at	0.00723868	1.36453	up	0.000666733	1.66577	up			-0.120766	-0.18252	-0.349125	0.310731	0.261306	0.120766	-0.276478	-0.236238	-0.234699	0.52277	0.341736	0.596637
1557244_a_at	0.908062	1.00943	up	0.0173572	1.1922	down			0.0308579	0.03026	0.0547975	0.226546	-0.150607	0.0805908	-0.03026	-0.0549835	0.103759	-0.184692	-0.230282	-0.327382
1557252_at	0.938115	1.00642	up	0.720049	1.02963	up			0.050662	0.127664	0.00927639	-0.138427	0.15059	0.20313	0.0327296	-0.22948	-0.261669	-0.00927639	-0.114673	-0.2081
1557256_a_at	0.14139	1.15752	down	0.144478	1.13292	down			0.244431	0.193723	-0.00123835	0.0419476	0.00123811	-0.239395	0.245992	0.143769	-0.0722363	-0.0146892	-0.0790882	-0.128843
1557262_at	0.464726	1.0471	up	0.16697	1.06838	up			-0.0283769	0.130493	-0.0338403	0.147402	-0.0349988	0.155052	-0.066718	0.0264119	-0.0803987	-0.0264119	0.0608946	0.131089
1557263_s_at	0.00387953	1.51779	up	0.00126886	1.53936	up			-0.245486	-0.490571	-0.200782	0.206557	0.305553	0.356962	-0.351715	-0.564339	-0.320882	0.200782	0.225504	0.20377
1557265_at	0.408312	1.10848	up	0.189033	1.08681	up			-0.169274	-0.412916	-0.190075	0.109295	-0.372297	-0.0635195	0.00440598	-0.00440598	0.137283	0.123021	0.285447	0.0891318
1557270_at	0.592385	1.03634	down	0.0611822	1.13079	up			0.0527415	-0.00612927	0.106512	0.128276	0.0244136	-0.154057	-0.184611	-0.171245	-0.155008	0.125527	-0.110511	0.00612927
1557274_at|100506494	0.344489	1.1	up	0.844073	1.01584	up	LOC100506494	100506494	-0.152722	0.0256274	0.0281503	0.282739	-0.106548	0.137377	-0.129406	-0.0327799	-0.0256274	0.0280206	0.0939944	-0.241827
1557283_a_at,1564190_x_at,1568873_at|162655	0.0388783	1.30056	up	0.0357669	1.16276	down	ZNF519	162655	-0.657315	-0.250327	-0.35082	-0.0477018	0.0087347	-0.0820975	0.356369	0.32846	0.234531	0.196268	-0.0087347	0.0791583
1557286_at	0.258554	1.20381	up	0.768111	1.02961	up			-0.146564	-0.4015	0.0466831	0.210019	-0.208334	0.299772	0.113123	-0.0242717	-0.200152	0.163994	-0.173288	0.0242717
1557287_at	0.978316	1.00375	down	0.858517	1.01278	up			-0.160382	-0.0919229	0.348523	0.178553	-0.154084	0.0555538	-0.123219	0.0632194	0.0218273	0.152523	-0.0218273	-0.113888
1557290_at|442523	0.116578	1.1799	down	0.0216299	1.17788	up	DPY19L2P4	442523	0.0123057	-0.27011	-0.0256941	-0.461834	-0.185391	-0.352265	0.0713277	-0.0123057	0.149633	0.236924	0.389163	0.291163
1557295_a_at	0.0035816	1.23178	down	0.365344	1.07832	down			0.308968	0.221684	0.324372	-0.085827	-0.00221217	0.0408124	0.277048	-0.0127217	-0.0555207	-0.0499994	0.00221217	-0.069769
1557296_at|440101	0.392574	1.09166	up	0.375699	1.03753	down	FLJ12825	440101	-0.184313	-0.282118	0.12197	0.0512935	0.0741972	-0.0903839	0.0902761	-0.0533093	0.025088	0.0147096	-0.0147096	-0.0974187
1557297_at	0.571494	1.05543	down	0.448975	1.04907	down			-0.188673	-0.0302739	0.0765941	-0.320184	0.0128515	-0.0685012	0.232182	-0.0128515	0.0536354	0.0194485	-0.0426717	0.0888491
1557300_s_at	0.00208713	1.52976	up	0.00228801	1.39349	up			-0.959522	-1.02491	-0.800606	-0.376185	-0.20495	-0.363991	0.20495	0.384402	0.278586	0.827626	0.678608	0.797806
1557301_a_at	0.576333	1.06436	down	0.26031	1.16073	down			-0.212879	0.243866	-0.10452	-0.207108	-0.117567	-0.0188112	0.0719228	0.493356	0.391726	0.00303698	-0.00303698	0.31192
1557311_at|100131354	0.587902	1.09052	down	0.119875	1.16171	up	LOC100131354	100131354	-0.489004	-0.1335	-0.0792258	-0.0219071	-0.553992	-0.500864	0.160845	0.0219071	0.191901	0.35203	0.502395	0.168993
1557312_at|283416	0.278883	1.08821	up	0.118	1.46279	up	C12orf61	283416	-0.178466	-0.386373	-0.439195	-0.300828	-0.108171	-0.229156	0.36775	0.548143	0.108171	0.824069	0.502541	1.34361
1557314_at|442524	0.294466	1.06018	down	0.363796	1.07031	down	DPY19L2P3	442524	-0.140573	-0.121947	-0.283926	-0.171179	-0.317292	-0.310896	0.305137	0.180934	0.444282	0.320824	0.193492	0.121947
1557315_a_at	0.0112914	1.75845	up	0.00341064	1.42238	up			-0.706986	-0.345392	-0.116241	0.429497	0.531786	0.313016	-0.182899	-0.272385	-0.265874	0.361692	0.116241	0.325816
1557316_at	0.081539	1.19251	down	0.340605	1.07311	down			0.12057	0.405513	0.224106	-0.120534	0.125775	-0.0170512	0.0170512	-0.0266662	-0.126795	-0.257592	0.0176585	-0.20187
1557319_at	0.590512	1.02573	up	0.171567	1.12125	up			0.027091	0.0302434	0.0988774	0.136201	-0.027091	0.157066	-0.187978	-0.394998	-0.103896	-0.0949955	0.0316534	-0.128188
1557321_a_at|440854	0.612832	1.0484	down	0.0905907	1.07381	up	CAPN14	440854	-0.116121	-0.00158548	-0.09372	-0.374003	0.0139606	-0.055944	0.00158548	-0.0329752	0.0943046	0.151356	0.0709143	0.148868
1557325_at	0.0129783	1.23687	up	0.029238	1.34573	up			-0.029474	-0.101915	0.029474	0.172302	0.262917	0.382954	-0.632289	-0.319402	-0.372242	0.0382731	-0.179148	0.102103
1557326_at	0.367101	1.07681	down	0.536775	1.02775	down			0.0994339	0.0191023	-0.114079	0.0575542	-0.226851	-0.14653	0.0708854	-0.0837488	0.0825989	-0.0191023	-0.0553646	0.0257444
1557328_at|283665	0.670634	1.03073	down	0.639591	1.02761	down	LOC283665	283665	-0.0326661	0.0300471	-0.214357	0.00558698	-0.16903	-0.18455	0.0552613	0.0349787	0.00998223	-0.138627	-0.00558698	0.126578
1557329_at	0.54029	1.08013	up	0.10737	1.06776	up			0.309293	-0.0977662	-0.142608	0.298057	0.0231671	0.0813289	-0.0204782	-0.0938566	-0.0950589	0.0204782	-0.0396307	0.0935195
1557330_at	0.808341	1.02009	up	0.107518	1.16656	up			-0.0291603	-0.0749855	-0.0227606	-0.161786	-0.0791903	0.200145	0.0329697	-0.0939577	0.044862	0.335887	0.0227606	0.291995
1557335_at	0.428694	1.03896	down	0.281373	1.08043	down			0.188242	0.0850495	0.0858251	0.148477	-0.0320004	0.0772201	-0.0479516	-0.00924218	0.00924218	-0.301419	-0.0656353	-0.0157002
1557336_at	0.484931	1.06309	down	0.0248295	1.33821	down			-0.273387	-0.0339832	-0.0269635	-0.347992	-0.0674076	-0.18374	0.442629	0.736359	0.393911	0.208982	0.0269635	0.0760517
1557338_x_at	0.538663	1.03014	down	0.370954	1.11188	down			-0.266148	-0.267044	-0.127273	-0.296143	-0.316513	-0.176325	0.360356	0.157358	0.629953	0.352963	0.127273	0.208413
1557339_at	0.527859	1.06749	up	0.282518	1.10798	up			-0.208613	-0.475957	-0.0986769	-0.177089	-0.0271001	-0.296396	0.131261	0.0454609	0.0271001	0.439845	0.147916	0.0598645
1557341_x_at	0.723966	1.04786	down	0.761845	1.01766	up			-0.107615	-0.332132	-0.0846248	-0.0771661	-0.0883663	-0.561182	0.249175	0.0771661	0.204634	0.228198	0.287752	0.0907872
1557342_a_at	0.179118	1.16389	up	0.0685151	1.19357	up			0.0115292	-0.318403	-0.0787837	0.224291	0.132227	-0.0853159	-0.300039	-0.0115292	-0.128402	0.016609	0.221606	0.0876672
1557343_at	0.98344	1.00182	up	0.0709061	1.19855	down			-0.113802	0.142118	-0.104081	-0.00802648	-0.176059	0.11621	0.267874	0.0441574	0.406464	0.00802648	-0.0510136	-0.0223972
1557345_at|283516	0.233242	1.19854	up	0.04493	1.14569	up	LOC283516	283516	-1.08576	-0.814407	-1.31103	-0.85179	-0.98984	-0.585721	0.585721	0.633254	0.795027	0.828295	0.860493	0.913868
1557348_at	0.00917544	1.26133	down	0.000416527	1.24846	down			-0.756846	-0.66303	-0.614689	-1.11772	-1.00185	-0.919825	1.01328	0.969071	0.966514	0.701266	0.614689	0.672447
1557353_at	0.00118615	1.90835	up	0.000680083	1.87297	up			-1.30547	-1.46643	-1.11242	-0.423942	-0.26683	-0.396561	0.26683	0.422869	0.528876	1.3978	1.20373	1.33302
1557359_at|285758	0.67623	1.04723	down	0.6841	1.04031	up	LOC285758	285758	-0.082942	0.363936	-0.0299811	0.0488329	-0.0722952	0.0747242	-0.0967963	-0.1357	0.170563	-0.112208	0.0299811	0.191329
1557366_at,1561271_at|348254	0.54307	1.0315	up	0.249601	1.06328	down	CCDC144A///CCDC144B///CCDC144C	348254	-0.228827	-0.204512	-0.133853	-0.205225	-0.0221295	-0.205587	0.10323	0.265446	0.186037	0.0858886	0.0221298	0.181119
1557366_at|284047	0.596895	1.05277	up	0.829812	1.01984	down	CCDC144A///CCDC144B///CCDC144C	284047	-0.545904	-0.476149	-0.427659	-0.585114	-0.168045	-0.473963	0.187723	0.487074	0.173101	0.203551	0.168045	0.391279
1557369_a_at|285401	0.229627	1.14882	up	0.615535	1.06612	up	LOC285401	285401	0.0599859	-0.368032	-0.0163431	0.184627	0.00882101	0.0826147	-0.00882101	-0.305673	-0.0441267	-0.296279	0.0300348	0.184739
1557371_a_at|158376	0.90321	1.01553	up	0.388908	1.03311	up	LOC158376	158376	0.135125	-0.158457	0.412087	0.195849	0.0550861	0.204525	-0.0999188	-0.0812948	-0.0928226	0.0334268	-0.0334268	-0.133046
1557373_at|339505	0.982608	1.00147	up	0.80681	1.04138	up	LOC339505	339505	0.0587007	-0.0904688	0.140971	0.0688468	0.125715	-0.0790161	-0.0587007	-0.100939	-0.337487	-0.520113	0.0989505	0.0995372
1557375_at	0.624183	1.07658	down	0.783671	1.01384	up			0.0222304	0.0784426	0.1049	0.0357997	-0.414205	0.2646	-0.192143	0.00711989	-0.00711989	-0.0163743	-0.0853991	-0.0308888
1557383_a_at	0.743963	1.0422	up	4.95568e-05	2.46364	up			-0.652563	-0.473549	-0.498973	-0.590925	-0.16537	-0.689906	0.228172	0.283451	0.16537	1.51971	1.42397	1.63568
1557386_at|100507600	0.00657082	1.251	down	0.106104	1.1474	down	LOC100507600	100507600	0.187322	0.122496	0.179944	-0.218217	-0.0422113	-0.219063	-0.00201011	0.0639713	0.278611	0.00201011	-0.11743	-0.139118
1557389_at|100505839	0.487131	1.07382	down	0.0234221	1.10077	down	LOC100505839	100505839	0.0418864	-0.235033	0.0367225	-0.171647	-0.316461	0.023419	0.0332474	0.0874056	0.128885	-0.109465	-0.033105	-0.023419
1557395_at|255130	0.997869	1.00035	down	0.877502	1.01051	up	LOC255130	255130	-0.155228	0.321046	-0.191245	0.117275	-0.0915143	-0.0526984	0.0059731	-0.0059731	0.21504	-0.0195813	0.102854	0.177024
1557398_at	0.582541	1.04964	up	0.117895	1.18118	down			-0.0417316	0.112051	0.0245402	0.311352	-0.049521	0.0427268	0.0238876	0.0498207	-0.0716994	-0.277519	-0.417263	-0.0238876
1557399_at|284009	0.0260754	1.51961	down	0.00259844	1.95664	down	LOC284009	284009	0.462501	0.606088	0.0737367	-0.190071	-0.362807	-0.11591	0.650085	0.731358	0.52307	-0.498652	-0.0737367	-0.428244
1557400_at	0.117107	1.11998	down	0.808206	1.01144	down			-0.159709	0.0849572	0.0435134	-0.112488	-0.219395	-0.189783	0.107195	0.000641704	-0.000641704	0.0272583	-0.0748433	0.105554
1557402_at	1.74394e-05	1.7484	up	0.981372	1.00112	up			-0.00650811	-0.0279353	-0.0377109	0.726987	0.780877	0.838095	-0.127419	0.00556588	0.0804913	-0.0562637	-0.00556588	0.0253327
1557403_s_at	0.00581407	1.58544	up	0.591856	1.05008	down			0.100896	0.0489218	0.308584	0.737764	1.00715	0.708133	-0.0489218	-0.240654	-0.37393	-0.40709	-0.148189	-0.319737
1557404_at	0.174376	1.16207	up	0.950064	1.0059	up			0.0880043	-0.0945466	-0.0789113	0.333864	-0.0446813	0.275454	-0.00661731	-0.034411	0.177162	-0.106241	0.00661731	0.261217
1557405_at,1557406_s_at|100130111	0.45986	1.05703	down	0.103586	1.14294	down	LOC100130111	100130111	-0.00389683	0.216031	0.0472902	-0.0949391	-0.0313047	0.145633	0.00389683	0.0224479	0.165427	-0.26875	-0.111411	-0.00630891
1557409_at	0.105259	1.13894	up	0.0203677	1.18153	up			0.0103252	-0.280429	-0.113499	0.0475237	0.0123484	0.119605	-0.156844	-0.104994	-0.200088	-0.0103252	0.0786974	0.191666
1557410_at|100506606	0.345245	1.17951	up	0.455977	1.06391	down	LOC100506606	100506606	-0.355439	-0.0304546	-0.401246	-0.201447	-0.226212	0.355082	0.294297	0.0811713	0.111355	0.23764	0.0304546	-0.049387
1557411_s_at|203427	0.0265838	1.71147	down	0.00603379	1.32625	down	SLC25A43	203427	-0.671387	-0.540914	-1.00215	-1.62681	-1.16129	-1.75206	0.945026	1.08978	0.824732	0.540914	0.550565	0.54599
1557413_a_at	0.0147578	1.1492	down	0.159702	1.15573	down			0.297238	0.229076	0.169044	-0.0114218	0.0114218	0.0934638	-0.106775	-0.0868076	0.255369	-0.228059	-0.205079	-0.131503
1557417_s_at,1555272_at|222967	0.121821	1.11383	down	0.412153	1.04806	up	RSPH10B///RSPH10B2	222967	0.235987	0.290565	0.428965	0.245189	0.184812	0.0589168	-0.313216	-0.228144	-0.118177	-0.0589168	-0.179439	-0.218012
1557417_s_at,1555272_at|728194	0.121821	1.11383	down	0.412153	1.04806	up	RSPH10B///RSPH10B2	728194	0.235987	0.290565	0.428965	0.245189	0.184812	0.0589168	-0.313216	-0.228144	-0.118177	-0.0589168	-0.179439	-0.218012
1557421_at	0.383406	1.10122	up	0.054398	1.13364	down			0.0764992	0.012924	-0.339723	-0.0515254	0.151561	0.0669854	0.0380323	0.00245357	-0.00245357	-0.300085	-0.0988009	-0.105961
1557422_at	0.163323	1.11807	down	0.851014	1.01162	down			0.00866508	0.0673954	-0.0420735	-0.314134	-0.126239	-0.00866532	0.0301163	-0.0356908	0.0298936	0.102172	-0.164594	0.0367427
1557424_at|100505878	0.436316	1.04783	up	0.424923	1.01982	down	LOC100505878	100505878	0.00694346	0.124529	-0.0997856	0.163859	0.0234153	0.0466187	-0.0119164	-0.0453708	0.0232167	-0.0069437	-0.0232692	-0.0888066
1557427_at	0.797548	1.0158	down	0.317303	1.07544	up			0.0821407	-0.0180357	0.242405	0.128427	0.0180357	0.0921874	-0.0743258	-0.270513	-0.0517249	-0.081866	-0.0928447	0.0929475
1557430_at|147670	0.302436	1.21547	up	0.600538	1.05377	up	LOC147670	147670	0.26017	0.352613	0.375507	0.256776	1.05667	0.519373	-0.575152	-0.390293	-0.658949	-0.256776	-0.608317	-0.532624
1557431_at	0.847392	1.01177	down	0.176769	1.25585	up			-0.209785	-0.147609	-0.12065	-0.308793	-0.18092	-0.03899	0.03899	0.270879	0.132334	0.751113	0.563095	0.113975
1557433_at	0.00408273	1.24001	down	0.000538715	1.32548	down			0.17815	0.102647	0.15954	-0.131435	-0.102647	-0.256635	0.236253	0.21157	0.220562	-0.106081	-0.23571	-0.209373
1557434_at,1560131_at|100506497	0.0302952	1.12854	up	0.272291	1.05001	up	LOC100506497	100506497	0.0242478	-0.00429761	-0.0206281	0.102473	0.273927	0.146302	-0.107185	0.00429761	-0.0421492	-0.0294906	-0.0158974	0.111558
1557437_a_at	0.346264	1.06725	down	0.529991	1.02308	up			0.0203488	0.00838828	-0.126916	-0.0835865	-0.024966	-0.271302	-0.0614459	0.00689459	0.0814507	0.0652394	0.0673144	-0.00689459
1557438_at	0.0215768	1.26806	down	0.147802	1.2952	down			0.186718	-0.111949	0.143636	-0.254527	-0.284409	-0.270527	0.111949	0.46301	0.313474	0.258634	-0.36619	-0.12352
1557439_at	0.870464	1.01691	down	0.60386	1.02293	down			0.147257	0.3689	-0.0433466	-0.00966907	0.189966	0.219926	-0.0717711	-0.0393491	0.0937183	0.00966907	-0.0358975	-0.0892842
1557443_s_at|100505811	0.662728	1.0457	down	0.833406	1.01097	up	LOC100505811	100505811	-0.17116	0.0278642	0.0548627	-0.168811	-0.248806	0.135764	0.00912762	0.00627518	-0.162939	-0.113971	0.0199141	-0.00627494
1557444_at,1557446_x_at|340206	0.471537	1.03851	up	0.887873	1.00862	down	TREML3P	340206	0.0042423	0.0484215	0.0268682	0.214186	-0.0042423	0.0331382	-0.100478	-0.0270218	-0.09769	-0.14652	0.068664	-0.184463
1557448_a_at	0.874675	1.01133	down	0.39509	1.08458	up			-0.138941	-0.0461044	0.159213	-0.0974808	-0.0175755	0.0404439	0.151809	-0.267398	-0.0674362	0.0566232	0.0941672	0.0175755
1557451_at|26222	0.152932	1.0799	up	0.468103	1.04422	up	DGCR10	26222	0.0126774	0.010375	-0.0307853	-0.010375	0.194578	0.140741	0.0732453	-0.151154	-0.120231	0.0640464	-0.0353625	-0.0395484
1557452_at	0.979119	1.00125	up	0.702774	1.03787	down			-0.0238709	-0.0518494	0.139714	0.0633693	-0.0215204	0.0275426	-0.0180471	0.0760429	-0.138408	-0.309853	0.0505319	0.0180471
1557453_at	0.0263838	1.09573	down	0.952584	1.00448	up			0.147347	0.146577	0.259067	0.0488265	0.0691001	0.0393684	-0.138698	-0.227569	-0.215453	-0.0393684	-0.150259	-0.372751
1557456_a_at	0.909365	1.01056	up	0.787349	1.01674	up			0.00827241	-0.0941193	-0.0775509	0.136811	-0.270858	0.0161037	-0.142099	0.00616932	0.033684	-0.120435	0.0962093	-0.00616908
1557457_at	0.238685	1.11893	up	0.336888	1.06518	up			0.0682991	-0.154442	0.0389898	0.0495126	0.334484	0.0552051	-0.0372474	-0.154995	-0.246901	-0.0426018	-0.160517	0.0372474
1557459_at	0.00755826	1.30172	up	0.480414	1.08272	up			-0.184597	-0.0588288	-0.175394	0.115959	0.332371	0.274112	0.0124059	-0.22727	-0.00874186	0.00874186	-0.160836	0.27246
1557463_at	0.0774887	1.12798	down	0.0415218	1.13841	up			0.0874889	0.00645089	-0.0906575	-0.277556	-0.115381	-0.125024	0.0218956	-0.141319	-0.00645089	0.0702622	0.195422	0.169494
1557465_at|283521	0.543168	1.10521	up	0.330897	1.13265	down	LINC00282	283521	-0.405431	-0.0528661	0.198627	-0.013285	-0.121133	0.307694	-0.0652043	0.115331	0.478685	-0.059677	0.0361129	0.013285
1557466_at|441072	0.109321	1.23671	up	0.543309	1.038	up	FLJ31104	441072	0.139385	-0.349063	0.0236094	0.213568	0.291699	0.228184	-0.00927568	-0.0786858	-0.231582	-0.146266	-0.0211265	0.00927568
1557468_at	0.9044	1.01909	up	0.609387	1.04277	up			-0.329864	0.0818274	-0.00337768	0.00337768	0.207851	-0.380785	-0.111899	-0.177703	0.022984	-0.204248	0.0135636	0.105344
1557472_a_at,1562326_at|400955	0.35248	1.07886	down	0.750362	1.00669	down	FLJ30838	400955	-0.126836	0.0324362	0.152869	0.0354513	-0.185417	-0.120097	0.0222481	-0.00718749	0.00718749	0.0501288	-0.0393924	-0.0173653
1557474_at|284578	0.228406	1.22361	down	0.517994	1.06704	up	LOC284578	284578	0.454985	0.0928812	-0.0274575	0.15861	-0.180594	-0.331051	0.0184779	-0.140972	0.098031	0.309253	-0.0344033	-0.0184779
1557475_at|100509968	0.673742	1.01953	up	0.104522	1.08934	down	LINC00507///LOC100509968	100509968	0.0129952	-0.100176	-0.00987864	0.0937538	-0.0302649	-0.0768509	0.175789	0.00987864	0.120098	-0.071527	-0.0344696	0.0413857
1557475_at|100862680	0.673742	1.01953	up	0.104522	1.08934	down	LINC00507///LOC100509968	100862680	0.0129952	-0.100176	-0.00987864	0.0937538	-0.0302649	-0.0768509	0.175789	0.00987864	0.120098	-0.071527	-0.0344696	0.0413857
1557477_at	0.380069	1.14732	up	0.057718	1.17221	down			0.341493	-0.012495	-0.165721	0.491768	0.029104	0.237211	0.0336926	-0.194964	0.012495	-0.366606	-0.204683	-0.265168
1557478_at	0.997107	1.00023	down	0.664414	1.04344	down			0.263735	0.0290923	0.212739	0.238275	0.191485	0.0748076	-0.165775	-0.0290923	-0.377129	-0.179176	-0.158373	-0.418493
1557480_a_at|116729	0.651973	1.05536	up	0.293422	1.04268	up	PPP1R27	116729	-0.221216	0.0499513	-0.175195	0.178595	-0.288693	-0.00316453	-0.0173409	0.0504205	-0.0481622	0.0275714	0.00316453	0.135063
1557481_a_at,1564392_at|387486	0.699911	1.02063	up	0.766543	1.02883	down	LINC00320	387486	0.0728819	-0.0717838	0.0222673	-0.0346785	-0.00361848	0.150055	0.168685	-0.146179	-0.0120709	0.0958583	-0.212044	0.00361872
1557483_at|284788	0.0484767	1.17598	up	0.482697	1.01841	up	LOC284788	284788	-0.0402714	-0.158865	0.094968	0.127489	0.205878	0.264063	-0.0118488	0.00398672	-0.0881127	0.0258783	-0.0389258	-0.00398672
1557484_at	0.0729858	1.19359	up	0.0884277	1.09424	up			-0.00714397	-0.0740709	0.114185	0.374296	0.0873442	0.337234	-0.230622	-0.0591507	-0.0770884	0.0424047	-0.0266395	0.00714397
1557486_at	0.743103	1.02004	down	0.00873186	1.19833	down			0.0445442	0.0823724	-0.10141	-0.103756	0.0942442	-0.0508719	0.144586	0.182635	0.0917754	-0.208888	-0.11064	-0.0445442
1557487_at	0.00230936	1.59162	up	0.43273	1.01706	down			-1.00809	-0.895613	-1.14724	-0.392757	-0.219394	-0.427303	0.277371	0.309235	0.241559	0.288417	0.24715	0.219394
1557488_at|645158	0.706931	1.02948	up	0.00991907	1.40729	up	CBX3P2	645158	-0.190274	-0.323956	-0.398387	-0.405055	-0.267759	-0.114036	0.114036	0.424587	0.259293	0.654115	0.854273	0.768297
1557491_at,1557493_x_at|100240728	0.516318	1.01894	down	0.146286	1.07592	down	LOC100240728	100240728	-0.0128564	-0.0351049	0.0357431	-0.00534022	0.00632179	-0.0944256	0.00534022	0.0609053	0.136767	-0.0181409	0.0275694	-0.123126
1557495_at	0.663877	1.0467	up	0.0188094	1.17819	up			0.0274494	-0.112514	-0.00132918	0.284811	-0.175004	0.00132918	-0.224275	-0.0553815	-0.18806	0.0989809	0.12948	0.0135515
1557498_a_at	0.484747	1.04011	down	0.42469	1.04068	down			-0.00256729	0.112671	0.00256753	-0.107283	0.104046	-0.054307	0.130489	0.0426514	-0.0586231	0.0472231	-0.035044	-0.0702541
1557501_a_at	0.113182	1.1762	down	0.144198	1.19188	down			0.380718	0.248684	0.3766	-0.0620525	0.303588	0.0620525	-0.183495	-0.104563	0.214476	-0.175646	-0.408624	-0.249018
1557504_at	0.0385918	1.10811	down	0.1994	1.14799	down			-0.0809211	-0.148412	-0.0483798	-0.236993	-0.175203	-0.309816	0.248503	0.572603	0.172913	0.165626	0.0483798	0.18267
1557505_a_at	0.99642	1.00039	down	0.0337567	1.11636	up			-0.168755	-0.425165	-0.0285954	-0.188838	-0.213238	-0.222108	0.0285954	0.0568171	0.186365	0.250865	0.227835	0.269473
1557506_a_at	0.595739	1.0371	down	0.120255	1.18262	down			0.119737	0.107971	0.204223	0.0923467	0.240153	-0.0582526	-0.0613573	-0.19908	0.0582526	-0.272577	-0.494206	-0.161362
1557511_at	0.121646	1.12211	up	0.511817	1.04005	up			-0.076509	0.0687721	-0.15074	0.0828073	0.0369139	0.220438	-0.0114164	-0.022516	-0.0350466	0.0114164	0.179356	-0.0897815
1557512_at	0.0409903	1.28717	down	0.264017	1.05971	down			0.316959	0.420055	0.488099	0.256111	0.000515699	-0.124116	0.100387	-0.0305963	-0.0593474	-0.098762	-0.141307	-0.000515699
1557513_a_at	0.22656	1.09796	down	0.649066	1.04147	up			0.434151	0.377207	0.146359	0.194496	0.120589	0.238136	-0.492259	-0.239714	-0.222902	-0.403105	-0.120589	-0.255326
1557514_a_at	0.653056	1.04172	down	0.435894	1.06643	down			-0.03073	0.0195363	-0.0109723	-0.182286	0.175002	-0.191791	0.028228	0.0109723	0.267393	0.145917	-0.0628378	-0.0548646
1557515_at	0.932682	1.00687	up	0.515829	1.05262	down			0.0633329	0.0614496	-0.175253	-0.133206	-0.0173434	0.129702	0.125078	-0.155982	0.142589	-0.110279	-0.0165457	0.0165457
1557517_a_at	0.522213	1.07093	down	0.620643	1.03103	up			0.0270219	-0.0998187	0.349247	-0.095726	0.0525224	0.0230587	0.0199974	-0.193245	-0.0774539	0.0437765	-0.142216	-0.0199974
1557518_a_at	0.445294	1.07223	down	0.0865801	1.18759	down			-0.346106	-0.157839	-0.543802	-0.531426	-0.423507	-0.394638	0.622971	0.33026	0.583202	0.366504	0.157839	0.267969
1557519_at	0.161863	1.11237	down	0.481836	1.11587	down			0.259102	0.0134459	0.0466323	-0.122055	-0.0564051	0.0367277	-0.142062	-0.0134459	0.0145345	0.191671	-0.407031	-0.400103
1557520_a_at	0.275506	1.19192	down	0.120321	1.09788	down			-0.255217	0.303997	0.348061	-0.117652	-0.0347934	-0.210563	0.0347934	0.121118	0.0532439	-0.0869548	-0.161798	0.0537615
1557521_a_at	0.00141711	2.2851	down	0.00139516	1.73681	down			0.684867	0.608553	0.502151	-0.484479	-0.875709	-0.421014	0.314663	0.351683	0.294727	-0.495608	-0.637912	-0.294727
1557522_x_at	0.000734478	2.0697	down	0.00170187	1.82679	down			0.373214	0.585106	0.269806	-0.654912	-0.523301	-0.741933	0.592622	0.621127	0.305062	-0.351721	-0.269806	-0.467592
1557527_at	0.798688	1.03232	up	0.649427	1.03585	up			-0.124093	0.251234	-0.175527	-0.141114	0.020947	0.209459	-0.130395	0.0528073	0.00818872	0.194297	-0.103048	-0.00818872
1557531_a_at|414236	0.378717	1.05118	up	0.600167	1.03815	down	C10orf55	414236	-0.0525529	-0.0587332	0.0426681	-0.0375535	0.00856996	0.176383	0.215591	-0.0678756	0.104524	-0.0253055	-0.00856996	0.124057
1557532_at	0.549024	1.03632	down	0.256323	1.10658	down			-0.0176985	-0.145569	0.000963449	-0.000963449	-0.0943754	-0.221364	0.0308144	0.0375025	0.354963	0.0277235	-0.0595272	0.0167611
1557533_at	0.696303	1.02891	down	0.0203801	1.07927	down			0.115556	0.0196073	-0.0730464	0.140183	-0.0769885	-0.124426	0.0227592	0.0769241	0.0330636	-0.1027	-0.0751164	-0.0196073
1557534_at|339862	0.471511	1.04676	up	0.57499	1.02791	up	LOC339862	339862	-0.00905633	-0.0606694	0.112071	0.0530679	0.204276	-0.0172071	-0.0595689	-0.0470803	0.00905633	-0.114738	0.0525787	0.0836999
1557538_at	0.100935	1.3255	down	0.445526	1.05882	down			0.451009	0.438222	0.0158123	-0.281927	0.142111	-0.174748	0.103441	0.073882	-0.179473	-0.0158123	-0.147863	-0.085863
1557539_at	0.0456678	1.14533	down	0.354716	1.18462	down			0.121137	0.128815	0.0767262	-0.0304334	-0.0110662	-0.21911	-0.296079	0.0802295	0.147916	-0.185548	0.0110662	-0.626734
1557540_at|100507403	0.303781	1.09321	up	0.380802	1.06717	up	LOC100507403	100507403	0.114516	0.0077908	-0.0821974	0.320005	0.00590873	0.0999215	-0.0292847	-0.304291	-0.079272	-0.131487	0.00521588	-0.00521588
1557542_at	0.942357	1.00535	down	0.0443426	1.37383	down			-0.0914787	-0.181031	-0.263476	-0.0163509	-0.302226	-0.240506	0.687663	0.458135	0.781089	0.105369	0.430549	0.0163509
1557543_at	0.983723	1.00147	up	0.110228	1.13663	up			0.297073	0.00166464	0.0618243	0.13712	0.180054	0.0497661	-0.396981	-0.234924	-0.10744	-0.00166464	-0.11837	-0.0650287
1557548_at,1559000_at|414235	0.123529	1.07826	up	0.310609	1.04499	up	C10orf108	414235	-0.206764	-0.0181444	-0.0924883	0.0233061	-0.00242996	-0.0121398	0.00242996	0.0126932	0.0215857	0.123482	-0.0329196	0.136594
1557550_at|148145	0.383275	1.05637	up	0.832094	1.01552	up	LOC148145	148145	-0.0983864	0.0904368	-0.0870892	-0.0547405	0.122438	0.0746254	0.0716594	0.00255644	-0.0308491	-0.10194	-0.00255644	0.214509
1557551_at	0.0381288	1.34531	down	0.749771	1.0151	up			-0.00598693	0.183043	0.304311	-0.361535	-0.38802	-0.0529006	-0.0328927	0.0818698	0.00598693	-0.0498984	0.0343745	0.135345
1557555_at	0.10251	1.13306	down	0.0924615	1.13983	down			0.210258	0.088366	0.163599	-0.10166	-0.106006	0.129213	0.0268245	-0.0330622	0.0477033	-0.187132	-0.0268245	-0.311028
1557557_at,1557558_s_at|100129196	0.701129	1.06894	down	0.0632975	1.21214	up	MATN1-AS1	100129196	0.983528	0.534862	0.455309	0.234833	0.768312	0.682007	-0.658801	-0.666988	-0.610444	-0.288292	-0.580427	-0.234833
1557560_at|100506496	0.407001	1.07245	up	0.633626	1.03835	up	LOC100506496	100506496	-0.0777338	0.0167875	-0.111835	0.0589113	-0.140628	0.211666	-0.104739	0.16032	-0.0032773	0.215195	0.00305486	-0.00305462
1557562_at	0.476274	1.07951	down	0.23725	1.10325	down			-0.0281494	0.0549448	0.225874	-0.0258005	0.179867	-0.232527	0.174392	0.0624087	-0.0716496	-0.0617654	0.0258005	-0.224171
1557564_at,1557565_a_at|100507300	0.238158	1.08164	down	0.635852	1.02854	down	LOC100507300	100507300	0.134344	-0.0448551	0.00308633	-0.0534041	-0.200758	0.00707769	0.190091	-0.0131302	-0.00308633	0.00366735	-0.050869	0.0992618
1557566_at,1557567_a_at|100507634	0.00627898	1.8071	up	0.00039577	2.41111	up	LOC100507634	100507634	-0.770441	-0.298955	-0.447637	0.420733	0.442497	0.180776	-0.180776	-0.190346	-0.286082	1.24355	0.858958	1.04937
1557570_a_at|285084	0.230608	1.10895	down	0.0628419	1.11679	down	LOC285084	285084	0.201564	0.0757711	-0.00343347	0.0526946	0.00343347	-0.22979	0.0689492	0.11314	-0.0606701	-0.182683	-0.0660155	-0.10796
1557580_at	0.0074467	1.67847	down	0.0641776	1.4821	down			0.575609	0.94305	0.494073	-0.0761611	0.0214999	-0.174034	-0.0214999	0.65348	0.350517	-0.0253835	-0.383367	-0.31168
1557581_x_at	0.000883465	1.72877	down	0.0193767	1.54932	down			0.39077	0.201974	0.236374	-0.630069	-0.512779	-0.39728	0.139533	0.283099	0.137691	-0.521727	-0.675165	-0.137691
1557584_at	0.062957	1.51847	up	0.452041	1.06326	up			-0.717511	-1.07339	-0.384588	0.0218458	-0.375208	-0.0142612	0.165044	0.0142612	-0.147737	0.210959	0.0497684	0.0363154
1557588_at|100128946	0.784359	1.00868	down	0.139665	1.06675	up	LOC100128946	100128946	0.279143	0.231757	0.287332	0.292409	0.1758	0.292635	-0.234927	-0.319132	-0.388842	-0.228606	-0.1758	-0.258808
1557589_a_at	0.825756	1.02889	up	0.206496	1.07732	up			0.246082	0.00911188	-0.0131998	0.116198	-0.142066	0.391147	-0.00911188	-0.100638	-0.195132	-0.087944	0.0479798	0.0574188
1557591_at|283038	0.209189	1.02284	down	0.911239	1.01001	down	LOC283038	283038	0.00663567	0.025779	-0.00663567	-0.0542288	-0.0306263	0.0128856	0.0447836	0.0480642	-0.161418	-0.210661	-0.0342627	0.133242
1557597_at|100289211	0.12404	1.17463	down	0.0456088	1.25491	down	LOC100289211	100289211	0.071399	0.337894	-0.0213594	-0.0986702	-0.015115	-0.194894	0.23165	0.121562	0.492966	-0.0801763	0.0151153	-0.0715108
1557598_at	0.185868	1.0829	up	0.744108	1.03021	up			0.00368905	0.145598	-0.00368905	0.235382	0.195292	0.0596344	-0.186363	-0.15092	-0.200399	-0.24078	0.106624	-0.274714
1557599_a_at	0.139278	1.08587	down	0.971926	1.0017	up			-0.000650883	0.0961251	0.158833	-0.0604076	0.0533414	-0.0951824	0.0285783	-0.0375352	-0.0533431	0.000650883	-0.13126	0.075664
1557601_s_at|100132731	0.121221	1.1392	up	0.221468	1.1471	up	KIAA1257///LOC100132731	100132731	0.0579197	-0.0308549	-0.085185	0.255106	-0.00386691	0.254696	-0.174451	0.0668275	-0.299468	0.00386691	0.229142	-0.0461249
1557602_at|201617	0.876423	1.00808	down	0.337092	1.08912	down	LOC201617	201617	0.12582	0.00159264	-0.0875788	-0.0575457	0.0556026	0.00696707	-0.00566125	-0.00159264	0.0638459	-0.0119281	-0.324857	0.0238776
1557604_at,1557605_a_at,1560520_at|401312	0.9621	1.00359	up	0.043374	1.07	up	LOC401312	401312	0.239833	-0.0643164	0.0113353	0.0395569	0.005705	0.157105	-0.12288	-0.153418	-0.098049	-0.085281	0.0094744	-0.005705
1557606_at	0.652498	1.03266	down	0.74663	1.01259	up			0.0921767	-0.0675886	0.157101	0.0216851	-0.107466	0.128384	-0.100595	-0.0725117	0.0437996	-0.0202253	-0.0751612	0.0202253
1557607_at,1557608_a_at|284080	0.921465	1.00762	up	0.040709	1.06303	up	LOC284080	284080	0.0646149	0.0151435	-0.0388776	-0.0975457	-0.0514771	0.222759	-0.0182644	-0.0151435	-0.0176162	0.0526787	0.129066	0.0317758
1557610_at|100507034	0.16337	1.09702	down	0.00787342	1.41133	down	LOC100507034	100507034	0.120062	-0.0152347	0.206466	0.0539207	-0.0458627	-0.0975518	0.303414	0.0152347	0.0411069	-0.459389	-0.334494	-0.337525
1557613_at|285352	0.0246255	1.11345	up	0.441101	1.04094	up	FLJ39534	285352	-0.0395269	0.0139909	-0.123971	0.138927	0.1008	0.0758839	-0.183884	-0.0656848	0.044548	-0.0354161	0.0180426	-0.0139909
1557617_at|100189589	0.150105	1.13427	up	0.283853	1.12849	down	DCTN1-AS1	100189589	-0.20939	-0.391745	-0.123904	-0.0434132	-0.17973	0.0434129	0.285614	0.0854297	0.379691	0.217372	-0.143395	0.153586
1557618_at|285768	0.0662403	1.19715	down	0.160043	1.05707	up	LOC285768	285768	0.178036	0.229649	0.431719	-0.0796206	0.152025	-0.011817	-0.0523369	-0.00145078	-0.0578022	-0.00021863	0.128643	0.00021863
1557620_a_at|120935	0.233837	1.09289	up	0.448939	1.07585	down	CCDC38	120935	0.00368905	-0.24584	-0.00368905	0.0730772	-0.0335729	0.099102	0.113309	-0.201623	0.141589	-0.1525	-0.144889	0.034251
1557623_at	0.977716	1.00303	up	0.489151	1.05768	up			-0.191634	0.0459325	0.278039	0.160134	-0.0197184	0.00500917	-0.215049	-0.179762	0.0620706	0.0609012	-0.00500917	-0.14594
1557624_at	0.0294278	1.47834	down	0.240897	1.12256	down			-0.596499	-0.26322	-0.810651	-1.1824	-1.00213	-1.17779	0.410561	0.711961	0.62674	0.541581	0.444098	0.26322
1557626_at	0.264657	1.13407	down	0.739374	1.02693	down			0.0935341	0.0753139	-0.036105	0.0933732	-0.370973	-0.134203	0.237817	-0.0755001	0.0124356	-0.0519708	-0.0124356	0.12416
1557627_at,1557628_s_at|283745	0.138744	1.13859	up	0.0105308	1.19431	up	LOC283745	283745	0.00905085	-0.313627	-0.0845144	0.0924156	-0.00905085	0.0892928	-0.0390625	-0.0949194	-0.0991004	0.0726609	0.238242	0.224561
1557630_s_at	0.000356656	2.01594	up	0.00142147	2.11072	up			-0.250706	-0.328931	-0.291255	0.715911	0.874552	0.572994	-0.827676	-0.643428	-0.606574	0.622494	0.282325	0.250706
1557631_at	0.590548	1.03354	down	0.0783595	1.08493	down			0.146691	0.0456648	-0.0827503	-0.0595784	-0.0569971	0.0834153	0.0229938	0.00524664	0.0634065	-0.00524688	-0.167877	-0.0880332
1557636_a_at|136288	0.951655	1.01882	down	0.772442	1.03465	up	C7orf57	136288	0.99895	1.33769	0.452828	0.28778	1.40653	1.01446	-0.685485	-0.28778	-0.593624	-0.443838	-0.665767	-0.309851
1557637_at	0.137624	1.19148	down	0.577444	1.04776	down			0.119782	0.366675	-0.100065	-0.142385	-0.147649	-0.0818369	0.00758314	0.185373	-0.00758338	0.146395	-0.172179	0.00925088
1557638_at	0.00587752	1.97264	up	0.036807	1.3236	up			-0.107042	-0.490218	-0.049016	0.867215	0.901201	0.525683	-0.114508	-0.251798	-0.21811	0.454737	0.125228	0.049016
1557641_at	0.920207	1.01013	up	0.447635	1.05864	down			0.0120037	0.147921	-0.18435	-0.182342	0.0662897	0.135265	-0.0120037	0.119057	-0.0895431	-0.0281665	0.0252218	-0.226177
1557644_at	0.201099	1.13719	down	0.98744	1.00176	up			-0.0995231	0.217193	0.0544081	-0.23091	0.0289328	-0.182382	-0.144763	0.0495272	0.0310197	0.224653	-0.028933	-0.252347
1557645_at	0.139524	1.15523	down	0.283719	1.13391	down			0.22814	-0.079872	0.216337	0.0157589	-0.145579	-0.130108	0.00509369	0.0230783	-0.00509369	0.00945938	-0.0674168	-0.462895
1557646_at,1557647_a_at|100507240	0.305012	1.06547	down	0.985684	1.00078	down	LOC100507240	100507240	0.0842629	0.197482	-0.0163002	0.0641816	-0.0944729	0.0212743	0.0163002	0.0240126	-0.156929	-0.0403314	-0.0399921	-0.0396757
1557652_a_at|348817	0.328461	1.10127	up	0.885559	1.007	up	LOC348817	348817	-0.00027132	-0.212171	-0.176394	0.138761	0.0918963	-0.202008	0.000576496	0.00027132	-0.070421	-0.135521	0.0428295	0.0533261
1557658_at	0.896533	1.01889	down	0.850916	1.00426	down			0.0719701	0.11099	0.0716594	0.425351	-0.236415	-0.0153199	-0.00822437	0.00822437	-0.0446728	-0.0683628	-0.0170788	0.0223871
1557659_a_at	0.316948	1.05929	down	0.00781664	1.18036	up			0.0479984	0.00523519	-0.0431519	-0.210915	0.0155025	-0.0437815	-0.160665	-0.00523519	-0.0882876	0.183124	0.120905	0.159472
1557660_s_at,1563254_a_at,1563255_at|100506733	0.44618	1.03178	up	0.568118	1.02637	up	LOC100506733	100506733	-0.0276119	0.00990546	0.00784075	-0.0183603	-0.00164187	0.145541	0.00897849	-0.092333	0.00164187	-0.0686415	0.105452	-0.00585711
1557661_at	0.539423	1.0565	down	0.220588	1.08645	down			-0.0747533	0.28012	-0.0720055	-0.0189128	-0.0547318	-0.0308671	0.253638	0.0558181	0.167169	0.150737	-0.0518866	0.018913
1557664_at|340239	0.01997	1.07853	down	0.764714	1.01769	down	LOC340239	340239	0.0785587	0.118397	0.175216	0.000811577	0.0274415	0.0167341	-0.126081	-0.129965	-0.0309727	-0.249904	-0.112213	-0.000811577
1557665_at	0.898774	1.01399	up	0.929454	1.00643	up			0.152683	-0.059248	-0.31249	-0.06234	-0.154673	0.0580714	0.117213	-0.190568	0.0800846	-0.0162909	0.0344718	0.0162909
1557667_at	4.02646e-05	2.14161	down	0.00129819	1.77469	down			0.949712	1.12397	0.961935	-0.0864634	-0.0881381	-0.0858717	0.107779	0.0858717	0.107496	-0.868581	-0.527563	-0.78541
1557669_at|100132005	0.49509	1.08876	down	0.508524	1.09804	up	LOC100132005	100132005	0.289302	-0.0676824	0.286445	0.196435	-0.174368	0.117947	0.0676824	-0.107992	-0.384312	-0.079985	0.248959	-0.188819
1557672_s_at,1561482_at|100133308	0.990044	1.00019	down	0.262738	1.07993	down	LOC100133308	100133308	0.0100367	-0.0463924	0.00187588	-0.0353239	0.00148177	-0.00148201	0.0674267	0.219399	-0.0506494	-0.0107684	0.0127161	-0.0985718
1557673_at	0.651529	1.04659	up	0.249177	1.06257	down			0.184307	-0.282318	-0.0618216	0.0130938	0.0174638	0.00669515	-0.057928	0.0372154	0.153476	-0.0402278	-0.00669515	-0.0829877
1557676_at	0.176312	1.16098	up	0.28179	1.08733	up			0.0955464	-0.153588	0.0648125	0.381729	0.0212725	0.249787	-0.0363492	-0.285624	-0.0500268	0.097731	-0.0212725	-0.0861069
1557677_a_at|339976	0.272802	1.11988	up	0.390743	1.10999	up	TRIML1	339976	-0.140668	-0.127013	0.127117	0.299267	-0.0171881	0.0673723	-0.0227492	-0.329759	0.0171881	0.20018	-0.175967	0.0920978
1557682_a_at|284688	0.231896	1.15652	down	0.750582	1.02002	up	LOC284688	284688	0.0694551	0.391986	0.127448	0.197915	-0.0598774	-0.178509	-0.167352	0.110325	-0.0817289	-0.0529618	-0.00127172	0.00127172
1557683_at	0.372905	1.02927	up	0.628777	1.03007	down			0.0774565	-0.01773	0.0464757	0.130479	0.0762458	0.024348	-0.186714	0.00452423	-0.0273237	-0.00452423	-0.138338	-0.194866
1557685_at|100507117	0.00483877	3.90227	down	0.0108764	1.63483	down	LOC100507117	100507117	1.84019	2.12435	1.05187	-0.0648582	-0.282036	-0.529645	0.294821	0.201406	0.0648582	-0.686306	-0.237234	-0.642803
1557688_at	0.00286775	1.36012	down	0.037625	1.21251	down			0.416409	0.259327	0.416338	-0.0839629	-0.153	-0.00216198	0.00216198	0.256022	0.0936155	-0.2063	-0.0563521	-0.21953
1557689_at	0.052452	1.18145	down	0.731626	1.02771	up			0.325167	0.34458	0.291046	0.23859	-0.0599716	0.0605116	-0.149252	-0.0152993	-0.260496	-0.0659401	0.0152993	-0.256105
1557690_x_at	0.305873	1.16011	down	0.168453	1.08442	down			0.394547	0.154321	0.317587	0.128852	-0.240406	0.335217	-0.0252554	0.0252554	-0.161065	-0.225683	-0.0884073	-0.19774
1557692_a_at,1566860_at|145663	0.170694	1.07905	down	0.0470771	1.10431	down	LOC145663	145663	-0.119464	-0.0585179	0.0777984	-0.178497	-0.0823936	-0.168587	0.0700183	0.241603	0.144716	0.026921	0.0012157	-0.0012157
1557693_at|100507299	0.244227	1.17183	up	0.671029	1.01836	up	LOC100507299	100507299	-0.220938	-0.160313	0.235841	0.0436413	0.154736	0.342494	-0.0876319	0.0490491	-0.0811841	-0.0557387	0.0583704	-0.0436413
1557697_at	0.0388817	1.22815	down	0.761902	1.02473	up			0.0892138	0.344708	0.127098	-0.0320954	-0.220788	-0.0755653	-0.257157	0.0696478	0.0670676	-0.0030365	-0.0147257	0.0030365
1557698_at	0.621778	1.07153	up	0.256141	1.03883	up			0.275284	-0.00798655	0.0121	0.362936	0.348365	-0.132896	-0.0166621	-0.113707	-0.0259364	-0.0474865	0.00798655	0.0480766
1557699_x_at	0.386181	1.0837	up	0.584585	1.02182	down			-0.0268656	-0.199195	0.0762068	0.242461	-0.0249478	-0.0194734	0.0526761	0.108922	-0.0585922	-0.0329975	0.0194734	0.0230924
1557702_at	0.670901	1.06804	up	0.432308	1.05601	up			0.41079	-0.0713502	-0.232774	-0.0146939	0.237616	0.168632	0.0294367	-0.125865	-0.0447596	0.0146939	0.174621	-0.0946454
1557705_a_at	0.475177	1.04294	up	0.858334	1.00936	up			-0.046695	-0.192042	0.024379	0.0748034	-0.0657499	-0.041435	0.0360456	0.0201459	-0.0140653	-0.0848646	0.15325	0.0140653
1557707_at	0.0337382	1.9742	down	0.0031523	2.20219	down			1.10721	0.230209	0.232661	-0.593226	-0.258342	-0.52217	0.723694	0.457836	0.7833	-0.230209	-0.745791	-0.475996
1557709_at	0.648199	1.08089	up	0.0196203	1.25965	down			-0.296132	-0.0594571	0.362216	0.347633	0.0594571	-0.0637913	0.197999	0.0618875	0.0737698	-0.214772	-0.092273	-0.358354
1557710_at	0.252217	1.13044	up	0.22054	1.10365	up			-0.0326819	0.0415983	0.088315	0.45534	0.0280743	0.144464	-0.293408	-0.20272	-0.0773339	0.0702124	-0.18877	-0.0280743
1557712_x_at	0.381318	1.09756	up	0.689249	1.02718	down			0.0932283	-0.0348945	-0.0881262	0.358343	-0.071763	0.0865264	0.0281978	0.0874925	-0.125987	-0.158531	-0.0281978	0.0603681
1557713_at	0.262024	1.07642	up	0.806169	1.01728	down			-0.172871	-0.201549	0.0475475	-0.0070914	-0.0366718	0.0356306	-0.0435244	0.0692476	0.0070914	0.114084	0.0281831	-0.183588
1557717_at|338862	0.938361	1.00717	up	0.129867	1.08519	down	LINC00550	338862	-0.040204	-0.00332904	0.0482516	-0.0805571	0.254837	-0.138628	0.197574	0.0342803	0.0187173	-0.0278943	-0.0786953	0.00332904
1557721_at	0.334877	1.03181	down	0.265018	1.0837	up			0.0306157	-0.00495255	0.00495255	-0.0665296	-0.0825914	0.0442039	0.0530654	-0.159501	-0.196205	0.0575932	0.0615793	-0.0739239
1557723_at,1557724_a_at,1570131_at|285847	0.674613	1.05107	down	0.0549195	1.08764	up	LOC285847	285847	0.165668	-0.123961	-0.127396	0.0856915	-0.340168	-0.0468032	-0.00547886	0.00547886	-0.0114789	0.0350203	0.127721	0.189379
1557731_at,1562000_at|400620	0.924554	1.00879	down	0.352078	1.03012	up	LOC400620	400620	-0.0453761	0.218951	-0.0375421	-0.0679407	-0.0467272	0.212823	0.0765147	-0.0320163	-0.00972199	0.0631871	0.00972199	0.0903018
1557733_a_at|100506915	0.827933	1.02511	down	0.481836	1.10215	down	CHRM3-AS2	100506915	-0.00593567	0.187511	-0.314023	-0.166125	0.00593567	-0.0796108	0.159516	-0.139083	0.391029	0.0465856	0.13313	-0.189233
1557734_s_at|100130548	0.373488	1.00743	up	0.329359	1.02585	up	LOC100130548	100130548	-0.133148	-0.123841	-0.111497	-0.0991724	-0.128488	-0.108799	0.0991724	0.158732	0.166413	0.14632	0.159828	0.228636
1557735_at	0.439015	1.08536	down	0.629943	1.03359	down			-0.074847	0.0791814	0.360103	0.0725062	0.0366361	-0.0992262	-0.0680969	0.0458112	-0.0366361	-0.0542104	-0.220567	0.0728719
1557738_at	0.000860165	1.77194	down	0.0283127	1.38837	down			0.315327	0.532201	0.397593	-0.376389	-0.314841	-0.539631	0.111374	0.0988116	0.142073	-0.0988116	-0.581852	-0.38726
1557739_at	0.84766	1.01138	up	0.558595	1.07279	up			0.101271	0.0334302	-0.134595	0.0773121	-0.0528413	0.0245925	-0.0245925	0.0647293	-0.0287873	-0.0655252	-0.0359396	0.416935
1557740_a_at	0.960703	1.00398	down	0.496466	1.05304	up			0.00465071	-0.29818	-0.052157	-0.153434	-0.200226	-0.00921309	0.280315	-0.00465071	0.0217215	0.133462	0.131657	0.255949
1557741_at,1557742_a_at|100128176	0.330219	1.05802	up	0.191873	1.05173	down	LOC100128176	100128176	-0.164712	-0.129104	0.00319099	0.0305803	0.0437317	-0.120856	0.0258591	-0.00319099	0.0812802	0.0289373	-0.106915	-0.0363755
1557744_at	0.849166	1.01846	down	0.655758	1.02836	up			0.184836	-0.0465798	-0.147717	0.139898	-0.100562	-0.127965	0.0496268	-0.0888662	0.0465798	0.104389	-0.0976291	0.121604
1557745_at	0.700112	1.02024	down	0.0272015	1.14586	down			0.00983405	0.0927219	-0.10518	-0.108654	3.05176e-05	0.0192549	0.186211	0.0934861	-3.05176e-05	-0.0851052	-0.0794232	-0.145103
1557746_at	0.170112	1.10782	down	0.192207	1.10549	down			-0.0819375	0.0774739	0.120485	-0.186912	0.0166862	-0.156905	0.0956318	-0.0166862	0.196685	-0.0631521	-0.166428	0.0711367
1557751_at	0.7922	1.01741	up	0.0739389	1.2813	up			0.0105345	-0.210593	-0.0960543	-0.0561612	0.0222023	-0.187454	-0.0105345	0.0494201	-0.352292	0.412228	0.15419	0.193004
1557753_at	0.207055	1.12045	down	0.449935	1.10731	down			0.135515	-0.018631	0.0321081	-0.128696	-0.278717	0.0641537	0.0132608	0.0293765	-0.0132608	-0.121877	-0.448385	0.158479
1557754_at|401068	0.0321384	1.3764	down	0.113194	1.18499	down	LOC401068	401068	-0.780888	-0.376837	-0.610594	-0.917236	-1.19966	-1.03413	0.839435	0.859612	0.86772	0.780088	0.675209	0.376837
1557757_at	0.683258	1.04282	up	0.452233	1.04898	down			0.0836663	-0.0149622	0.0150304	0.184924	-0.177557	0.257852	-0.0548017	-0.00366783	0.0257339	-0.238849	-0.00450468	0.00366783
1557758_at	0.233099	1.04608	up	0.539631	1.01604	down			0.0489318	-0.000140667	-0.0195932	0.0871427	0.139714	-0.00268269	0.000140429	-0.0361834	0.0630457	0.0148299	-0.0478714	-0.0088222
1557762_at	0.287662	1.09463	down	8.38652e-05	3.92393	up			-0.213754	-0.0902782	-0.167567	-0.480525	-0.144256	-0.238152	0.10187	0.11646	0.0902784	2.00079	1.91271	2.312
1557765_at|643401	0.544318	1.11102	down	0.0342211	1.15616	down	LOC643401	643401	0.920036	0.752709	0.668889	0.26939	1.02014	0.59647	-0.26939	-0.377791	-0.434286	-0.657549	-0.506439	-0.545489
1557767_at|339345	0.21636	1.08315	up	0.178269	1.11557	up	NANOS2	339345	0.000582576	-0.223786	-0.000582576	0.0895768	0.0217153	0.0106336	-0.10648	-0.138459	-0.0911065	0.0680004	0.199339	-0.130059
1557768_at	0.814851	1.02683	down	0.0160016	1.1873	down			0.203934	0.0260067	-0.189392	0.152646	-0.200694	-0.0260067	0.0787449	0.115205	0.122193	-0.107133	-0.259769	-0.0600138
1557769_at	0.286419	1.14324	down	0.591847	1.07964	down			-0.208534	0.0576996	0.317998	-0.17834	-0.0576996	-0.176183	0.403958	0.0817066	-0.0722395	0.208126	-0.220288	0.0939423
1557771_at,1560097_at,1563639_a_at,1563830_a_at,1564635_a_at,1563961_at|114827	0.0375207	1.22953	up	0.826329	1.01734	up	FHAD1	114827	-0.0225945	-0.0997567	-0.256185	0.0347433	0.251613	0.229425	0.117309	-0.022532	-0.123574	-0.126214	0.149293	0.022532
1557772_at	0.1122	1.19336	down	0.0630003	1.14822	down			0.225111	0.356091	-0.0660624	-0.0695529	-0.112797	-0.0676024	0.0459027	0.309294	0.228516	-0.000276804	-0.0144777	0.000276804
1557774_at	0.129322	1.17829	up	0.0227157	1.11428	up			-0.185509	-0.264522	0.133547	0.149693	0.0821424	0.161754	-0.111549	-0.166175	-0.087194	-0.020812	0.020812	0.103435
1557775_a_at	0.990288	1.00063	down	0.644181	1.03178	up			0.0289226	0.0656114	-0.0367298	-0.0831077	0.00454378	0.13366	-0.0708077	0.102637	-0.0506108	-0.00454354	0.17958	-0.0584247
1557776_at	0.460281	1.08763	up	0.25008	1.06663	up			0.00716495	-0.232094	-0.0484147	0.204076	-0.22359	0.109736	-0.028255	-0.0832939	0.0849643	0.102307	-0.00716495	0.157463
1557778_at	0.285706	1.1027	up	0.376537	1.09148	up			0.00183916	-0.00183916	-0.0616715	0.0177174	-0.00185966	0.345581	0.0300364	-0.0304129	-0.0368841	0.0112629	-0.0327663	0.363094
1557779_at	0.0928387	1.26682	down	0.81886	1.02119	down			0.128489	0.308061	-0.0100112	-0.0423915	-0.108687	-0.446013	0.227145	0.0767033	-0.192828	0.0301549	-0.0198915	0.0100112
1557780_at	0.31852	1.04089	up	0.0126097	1.16614	down			0.00544286	0.022002	-0.137391	0.0127022	0.0233781	0.0274184	-0.0104582	-0.00544286	0.129241	-0.138363	-0.217941	-0.195596
1557782_s_at,1559755_at|54067	0.0323944	1.22233	up	0.202243	1.05618	up	C21orf49	54067	0.0350436	-0.0315024	-0.135014	0.383933	0.125013	0.228493	-0.0527292	-0.0924808	-0.00433934	0.116354	-0.0336941	0.00433934
1557783_at|100133991	0.658581	1.0268	up	0.0421646	1.18203	up	LOC100133991	100133991	0.112497	-0.0314909	-0.00975287	0.00438678	-0.012935	0.194286	-0.114617	-0.00438678	-0.170499	0.0197307	0.171782	0.242785
1557787_at	0.692029	1.01861	down	0.15278	1.15128	down			-0.0995884	0.0265396	-0.00738382	-0.114766	-0.090636	0.0451756	0.0829825	0.00738358	0.192089	0.0933986	-0.187512	-0.233151
1557789_at	0.0797839	1.28907	up	0.0244902	1.27242	up			0.01573	-0.381264	-0.419648	0.124943	-0.0296751	0.21853	-0.01573	-0.100426	-0.0631448	0.191442	0.192767	0.479221
1557791_at	0.771907	1.01613	down	0.372126	1.04759	up			-0.015913	0.0125964	0.105801	0.133079	-0.0872357	-0.0125964	-0.117995	-0.0804441	0.0784302	-0.0272956	0.0370057	0.0715146
1557797_a_at	0.011742	1.39902	down	0.0139714	1.22441	down			0.201945	0.218235	0.0414867	-0.169351	-0.324916	-0.497307	0.197986	0.200843	0.0724335	-0.129355	-0.234165	-0.0414867
1557802_at	0.164173	1.14859	down	0.0614802	1.36674	down			0.264637	0.128604	0.00323582	0.0457008	-0.00323582	-0.245566	-0.00356698	0.541036	0.448455	-0.199592	-0.131448	-0.0352485
1557803_at	0.0279169	1.18492	down	0.0871082	1.0867	down			0.00986052	0.208072	0.0717561	-0.214008	-0.162805	-0.0678616	-0.00986052	0.0915124	0.115733	0.0176153	-0.0765645	-0.103518
1557804_at	0.00652747	1.51393	down	0.0721098	1.15504	down			0.415502	04:14:43.071000	0.0311221	-0.443294	-0.362086	-0.365995	0.00432456	0.16447	0.0501157	-0.00432456	-0.249216	-0.151376
1557805_at	0.0128612	1.33233	up	0.166988	1.21359	up			-0.140238	0.0400898	0.144347	0.333399	0.499598	0.453065	-0.623181	-0.0857394	-0.265782	-0.0345905	-0.136865	0.0345905
1557807_a_at	0.0193739	1.27163	up	0.217395	1.08051	up			0.0104076	-0.235983	-0.137111	0.338093	0.150914	0.188339	0.0283049	-0.166502	-0.0755943	-0.0104076	0.143703	-0.0119671
1557809_a_at	0.116912	1.18168	down	0.549994	1.06181	down			0.22715	-0.0169997	0.030591	0.0238757	-0.214211	-0.291437	0.0169997	-0.206897	0.0291152	0.0762749	-0.256275	-0.240376
1557810_at	0.730032	1.02605	down	0.0208051	1.33278	up			0.175807	-0.00254965	0.145935	0.00254965	0.235615	-0.0302811	-0.240119	-0.362527	-0.314872	0.180425	-0.100315	0.245679
1557811_a_at	0.0573191	1.35894	down	0.0126617	1.43876	down			0.0470732	0.430606	0.397747	-0.00972426	-0.375771	-0.066528	0.101949	0.376113	0.00972426	-0.445611	-0.264052	-0.377028
1557812_a_at	0.886969	1.01213	up	0.3279	1.09457	up			-0.0116774	-0.208898	0.149907	-0.050203	0.0921997	-0.0604888	0.141906	-0.240576	-0.0581948	0.0763954	0.0116774	0.146158
1557813_at	0.375235	1.06966	down	0.498193	1.04998	down			0.0532229	-0.228621	0.0428793	-0.0867393	-0.195361	-0.141876	0.216381	0.0593221	0.0278418	-0.0278418	0.178668	-0.0583565
1557814_a_at	0.348613	1.06728	down	0.528118	1.04088	up			0.136163	0.0633216	0.107698	0.180287	-0.0714035	-0.0835185	0.026063	-0.0923662	-0.215585	-0.121044	-0.026063	0.0386238
1557816_a_at	0.460084	1.0363	up	0.0734936	1.12474	up			0.0771682	-0.0785525	-0.130435	0.0224888	-0.0080936	0.0080936	-0.0523961	-0.0579927	-0.0323765	0.0474555	0.0568182	0.261725
1557817_a_at	0.143519	1.11756	up	0.107394	1.22056	up			0.0271096	-0.0876932	-0.0673971	0.272157	-0.00122881	0.0821443	0.00122881	-0.456913	-0.224887	0.142376	-0.00214005	0.041831
1557818_x_at	0.136273	1.08635	up	0.112952	1.06648	up			-0.00826263	-0.16208	-0.121079	0.104723	0.0117803	-0.0494485	0.0361733	-0.0439558	-0.0914197	0.0983324	0.072792	0.00826263
1557821_at|283547	0.464847	1.07348	down	0.230692	1.06967	down	LOC283547	283547	-0.121097	0.237773	0.0794463	0.0499947	0.0204952	-0.181244	-0.069813	0.0464001	0.15574	-0.095397	-0.0204954	-0.0432661
1557822_at,1557823_s_at|401134	0.206845	1.04843	down	0.422402	1.03131	down	LOC401134	401134	0.013025	0.101934	0.0672662	0.0228591	0.0362391	-0.0815699	-0.013025	-0.0890186	0.0784369	-0.0653646	-0.0289028	-0.0627658
1557825_at	0.797175	1.02913	down	0.668681	1.01916	up			0.0933695	-0.167765	-0.271366	-0.233754	-0.286914	0.0506115	0.0541711	-0.0911384	0.0433459	0.0589938	0.0728898	-0.0433459
1557826_at|338817	0.0425716	1.1903	down	0.305608	1.06018	down	LOC338817	338817	-0.0533205	-0.11776	0.0763339	-0.405807	-0.19167	-0.251253	0.177708	0.104369	0.161653	-0.0430366	0.0430366	0.19082
1557827_at|414245	0.376571	1.05716	up	0.519899	1.03966	up	DNAJC9-AS1	414245	0.000995755	0.062646	-0.152846	0.0988153	-0.0476354	0.1002	0.0343841	-0.000995755	-0.112979	-0.0383033	0.161769	-0.034712
1557829_at	0.975282	1.00174	up	0.0281703	1.17313	down			-0.0561185	0.061342	0.0775313	0.144093	0.0213745	-0.0751812	0.0277526	-0.0213745	0.173931	-0.193071	-0.100999	-0.216723
1557830_at	0.117252	1.21375	down	0.114996	1.16174	down			-0.116009	0.00181746	-0.157488	-0.613753	-0.160412	-0.33594	0.376035	0.336742	0.0525582	0.10806	0.010236	-0.00181746
1557832_at	0.18499	1.15911	down	0.119914	1.0458	down			0.10928	0.423717	-0.0258558	-0.0463529	-0.045665	-0.039906	0.00634408	0.119242	0.0588875	-0.00026679	-0.00935578	0.000266552
1557833_at	0.694523	1.0267	down	0.878436	1.01268	up			-0.145154	0.018591	-0.0389744	-0.216371	-0.109339	0.0461093	-0.018591	0.103662	0.056841	0.220193	-0.13669	0.112955
1557835_at	0.366919	1.06497	down	0.0185078	1.27129	down			0.0232331	0.0167104	0.0401841	-0.0167104	-0.236509	0.0609196	0.146872	-0.107763	0.068066	-0.383171	-0.333334	-0.215201
1557841_at	0.928089	1.00717	down	0.745958	1.0184	up			0.0662425	-0.254284	0.0558429	-0.0506713	-0.092654	-0.0197828	0.0220187	0.0197828	-0.144334	-0.111481	0.0519578	0.0358918
1557842_at	0.22902	1.04684	down	0.558447	1.02088	up			0.102451	0.0872513	-0.0152375	-0.060515	0.0365294	0.000320554	-0.0075165	0.00226963	-0.108862	-0.0643886	-0.000320554	0.0400268
1557843_at	0.287511	1.0745	down	0.847122	1.00517	up			0.0714414	0.276961	0.0326362	-0.00161195	0.0970588	-0.0254037	0.00161171	-0.100138	0.00623941	-0.0400305	-0.0253618	-0.00455928
1557845_at	0.212789	1.11013	down	0.730775	1.03436	down			0.00846875	0.0279299	0.309005	0.0122145	-0.0265111	-0.0924982	-0.00846875	0.190547	-0.221434	-0.0471813	-0.167693	0.029307
1557848_at	0.242213	1.09325	up	0.854361	1.01132	down			0.0621226	-0.155204	-0.066066	0.0867784	-0.0498979	0.18983	-0.0564444	0.166556	-0.0320394	-0.0741513	0.0714853	0.0320394
1557849_at	0.97648	1.00194	down	0.574878	1.07262	down			0.00587559	0.00193787	-0.198196	-0.142741	0.0477965	-0.103811	-0.0369568	0.0333474	0.33183	-0.00193763	-0.196552	0.22331
1557850_at,1559163_at|285954	0.824566	1.00973	up	0.378142	1.05777	down	INHBA-AS1	285954	-0.0700425	0.0813101	0.10218	0.0781971	0.00532424	0.0718509	0.00851452	-0.233438	-0.00532424	-0.174753	-0.186832	-0.111734
1557852_at	0.197649	1.29231	down	0.975646	1.00162	down			1.02275	0.670073	0.310155	0.487173	0.339103	0.0668592	-0.191408	-0.185368	-0.232968	-0.296473	-0.253431	-0.0668592
1557856_at	0.407934	1.10824	up	0.516254	1.05211	up			0.0813014	-0.106564	-0.198487	-0.0172169	0.344442	-0.106176	-0.148336	0.103798	0.0172169	-0.079144	0.141915	0.129755
1557857_a_at	0.675962	1.04915	down	0.0609533	1.15888	up			0.0449691	0.0125244	-0.243295	-0.374838	0.0292771	-0.0479023	-0.2332	-0.182478	0.000796795	0.142147	-0.000796795	0.081943
1557861_at	0.91443	1.00387	down	0.170607	1.12088	down			-0.0550709	0.0091691	-0.0091691	0.0600879	-0.039053	-0.0928161	0.0590601	0.273266	0.0255978	0.0595114	-0.151757	-0.0437143
1557862_at|654841	0.887228	1.00722	up	0.57336	1.0237	up	LOC654841	654841	-0.0767047	0.0945892	-0.00281668	-0.0626528	0.00755167	0.101293	-0.0639231	0.0600984	-0.0359662	0.00281668	-0.038934	0.0977116
1557863_at	0.258109	1.08048	down	0.210752	1.1067	up			0.173233	0.0928443	-0.0911465	0.0106401	-0.07459	-0.0961268	-0.00387669	0.00387669	-0.153922	0.119882	0.225914	-0.0609415
1557864_x_at	0.788241	1.0186	down	0.463037	1.05596	down			0.0349393	0.0620632	0.0149419	0.180579	-0.0149419	-0.133441	-0.0392294	-0.0861502	0.0624294	-0.151749	-0.216135	0.069253
1557865_at|100505658	0.399247	1.13165	up	0.328802	1.09086	down	LOC100505658	100505658	0.168056	-0.117545	-0.0388004	0.5166	-0.0287822	0.0591849	0.0212613	-0.0212613	0.138959	-0.193983	0.124801	-0.168238
1557869_at	0.488797	1.07202	up	0.606733	1.04189	up			0.214731	0.0183539	-0.0183542	-0.0475821	0.297345	0.265973	-0.223869	-0.0781961	0.126132	0.0624568	-0.0336809	-0.0271013
1557871_at|253573	0.747519	1.01417	up	0.750817	1.02701	up	LOC253573	253573	0.00302529	-0.13373	-0.00302529	-0.0571902	-0.067857	0.0522048	0.0320342	0.169585	-0.0907423	0.129332	0.186996	-0.090081
1557873_at	0.834684	1.01661	up	0.0280457	1.16618	up			0.0446812	-0.0383764	-0.0703889	-0.175999	0.173898	0.0093168	-0.0888485	-0.0751866	-0.0093168	0.0446473	0.246076	0.201301
1557874_at|100507470	0.157731	1.1552	down	0.829349	1.01487	up	GRID1-AS1	100507470	-0.0581632	0.0445817	0.303512	-0.210553	-0.094799	-0.0291555	-0.156921	0.0544496	0.131995	0.0211289	0.0934169	-0.0211291
1557875_at	0.63851	1.04595	up	0.177745	1.05284	down			0.198005	0.0756229	0.100628	0.403119	-0.0199543	0.185551	-0.058545	0.0199543	-0.0542966	-0.178278	-0.0526525	-0.0848352
1557876_at,1557877_s_at|340094	0.47293	1.04139	down	0.419722	1.06202	down	LOC340094	340094	0.151301	0.212126	0.0129035	0.154609	0.0088284	0.0373633	-0.0518243	-0.053272	-0.0382161	-0.0088284	-0.0706668	-0.324244
1557878_at	0.754809	1.0339	up	0.754315	1.01978	up			-0.123004	-0.107029	-0.112992	-0.148808	-0.263378	0.213441	0.0271354	0.099402	0.0316658	0.242972	0.000876904	-0.000876904
1557879_at|100129175	0.232534	1.19202	up	0.0211705	1.17521	up	LOC100129175	100129175	-0.298913	-0.324403	0.0980985	-0.0614705	-0.0151877	0.311671	-0.128831	-0.191644	0.0151877	0.158328	0.132002	0.10314
1557881_at,1562812_at|414201	0.0346402	1.13952	up	0.908647	1.00491	up	ZNF32-AS3	414201	-0.0802318	0.0559162	0.00735867	0.272209	0.138551	0.13756	-0.0935534	0.0233325	-0.128014	-0.00735867	-0.12672	-0.0429429
1557882_at	0.143272	1.06756	up	0.626086	1.03069	down			-0.143863	0.010592	-0.0483623	0.0789166	-0.010592	0.0330107	-0.0885923	0.0233903	0.169951	-0.0305634	0.0603678	-0.0558949
1557883_a_at	0.559009	1.05627	down	0.893129	1.01852	down			0.0990157	0.0774345	-0.219087	-0.168307	0.0461271	-0.157406	0.19903	0.225355	-0.116011	0.37284	-0.0461271	-0.0977666
1557885_at	0.264239	1.05404	up	0.75256	1.03851	up			-0.0493919	0.030712	-0.0673918	0.140906	-0.030712	0.0315391	0.206582	-0.140593	-0.194481	-0.187003	0.145264	0.0767769
1557889_at	0.689992	1.05048	down	0.114332	1.10958	down			0.210156	-0.289271	-0.0323346	0.0323346	-0.249704	-0.107215	0.118194	0.179932	0.102199	-0.0858836	-0.0885091	0.124682
1557892_at,1557893_a_at|100144597	0.0565815	1.19843	up	0.800147	1.01656	up	LOC100144597	100144597	-0.0363501	0.0888408	0.0431279	0.439032	0.125238	0.314775	0.0170385	-0.244937	-0.108391	-0.169071	-0.0170385	-0.0791034
1557895_at,1564383_s_at|400579	0.0174408	1.40209	up	0.000214983	1.75116	up	FLJ35934	400579	-0.0969839	-0.306015	-0.240013	0.0969839	0.470954	0.251783	-0.288108	-0.378329	-0.326907	0.575092	0.375947	0.480557
1557896_at	0.839919	1.02163	down	0.588226	1.07581	up			-0.0161704	-0.00818241	0.00818241	-0.265633	-0.0697335	0.226583	-0.428741	0.0749501	0.121969	0.020996	0.0886849	-0.0252444
1557897_at	0.620392	1.07489	up	0.56527	1.05058	up			0.266495	-0.18301	0.138333	0.134724	-0.0417004	0.441382	0.0368638	-0.082396	-0.063406	-0.0368638	0.246306	-0.104836
1557898_at	0.180534	1.18191	down	0.964364	1.00262	up			0.229425	0.0160582	-0.136436	-0.221845	-0.37641	-0.016058	0.104358	0.0477593	-0.0447254	0.122566	0.0876682	-0.0915349
1557908_at	0.103163	1.08327	up	0.058338	1.15068	up			-0.0324898	0.0666556	-0.0669661	0.0501704	0.0868921	0.176328	-0.0835083	-0.11058	-0.223221	0.0165629	-0.0165629	0.190146
1557914_s_at|100616104	0.62117	1.01968	down	0.951843	1.00481	up	ERVFH21-1	100616104	0.0792522	0.0502553	0.030808	-0.00543642	-0.0429344	0.12432	0.00543642	-0.10104	-0.0343449	-0.217304	-0.031774	0.139897
1557919_a_at|100289683	0.571283	1.04476	up	0.785462	1.04999	up	ERVH-3	100289683	0.122472	-0.0501784	-0.0305048	0.0289694	-0.0433711	0.245709	0.0641051	-0.122081	0.151698	-0.211252	0.545051	-0.0289694
1557921_s_at|100506498	0.368726	1.02866	down	0.000754037	1.2389	up	LOC100506498	100506498	0.00793481	0.00991917	-0.00793481	-0.0653739	-0.088217	0.041204	-0.200466	-0.129501	-0.148752	0.163764	0.0994828	0.185197
1557987_at	0.000268273	2.70499	down	0.000550394	2.06417	down			0.959219	0.834437	0.698053	-0.494274	-0.533877	-0.787002	0.45597	0.40606	0.440627	-0.727561	-0.700417	-0.40606
1557993_at	0.80979	1.01631	down	0.261039	1.06851	down			0.151216	0.0705378	-0.00224018	0.00224018	0.204554	-0.0573127	-0.111022	0.0807259	0.0370634	-0.18037	-0.0656626	-0.0340021
1557996_at	0.0371175	1.30863	down	0.276351	1.10993	down			0.50555	0.25634	0.579649	0.202922	0.0471129	-0.0726533	-0.0632334	-0.0850959	0.0130353	-0.163632	-0.410046	-0.0130353
1557998_at|254827	0.642944	1.04031	down	0.551165	1.04068	up	NAALADL2	254827	0.0426359	0.108036	0.0929544	-0.118591	0.245401	-0.0542092	0.0304308	-0.0964055	-0.0486183	0.176654	-0.0304308	-0.0882356
1558011_at|100506903	0.0243753	1.26621	down	0.010182	1.36556	down	LOC100506903///LOC100652783///LOC100652799///LOC100653060///LOC728093	100506903	0.0501356	0.251005	0.199751	-0.159742	-0.0501356	-0.310782	0.195529	0.0962472	0.0971384	-0.444069	-0.37633	-0.13915
1558011_at|100652783	0.0243753	1.26621	down	0.010182	1.36556	down	LOC100506903///LOC100652783///LOC100652799///LOC100653060///LOC728093	100652783	0.0501356	0.251005	0.199751	-0.159742	-0.0501356	-0.310782	0.195529	0.0962472	0.0971384	-0.444069	-0.37633	-0.13915
1558011_at|100652799	0.0243753	1.26621	down	0.010182	1.36556	down	LOC100506903///LOC100652783///LOC100652799///LOC100653060///LOC728093	100652799	0.0501356	0.251005	0.199751	-0.159742	-0.0501356	-0.310782	0.195529	0.0962472	0.0971384	-0.444069	-0.37633	-0.13915
1558011_at|100653060	0.0243753	1.26621	down	0.010182	1.36556	down	LOC100506903///LOC100652783///LOC100652799///LOC100653060///LOC728093	100653060	0.0501356	0.251005	0.199751	-0.159742	-0.0501356	-0.310782	0.195529	0.0962472	0.0971384	-0.444069	-0.37633	-0.13915
1558011_at|728093	0.0243753	1.26621	down	0.010182	1.36556	down	LOC100506903///LOC100652783///LOC100652799///LOC100653060///LOC728093	728093	0.0501356	0.251005	0.199751	-0.159742	-0.0501356	-0.310782	0.195529	0.0962472	0.0971384	-0.444069	-0.37633	-0.13915
1558017_s_at	4.62946e-05	1.94334	down	0.0208323	1.35017	down			1.02591	0.856328	0.965239	-0.0281343	0.00896549	-0.00896549	0.197798	0.0177846	-0.0279264	-0.394697	-0.521104	-0.195952
1558019_at	0.607179	1.07349	up	0.785052	1.02601	down			-0.209381	-0.513113	-0.244155	-0.114276	-0.528039	-0.0174071	0.328758	0.354051	0.0174071	0.30757	0.0776688	0.203835
1558041_a_at|653319	0.139601	1.12859	down	0.0846297	1.11065	down	KIAA0895L	653319	0.0284758	0.0404105	0.288814	-0.00414705	-0.022347	-0.139353	0.112557	-0.0238442	0.0658393	0.00414705	-0.168844	-0.134958
1558045_a_at,1564232_at|441528	0.000679366	1.43217	down	0.015487	1.1709	down	LOC389906///LOC441528///LOC729162///LOC100506453	441528	-0.145732	-0.0217848	-0.0878649	-0.68526	-0.559965	-0.564762	0.340423	0.370327	0.21761	0.126888	0.0217848	0.0968275
1558045_a_at|729162	0.0045501	1.62875	down	0.00151675	1.35817	down	LOC389906///LOC441528///LOC729162	729162	-0.179836	0.11996	0.0802102	-0.793072	-0.541321	-0.756579	0.359816	0.534553	0.384353	-0.0126519	0.0126519	-0.0462689
1558048_x_at	0.240963	1.3596	up	0.368719	1.61227	down			-0.744914	-1.46569	-0.478423	-0.543593	-0.197221	-0.618662	2.57107	0.74468	1.15184	0.65582	1.54728	0.197221
1558078_at	0.0801844	1.21533	down	0.0299736	1.24654	down			0.482275	0.118324	0.408544	0.0763657	0.124059	-0.0353262	0.0200007	-0.0200007	-0.0672042	-0.179309	-0.501582	-0.340118
1558081_at|26783	0.828496	1.02109	up	0.377788	1.12806	up	SNORA65	26783	0.26654	-0.0812722	-0.107303	0.0999805	-0.0423025	0.1106	0.111429	-0.30084	-0.266253	0.0423025	0.211064	-0.187495
1558102_at	0.694857	1.06597	up	0.752097	1.02096	down			0.135014	0.541961	0.172304	0.11475	0.709825	0.30121	-0.335357	-0.11475	-0.400063	-0.325531	-0.338606	-0.275826
1558103_a_at	0.231711	1.11026	up	0.00404076	1.19006	up			0.226254	0.39689	0.333293	0.30147	0.629714	0.477942	-0.529817	-0.563144	-0.50191	-0.226254	-0.354802	-0.260702
1558123_at,1569089_a_at,1569090_x_at,1564207_at,1564208_x_at|255031	0.132975	1.14887	up	0.058965	1.08412	up	FLJ35390///LOC100506683	255031	-0.375198	-0.56762	-0.396832	-0.0737131	-0.354856	-0.310439	0.171729	0.0737131	0.196553	0.244902	0.311507	0.235147
1558123_at,1569089_a_at|100506683	0.125079	1.19542	up	0.128587	1.14567	up	FLJ35390///LOC100506683	100506683	-0.595538	-0.175833	-0.332372	-0.185125	-0.0101453	-0.135918	0.262563	0.0348071	0.0101453	0.419048	0.2758	0.201249
1558128_at|730202	0.00694733	1.95533	up	0.00104965	2.35998	up	LOC730202	730202	-1.55474	-0.951096	-1.05254	-0.282645	-0.177135	-0.196352	0.282856	0.177135	0.194002	1.68314	1.19515	1.49202
1558147_a_at,1558148_x_at,1566555_at,1566557_at,1566558_x_at|440465	0.132444	1.07509	down	0.0150509	1.08031	up	FLJ90757	440465	0.126562	0.149597	0.275294	0.140142	0.0435953	0.0543323	-0.206569	-0.222799	-0.171683	-0.0435953	-0.108152	-0.114982
1558152_at|100131262	0.483307	1.05828	down	0.54592	1.02964	up	LOC100131262	100131262	-0.107315	-0.0653305	-0.246799	-0.348956	-0.0463037	-0.269364	0.106452	0.224695	0.0463037	0.103746	0.169451	0.230661
1558154_at	0.417492	1.07783	down	0.853192	1.01213	up			0.292536	0.0095973	0.104113	-0.0464191	-0.0706429	0.198938	-0.0095973	0.0322747	-0.216952	0.0112643	-0.02279	-0.130585
1558166_at,1558167_a_at|85001	0.176929	1.07473	up	0.719406	1.01821	down	MGC16275	85001	0.0170941	-0.0306888	0.148119	0.0804462	0.187722	0.17826	-0.109655	-0.0183039	-0.0170941	-0.0944624	-0.167054	0.0383677
1558168_at	0.407036	1.0572	up	0.957637	1.00375	down			-0.159651	0.104176	-0.0180485	0.0761497	-0.0237648	0.114821	0.0208426	-0.16384	0.00672102	-0.196746	0.0509946	-0.00672102
1558170_at	0.226032	1.06919	up	0.132652	1.05774	down			-0.10274	0.125229	0.0383215	0.0954518	0.13723	0.11769	-0.0383215	0.0390785	-0.0656705	-0.159972	-0.0627668	-0.0851426
1558181_at	0.610765	1.06155	down	0.0976747	1.10653	up			0.0977986	-0.10203	0.113636	0.0681717	-0.328701	0.111411	-0.0697906	-0.140961	-0.0712392	0.156143	0.0634425	-0.0634425
1558183_at,1558184_s_at|7565	0.485776	1.04246	up	0.03082	1.26599	up	ZNF17	7565	-0.149114	-0.0695475	-0.10157	-0.149896	0.098461	-0.0888053	-0.0937699	0.107587	0.0695475	0.509032	0.219112	0.376026
1558185_at,1558186_s_at|574028	0.586786	1.02542	down	0.177887	1.05542	up	CLLU1///LOC100507616	574028	-0.0582747	-0.00446486	0.00446463	-0.0415049	0.037262	-0.162681	-0.0160651	-0.0436099	0.0178351	0.0354958	0.150623	0.00550294
1558189_a_at|284570	0.424615	1.10073	up	0.501096	1.06683	up	LOC284570	284570	-0.0874367	0.0829556	0.290388	0.316606	0.0135784	0.371114	-0.135935	-0.2933	-0.055726	-0.0135784	0.0804634	-0.271863
1558193_at	0.353499	1.12574	up	0.0826398	1.21657	down			-0.213956	-0.666165	-0.604379	-0.327234	-0.182646	-0.462012	0.537663	0.722023	0.561803	0.537083	0.253297	0.182646
1558195_at|283404	0.774878	1.02376	up	0.133746	1.09232	up	LINC00592	283404	-0.0640746	0.184233	-0.0973223	-0.0463902	-5.49555e-05	0.170911	-0.139451	-0.0583357	0.0505542	5.49555e-05	0.105767	0.129139
1558208_at	0.00309326	1.49276	up	0.000693369	1.96722	up			-0.188937	-0.351242	-0.398352	0.188937	0.393701	0.212791	-0.266506	-0.290677	-0.55149	0.684501	0.519201	0.616103
1558212_at|401491	0.786731	1.02411	down	0.498999	1.0572	down	FLJ35024	401491	0.170499	0.051131	-0.00959039	0.0357697	-0.14772	0.220863	0.0398939	-0.126862	-0.0224407	0.00959039	-0.0534852	-0.306252
1558220_at	0.949889	1.00309	up	0.287406	1.03876	down			0.145282	0.0372126	0.179023	0.0936558	0.224672	0.0565436	-0.0627539	-0.173	-0.0372126	-0.140105	-0.176526	-0.120909
1558225_at	0.0325254	1.17509	down	0.197399	1.06442	down			0.135716	0.271552	0.127743	0.0543859	-0.127305	-0.0903854	0.0795813	-0.0422573	-0.00584745	-0.150947	-0.093642	0.00584745
1558226_a_at	0.179345	1.16215	down	0.127961	1.10541	down			0.00997591	-0.0291362	0.292418	-0.278667	0.0216355	-0.120097	-0.00997567	0.218227	0.104085	0.0263143	-0.100885	-0.0468297
1558234_at|400617	0.177783	1.06586	down	0.357518	1.10268	down	KCNJ2-AS1	400617	0.0179272	0.109341	-0.0562081	-0.113462	-0.0123112	-0.0792031	0.163179	0.0123115	0.0701833	-0.24062	-0.125735	0.189003
1558236_at	0.00129175	1.77428	up	0.00631247	1.28312	up			-0.813253	-0.66741	-0.839857	-0.1155	0.177934	0.0987565	0.0623963	-0.0623963	-0.155582	0.27368	0.28931	0.360403
1558237_x_at	0.00281089	1.5964	up	0.00146795	1.31275	up			-0.697826	-0.452408	-0.720406	0.0595045	0.145704	-0.0513802	0.0513802	-0.120486	-0.0564227	0.345223	0.361368	0.345654
1558250_s_at	0.000248855	1.492	up	0.000279235	1.22714	up			-0.906954	-0.939577	-0.928753	-0.428493	-0.269776	-0.34527	0.269776	0.319795	0.323856	0.607916	0.625191	0.566224
1558273_a_at	0.829618	1.01956	down	0.341259	1.02804	up			0.0788031	0.00298452	0.235415	0.271101	0.0296369	-0.0673852	-0.00298452	-0.0371749	-0.0844538	-0.012105	0.0520375	-0.0448365
1558275_at	0.000498259	1.54104	up	0.00214694	1.44027	up			0.0139875	-0.0139875	0.0916166	0.738628	0.560723	0.663988	-0.479135	-0.670356	-0.451499	0.0486131	-0.0501919	-0.0204039
1558292_s_at|284098	0.0121164	1.37928	up	0.00040149	1.5066	up	PIGW	284098	-0.365255	-0.375426	-0.380715	-0.103137	0.264086	0.109398	-0.0870759	0.064112	-0.064112	0.508526	0.593126	0.585171
1558299_at	0.340844	1.05441	down	0.788496	1.01076	down			0.0353606	-0.064008	-0.0863888	-0.15133	-0.195589	0.00258803	0.0246446	0.0315921	0.000108957	0.096802	-0.0866816	-0.000108957
1558300_at,1558301_a_at|374786	0.550147	1.03267	down	0.0821103	1.15214	down	EFCAB5	374786	0.0730286	-0.030215	-0.0456171	-0.0337577	-0.158468	0.0502841	0.14994	0.18825	0.030215	-0.222227	-0.0541031	0.0317688
1558308_at,1569378_at|100292680	0.781278	1.01359	up	0.893446	1.00627	up	LOC100292680	100292680	-0.00890398	-0.0256422	0.108038	0.00890398	-0.0201581	0.143151	0.0624352	0.029516	-0.0636558	-0.0302455	0.119687	-0.034111
1558310_s_at|100132356	0.415514	1.03673	down	0.00344511	1.63503	up	LOC100132356	100132356	0.0255313	0.11254	-0.0589378	-0.0232248	-0.0769811	0.0232248	-0.302182	-0.317601	-0.329325	0.452254	0.17234	0.554248
1558320_at	0.88479	1.00655	up	0.389135	1.04121	up			-0.0497751	-0.0142009	0.0765576	0.0113058	0.0979638	-0.0684292	-0.011306	0.0400574	-0.0890343	-0.0543938	0.101208	0.0676687
1558322_a_at,1560467_at|344838	0.245105	1.06187	down	0.0393828	1.06505	down	PAQR9	344838	0.0097028	-0.142256	-0.0462989	-0.237388	-0.10293	-0.0983449	0.134929	0.071422	0.13156	-0.0097028	0.0107516	0.0641111
1558323_at,1558324_a_at|643236	0.0422166	1.25692	down	0.359104	1.13151	up	TMEM72	643236	0.902321	0.635916	0.875204	0.472133	0.602971	0.348665	-0.706293	-0.996264	-0.739311	-0.734803	-0.348665	-0.823651
1558333_at,1558334_a_at|150248	0.955015	1.00463	up	0.00244819	1.17344	up	C22orf15	150248	0.0445449	-0.211883	0.0468447	-0.149623	0.0936739	-0.0445449	-0.140824	-0.0602152	-0.110048	0.169506	0.0845725	0.127066
1558336_at	0.568789	1.0743	down	0.741549	1.02947	up			-0.230428	0.321778	0.17024	0.0273845	-0.0621567	-0.0138233	0.0138235	-0.0269024	-0.077646	0.203472	-0.195885	0.0274076
1558337_at	0.0402175	1.13843	down	0.123219	1.15596	up			0.107375	0.130753	0.127831	0.0577889	-0.141826	-0.111143	-0.0929215	-0.0577889	-0.291251	0.186894	-0.0842741	0.0826793
1558343_at	0.382742	1.08173	down	0.256514	1.08973	down			-0.221759	-0.356037	-0.113238	-0.167188	-0.476674	-0.387191	0.290022	0.208225	0.471238	0.294133	0.190183	0.113238
1558345_a_at|439911	0.00351666	1.81835	up	0.000185539	2.00534	up	LOC439911	439911	-1.45819	-1.07855	-1.3274	-0.553633	-0.265209	-0.457407	0.360875	0.412199	0.265209	1.39634	1.227	1.42648
1558348_at	0.0225373	1.53095	down	0.00631547	1.25184	down			0.691543	0.163864	0.457375	-0.0268894	-0.242199	-0.261423	0.160027	0.071937	0.0268894	-0.333025	-0.197647	-0.182624
1558354_s_at|100505725	0.000924363	2.2602	up	0.00785747	1.24931	up	LOC100505725	100505725	-0.281996	-0.133344	-0.376862	0.889672	1.11944	0.728033	-0.100821	-0.176185	-0.172223	0.100821	0.291411	0.121928
1558371_a_at	0.769364	1.02442	up	0.879455	1.0157	down			0.272661	0.314178	0.247412	0.151095	0.266708	0.520881	-0.19072	-0.264132	-0.476066	-0.317307	-0.529932	-0.151095
1558372_at	0.619649	1.052	up	0.726287	1.02298	down			-0.16702	0.258177	-0.00575638	0.00575638	0.0980618	0.200991	-0.0894239	-0.130761	0.0331831	0.0429916	-0.128552	-0.19976
1558373_s_at	0.29224	1.07657	down	0.814159	1.01819	down			-0.0279584	-0.0665603	0.110027	-0.220969	0.0200593	-0.102921	0.131873	-0.00380039	0.00380063	0.0111194	0.18368	-0.140935
1558375_at|126755	0.537779	1.04836	down	0.188753	1.09948	up	LRRC38	126755	0.0288618	0.213475	-0.0430248	-0.025321	0.123306	-0.103062	0.0172298	-0.0172298	-0.0673969	0.101024	-0.022114	0.264158
1558385_at	0.122117	1.42925	down	0.0567312	1.16886	down			0.931737	0.538591	0.130039	-0.146474	0.265285	-0.0642066	0.0962846	-0.0820184	0.0642066	-0.147997	-0.121472	-0.327353
1558387_at,1558388_a_at|643763	0.152826	1.13115	down	0.124086	1.0628	down	UG0898H09	643763	0.16591	-0.0655282	0.146057	-0.228779	-0.000943422	-0.0572233	0.0491626	0.0996072	0.000943184	-0.0741229	0.0323362	-0.0721259
1558401_at	0.437623	1.07247	down	0.396563	1.14455	down			0.0885248	0.222865	0.0110402	-0.156349	0.187021	-0.0110402	-0.107311	0.0886912	-0.193962	0.0497789	-0.599185	-0.247524
1558402_at	0.831719	1.01056	up	0.962917	1.00306	up			-0.00349951	0.00349951	-0.119699	-0.12047	-0.0186729	0.0649271	-0.0626423	0.221366	-0.0134063	0.0704689	0.0667882	0.021275
1558404_at|644242	0.0143936	1.88757	up	0.662404	1.03866	down	LOC644242	644242	-1.62124	-0.920508	-1.39079	-0.535	-0.255091	-0.392846	0.496111	0.59221	0.292755	0.255091	0.467684	0.494142
1558406_a_at	0.490526	1.0724	down	0.64786	1.03219	down			0.20234	-0.159663	0.22557	-0.0816691	0.0756109	-0.0282156	-0.0179126	0.144693	0.0179126	-0.0239236	-0.11828	0.149776
1558409_at	0.0134329	1.91388	down	0.00107884	1.54572	down			1.5712	1.09285	0.960209	0.254364	0.489828	0.0705547	-0.219757	-0.0705547	-0.162669	-0.878058	-0.790168	-0.669605
1558410_s_at	0.00929275	1.43726	down	0.000394332	1.37914	down			0.917996	0.641405	0.681415	0.145405	0.363836	0.161621	-0.180143	-0.145405	-0.184907	-0.618191	-0.573041	-0.710524
1558411_at|93556	0.302281	1.1066	down	0.860693	1.01084	down	EGFEM1P	93556	-0.00595737	0.240772	0.141555	-0.0812399	0.175755	-0.156557	0.00595737	-0.154635	0.0865591	0.0307088	-0.0216596	-0.117853
1558412_at|113230	0.084195	1.17075	up	0.754755	1.02176	up	LOC113230	113230	-0.070817	-0.316452	-0.102888	0.189455	0.00932264	-0.00661898	0.0488598	0.0450566	-0.149798	0.129019	0.00661898	-0.0983376
1558418_at	0.150279	1.22315	down	0.0759228	1.30898	down			-0.147814	0.316472	0.168914	0.000686884	-0.262582	-0.27233	0.234063	0.236875	0.00665212	-0.000686884	-0.191128	-0.495931
1558420_at,1558421_a_at|400258	0.103199	1.04211	up	0.0640166	1.1473	up	C14orf180	400258	0.00753355	-0.0518041	-0.00150394	0.00150394	0.0628738	0.0683746	-0.190986	-0.0162754	-0.137761	-0.0337257	0.143463	0.139972
1558423_at,1558425_x_at|100292676	0.0351216	1.12413	down	0.0642285	1.13417	down	LINC00265///LOC100292676///LOC730376	100292676	0.0321599	0.119846	0.0883366	-0.0250787	-0.0596057	-0.181384	0.0956241	0.0250787	0.0314068	-0.2624	-0.0951909	-0.035211
1558423_at,1558425_x_at|349114	0.0351216	1.12413	down	0.0642285	1.13417	down	LINC00265///LOC100292676///LOC730376	349114	0.0321599	0.119846	0.0883366	-0.0250787	-0.0596057	-0.181384	0.0956241	0.0250787	0.0314068	-0.2624	-0.0951909	-0.035211
1558423_at,1558425_x_at|730376	0.0351216	1.12413	down	0.0642285	1.13417	down	LINC00265///LOC100292676///LOC730376	730376	0.0321599	0.119846	0.0883366	-0.0250787	-0.0596057	-0.181384	0.0956241	0.0250787	0.0314068	-0.2624	-0.0951909	-0.035211
1558430_at	0.775103	1.02377	up	0.115787	1.13528	down			-0.0892994	0.030664	0.187083	-0.00477219	0.00477219	0.230126	0.0569739	0.124276	-0.165315	-0.159085	-0.229958	-0.144174
1558431_at|283948	0.0290897	1.21954	up	0.264494	1.09358	up	NHLRC4	283948	0.015301	-0.0314124	-0.0198128	0.108802	0.325128	0.389145	-0.0808041	-0.0759518	-0.015301	-0.113315	0.216291	0.112129
1558436_a_at	0.223039	1.07409	up	0.208269	1.09991	up			0.00600565	-0.0309137	0.0759944	0.174774	-0.00804818	0.193708	-0.0945114	-0.112943	-0.00579035	0.235022	0.00579035	-0.0419136
1558440_at|100506351	0.316325	1.05025	down	0.449222	1.06844	up	LOC100506351	100506351	0.00535989	0.0157537	-0.0134363	0.0459149	-0.0867271	-0.163692	0.0243547	-0.0463116	-0.00535989	0.168346	-0.135346	0.226203
1558444_at	0.44541	1.07374	up	0.681051	1.02945	down			0.00995159	-0.171835	-0.00995159	0.140583	-0.167981	0.163513	-0.175072	0.0233078	0.128599	-0.0985949	0.0110016	-0.0612078
1558445_at	0.678671	1.03617	up	0.239453	1.08623	up			-0.524431	-0.556257	-0.562512	-0.696228	-0.300256	-0.492942	0.342792	0.575675	0.300256	0.513238	0.549215	0.514256
1558447_at	0.00615514	2.0507	down	0.00301456	1.63674	down			0.485529	0.810098	0.401542	-0.71965	-0.49481	-0.196712	0.352027	0.408069	0.196712	-0.483078	-0.482227	-0.210363
1558448_a_at	0.0141221	1.50028	down	0.0264876	1.53598	down			0.34707	0.149422	0.554126	-0.389598	-0.13667	-0.178822	0.390434	0.0698011	0.582236	-0.0698011	-0.365629	-0.379577
1558449_at	0.434606	1.04273	up	0.932553	1.00785	down			-0.035002	0.0143471	-0.180921	-0.0764909	0.00400138	0.0520055	-0.00387669	0.00387669	-0.155623	0.0677445	-0.290036	0.0328426
1558451_at|285500	0.290425	1.10664	down	0.333327	1.09901	down	LOC285500	285500	-0.00976419	0.0463023	-0.218321	-0.352091	-0.223557	-0.0447116	0.322892	0.00976419	0.193784	-0.129072	0.129085	0.117805
1558473_at	0.0122872	1.21813	down	0.0545076	1.11774	down			0.301927	0.372381	0.152628	-0.0258408	0.0105753	-0.0118098	0.18316	0.0548239	-0.0105753	-0.0494447	-0.097945	-0.106964
1558474_at	0.00042355	2.59243	up	0.0102509	2.10018	up			0.10653	0.233263	0.141356	1.56644	1.72841	1.30921	-1.27162	-1.56806	-1.47533	-0.10653	-0.19794	-0.799011
1558475_at	0.0649516	1.28545	up	0.269555	1.09977	up			-0.127654	-0.35247	-0.325398	-0.0943057	0.0459487	0.329658	0.0783212	-0.231029	-0.0125473	0.191229	0.0125473	0.0425673
1558477_at|100131496	0.870842	1.01569	up	0.708925	1.04217	down	LOC100131496	100131496	0.00426209	-0.00426209	0.216748	0.228612	-0.118177	0.17371	-0.0117308	0.00741088	-0.141833	-0.263736	0.173235	-0.234432
1558480_at,1558481_s_at|100507032	0.0978322	1.109	down	0.728842	1.02359	down	LOC100507032	100507032	-0.0280228	0.105063	0.0814471	0.0154295	-0.14865	-0.156081	0.18848	-0.00129676	-0.111247	0.0254629	0.00129676	-0.0517468
1558489_at	0.55169	1.06069	down	0.2801	1.11531	down			0.0450408	-0.0627332	0.353366	0.10105	-0.0366995	0.0162938	0.238445	-0.0162938	-0.0258882	-0.0773284	0.0590885	-0.257823
1558493_at|164380	0.00326578	1.22678	down	0.550219	1.04397	up	CSTT	164380	0.0927215	0.011687	0.043704	-0.302132	-0.166943	-0.267445	0.142919	-0.011687	-0.0197473	0.139674	-0.0536554	0.211714
1558494_at	0.881424	1.00857	down	0.127701	1.22907	down			0.00345087	-0.12497	-0.151919	-0.213528	-0.00345087	-0.0933943	0.172086	0.167216	0.486268	0.107691	-0.24918	0.0743606
1558496_at,1558497_a_at|100505609	0.128368	1.09718	down	0.505213	1.03159	down	LOC100505609	100505609	-0.0796947	0.13015	-0.0351353	-0.182403	-0.0846307	-0.119048	0.00646329	0.138824	0.174162	0.0985553	0.0927432	-0.00646329
1558504_at	0.199346	1.13489	down	0.00193578	1.11728	down			-0.0490346	0.062489	0.0693088	0.0647054	-0.222724	-0.306859	0.113323	0.0532184	0.0490346	-0.0805149	-0.0805592	-0.103304
1558507_at,1558508_a_at|388722	0.0198514	1.33658	up	0.000525963	1.37192	up	C1orf53	388722	-1.31174	-1.11645	-1.39065	-0.965904	-0.709148	-0.888158	0.849704	0.784671	0.709148	1.19976	1.25123	1.26112
1558512_at	0.000910962	1.98143	down	0.00640424	1.98695	down			0.68791	0.705941	0.450391	-0.224557	-0.475628	-0.415193	0.224557	0.40961	0.781768	-0.47842	-0.37722	-0.700093
1558515_at|100302692	0.0268708	1.41133	down	0.0347438	1.60083	down	FTX	100302692	0.391748	0.246517	0.00105405	-0.252362	-0.145602	-0.453888	0.795135	0.303336	0.372322	-0.00105405	-0.488862	-0.0757573
1558522_at	0.00593242	2.04677	down	0.00516944	1.99813	down			-0.0199201	0.42244	0.258619	-1.10091	-0.654288	-0.683718	0.794576	1.29977	0.760725	-0.132876	0.0199201	-0.027925
1558525_at	0.83144	1.02202	down	0.748993	1.0239	up			0.118664	0.0674497	-0.0507201	0.18373	-0.239199	0.0965873	0.0329293	-0.0270075	-0.26531	-0.086737	0.0270075	-0.0974253
1558527_at,1569898_a_at|100132707	0.297827	1.08189	up	0.644225	1.01789	up	LOC100132707	100132707	-0.295601	-0.513559	-0.42348	-0.389165	-0.157937	-0.344858	0.208513	0.256645	0.20841	0.268786	0.323585	0.157937
1558530_at|654429	0.0930444	1.08239	up	0.740192	1.01467	down	LRTM2	654429	-0.00160575	-0.104151	-0.00477147	0.00971627	0.146991	0.0754221	-0.00527644	0.0326126	-0.0624554	0.0356157	0.00160575	-0.135383
1558533_at|124751	0.162524	1.13718	up	0.78633	1.01823	down	KRBA2	124751	-0.0277967	0.00965404	-0.266644	0.11039	-0.031405	0.192621	0.0617166	-0.0205822	0.0292668	-0.149031	-0.00965404	0.15091
1558553_at	0.630426	1.0781	down	0.324017	1.08764	down			0.0812762	0.0438173	0.0781815	-0.287901	-0.207412	0.373125	-0.0194538	-0.104213	0.0194538	-0.250451	-0.264244	0.0468872
1558568_a_at	0.555785	1.12351	down	0.12591	1.05259	down			-0.333103	-0.0701823	-0.808368	-0.739147	-0.277402	-0.699147	0.234228	0.198319	0.152869	0.118524	0.0701823	0.174862
1558569_at|100131541	0.000526998	1.77106	down	0.913445	1.00537	down	LOC100131541	100131541	1.15695	1.21654	1.00318	0.401216	0.259348	0.242271	-0.338981	-0.373448	-0.242271	-0.288031	-0.432497	-0.257353
1558574_at|100508631	0.775419	1.02296	up	0.0662382	1.06686	up	LOC100508631	100508631	0.205074	-0.110922	0.209204	0.12352	0.112157	0.165913	-0.145918	-0.136645	-0.096827	0.0138745	-0.0992966	-0.0138745
1558577_at|148709	0.346585	1.13351	up	0.334641	1.11924	up	LOC148709	148709	0.00564837	-0.398124	0.0518258	0.248869	-0.041486	-0.00564837	-0.031049	-0.192029	0.0778296	-0.0465238	0.362304	0.0265379
1558579_at|642691	0.0250643	1.18138	down	0.0277062	1.15576	down	FLJ37786	642691	0.0562887	0.104863	0.174748	-0.23871	-0.033818	-0.112985	0.174206	0.033818	0.038228	-0.150965	-0.0466616	-0.182646
1558581_at|647310	0.122764	1.18478	up	0.000419996	1.38851	up	TEX22	647310	0.0230775	-0.379092	-0.269505	0.108332	0.00224352	-0.00224352	-0.277923	-0.165874	-0.139006	0.259207	0.296946	0.281662
1558584_at|164153	0.985289	1.00306	down	0.504483	1.03969	up	UBL4B	164153	0.324665	-0.117761	-0.146195	0.0379338	-0.279665	0.289238	0.0974312	-0.0395808	-0.154483	-0.00234318	0.00234318	0.0718274
1558587_at	0.348021	1.04151	down	0.230333	1.16924	up			-0.0713391	0.0941105	-0.00454545	-0.0184722	-0.106469	-0.0328746	0.0621641	0.0397024	-0.0319619	0.541891	0.200194	0.00454545
1558589_at,1559028_at|54094	0.444729	1.05244	up	0.362324	1.02814	down	C21orf15	54094	-0.00622511	-0.112719	-0.0138993	0.178218	-0.0960712	0.00622511	0.121665	-0.00670719	0.0559373	0.0341797	0.0228786	-0.00627375
1558592_at	0.318449	1.17046	up	0.110629	1.18961	up			-0.247579	0.242781	0.0808928	0.176952	0.519603	0.0607703	-0.44813	-0.208803	-0.39025	-0.0194404	0.0194404	-0.295721
1558595_at	0.021865	1.37565	up	0.0078876	1.19183	up			-0.0286788	-0.422337	-0.296181	0.296505	0.212098	0.124547	-0.247866	-0.114963	-0.28266	0.0474325	0.0286788	0.037948
1558599_at	0.0949497	1.33394	down	0.649941	1.08099	up			0.554109	0.415448	0.28504	-0.346155	0.174945	0.178712	-0.668686	-0.0802189	-0.120342	0.0802189	-0.306493	-0.305912
1558600_a_at	0.131846	1.21836	down	0.220931	1.06688	up			0.313472	0.674988	0.399064	0.09304	0.384701	0.0549572	-0.124188	-0.107277	-0.30327	-0.0996809	-0.0998981	-0.0549572
1558601_at,1558602_a_at|285194	0.168313	1.11942	up	0.875746	1.00783	up	LSAMP-AS3	285194	-0.160459	-0.0129247	0.0319004	0.267573	0.0129247	0.0662763	-0.0866997	-0.0908408	0.0446672	0.0668619	-0.0664372	-0.0995204
1558605_at	0.00116685	1.88118	up	0.000393696	2.1614	up			-0.926857	-0.585006	-0.867889	0.0566797	0.163684	0.134794	-0.318108	-0.0566797	-0.33904	0.950084	0.793697	0.878286
1558606_s_at	0.169252	1.27893	up	0.00288802	1.89528	up			-0.613676	-0.00953949	-0.373956	0.00953949	0.234101	-0.176002	-0.166366	0.204393	-0.010646	1.09137	0.770543	0.932694
1558612_a_at,1564241_at,1565346_a_at|480	0.712239	1.01746	down	0.55856	1.02095	down	ATP1A4	480	-0.0622737	0.0938632	0.0817854	0.00733924	-0.0503712	0.0815091	-0.0298343	0.00258827	-0.0128548	-0.00258827	0.00781536	-0.135069
1558613_at	0.142627	1.25334	up	0.778031	1.03759	up			-0.124673	-0.56648	-0.161999	0.185194	0.112407	-0.173413	0.243725	0.048135	-0.048135	0.367354	-0.157272	0.193366
1558623_at|729121	0.599243	1.04157	down	0.102383	1.06428	down	LOC729121	729121	0.0416617	0.0472434	0.0271313	0.180195	-0.161434	-0.0789852	0.0478063	-0.03668	0.100037	-0.0792565	-0.0521002	-0.0271316
1558624_at	0.0669103	1.45317	down	0.026195	1.27073	down			0.0604498	0.556074	0.788105	-0.0260422	-0.0832357	-0.103707	0.317263	0.262456	0.0260422	-0.0719047	-0.130699	-0.228615
1558626_at	0.0229326	1.36294	up	0.0252111	1.40492	up			-0.662682	-0.766504	-0.700311	-0.0905812	-0.495416	-0.203329	0.0905812	0.133669	0.157737	0.776288	0.340101	0.73706
1558630_at	0.925153	1.01166	up	1.03677e-05	1.36825	down			-0.498137	-0.636773	-0.694454	-0.896118	-0.371609	-0.511449	0.848431	0.827256	0.865267	0.413197	0.399165	0.371609
1558649_at|145757	0.0575015	1.31654	up	0.149061	1.20391	down	LOC145757	145757	-0.682678	-0.822189	-0.561376	-0.085748	-0.532055	-0.258194	0.715109	0.455375	0.367814	0.450948	0.198415	0.085748
1558651_at|100507462	0.607384	1.05394	up	0.0209072	1.25555	down	LOC100507462	100507462	-0.0392981	-0.255008	-0.427269	-0.150892	-0.0386987	-0.304593	0.321228	0.54576	0.524047	0.14725	0.220127	0.0386987
1558653_at|339751	0.160975	1.10879	down	0.0797118	1.20917	down	MLK7-AS1	339751	0.19699	0.277011	-0.0128319	0.0142224	0.0096643	-0.0096643	0.190642	-0.054209	0.335128	-0.154262	-0.0595577	-0.136664
1558660_at|100507059	0.971495	1.00183	up	0.783518	1.01651	up	LOC100507059	100507059	0.0474613	0.0970349	0.0110912	0.184333	-0.00757432	-0.0132387	-0.114616	-0.0947211	-0.0328357	0.00757432	-0.20963	0.0307691
1558666_at|100873942	0.873994	1.01427	up	0.603171	1.03377	down	PHEX-AS1	100873942	0.122162	0.0802513	0.108335	0.0322934	0.362574	-0.0227913	-0.19163	-0.0325955	0.000825763	-0.188606	-0.000825763	-0.1777
1558670_at	0.418013	1.06385	up	0.991505	1.00113	down			0.0874593	-0.187708	0.0942695	0.0221112	0.101822	0.137965	-0.0952208	-0.362671	0.0937645	-0.0221112	-0.219628	-0.127288
1558672_at	0.624953	1.03514	down	0.130787	1.08873	down			0.103036	0.237967	-0.0789888	0.0353017	0.00208044	0.0751553	0.0498462	-0.0567908	-0.00208044	-0.169522	-0.0128274	-0.194614
1558685_a_at|158960	0.00201334	1.23009	up	0.21699	1.06261	up	LOC158960	158960	0.0976555	0.158916	0.180193	0.48855	0.378422	0.466087	-0.121186	-0.31052	-0.211889	-0.0976555	-0.175187	-0.10792
1558686_at	0.0174101	1.67408	down	0.00712575	1.32057	down			0.659209	0.87648	0.429893	-0.35492	-0.0273547	0.117742	0.155979	0.0273547	-0.0967045	-0.380048	-0.420984	-0.315808
1558688_at,1558689_a_at|441461	0.177962	1.13089	up	0.256733	1.04253	up	LOC441461	441461	0.0825419	-0.0511861	0.0413218	0.327038	0.00122356	0.276786	-0.0642891	-0.0727549	-0.00122356	-0.0286498	0.0928459	-0.0221815
1558695_at	0.000204854	1.63555	down	0.00227239	1.24273	down			0.700911	0.529776	0.609271	-0.08231	-0.142538	-0.0645134	0.0883448	0.0795295	0.0645134	-0.174201	-0.211111	-0.322832
1558710_at	0.010197	1.95509	down	0.00648296	1.35727	down			0.289388	0.744292	0.712172	-0.11418	-0.401148	-0.640532	0.11418	0.208432	0.328348	-0.142423	-0.335139	-0.193606
1558711_at|285512	0.499956	1.09923	up	0.864595	1.00886	up	FAM13A-AS1	285512	-0.031606	-0.529016	-0.242788	-0.0366676	-0.359766	0.00250316	0.0806091	0.0883625	0.109751	-0.00250316	0.235267	0.0841422
1558714_at	0.00182202	1.75677	down	0.446556	1.07362	down			1.30015	1.16043	1.09586	0.187647	0.476013	0.454001	-0.393447	-0.187647	-0.335399	-0.300471	-0.617883	-0.305588
1558720_at	0.571851	1.09132	up	0.0125531	1.20094	up			0.101848	-0.495766	-0.102285	0.0157959	-0.244492	0.110715	-0.0157959	-0.163847	-0.173441	0.0785325	0.17921	0.181652
1558723_at|284014	0.00359353	1.40699	up	0.0339608	1.39695	up	LOC284014	284014	-0.678961	-0.501447	-0.499177	-0.150059	0.0341935	-0.0858889	0.408794	0.0431118	-0.0341935	0.505327	0.620768	0.738474
1558724_at	0.0385496	1.12366	down	0.64692	1.02718	down			0.0202086	0.069488	0.154875	-0.0809216	-0.156941	-0.0221736	-0.112778	0.150946	0.0721602	-0.00572228	-0.00503492	0.00503492
1558728_at|100128881	0.873843	1.01567	down	0.0484944	1.14584	down	LOC100128881	100128881	-0.157108	-0.00225782	0.122744	0.173144	-0.164916	-0.112151	0.274072	0.0409956	0.174762	-0.0594788	-0.0421791	0.00225782
1558739_at	0.00353885	1.70527	down	0.00888465	1.71662	down			-0.498382	-0.212398	-0.633897	-1.24536	-1.19361	-1.2157	1.29708	1.30714	1.03236	0.40235	0.212398	0.683115
1558740_s_at	0.0098546	1.35215	down	0.00114166	1.48951	down			-0.420899	-0.249289	-0.31009	-0.908226	-0.634304	-0.743512	0.843917	0.734403	0.964313	0.249289	0.258055	0.310781
1558742_at	0.933383	1.00604	down	0.013127	1.2746	up			0.0758765	0.126175	0.232465	0.304598	0.083163	0.0206721	-0.546566	-0.52361	-0.346359	-0.0206721	-0.197327	-0.148385
1558743_at|253639	0.241504	1.08785	down	0.742245	1.04906	up	ZNF620	253639	-0.211043	-0.0061475	0.0420059	-0.138527	-0.264761	-0.136329	0.0468265	0.278236	0.0061475	0.512601	0.115326	-0.089445
1558748_at	0.68017	1.02691	down	0.381386	1.0582	down			-0.163001	0.0738497	-0.166933	-0.149708	-0.05738	-0.163931	0.205265	0.139966	0.122385	0.222763	0.0473857	-0.0473857
1558750_a_at|100288637	5.90036e-05	2.0795	down	8.07668e-06	2.13357	down	LOC100288637	100288637	0.564781	0.501255	0.612051	-0.474265	-0.423725	-0.592627	0.423725	0.501951	0.424146	-0.617583	-0.696825	-0.615575
1558754_at,1558755_x_at|284390	0.027696	1.08533	up	0.0749273	1.06141	down	ZNF763	284390	0.000554323	0.0501842	-0.000554323	0.0738885	0.170742	0.159939	0.0502901	-0.0556321	-0.00628305	-0.0893066	-0.0575178	-0.122757
1558757_at	0.0120334	1.46905	up	0.258523	1.16382	up			-0.125679	-0.195758	-0.199676	0.262121	0.630865	0.25056	-0.117392	0.0377936	-0.0377939	0.107409	-0.0543475	0.486142
1558758_s_at	0.0387989	1.41036	up	0.52302	1.06112	up			-0.313857	-0.236656	-0.661572	0.142051	0.232329	-0.0982683	0.121463	0.00496292	-0.278299	0.0161867	0.0936623	-0.00496292
1558760_at	0.941135	1.00664	up	0.279922	1.10865	down			0.116655	-0.0480995	0.00781822	0.243492	-0.00131178	-0.137178	0.112373	0.298891	-0.100885	-0.037616	0.00131202	-0.0997155
1558764_at	0.584481	1.04604	up	0.774752	1.02705	down			-0.176384	-0.0257955	-0.0512631	-0.094527	-0.140616	0.176522	0.0976956	0.0257952	0.162233	0.153373	-0.180812	0.197628
1558765_a_at	0.827752	1.024	up	0.614412	1.05992	up			0.0780398	-0.284191	-0.0844237	0.143766	-0.150927	-0.180785	0.0837861	-0.097998	0.23596	0.312721	0.238917	-0.0780398
1558766_at	0.0644986	1.04195	up	0.84451	1.00712	down			0.148671	0.105683	0.10472	0.191981	0.202272	0.142689	-0.198234	-0.266178	-0.10472	-0.186106	-0.185268	-0.228466
1558770_a_at|146850	0.455404	1.07809	down	0.391596	1.07053	up	PIK3R6	146850	0.0915958	0.0909358	0.202087	0.270006	-0.0787469	-0.132056	-0.156747	0.0078398	-0.27396	-0.0078398	-0.162733	0.0426768
1558782_a_at|100130557	0.145627	1.14929	down	0.0248379	1.17475	up	LOC100130557	100130557	-0.0281322	-0.298736	-0.170945	-0.302088	-0.273641	-0.524319	0.0867531	0.0281322	0.0431407	0.362635	0.334288	0.158147
1558783_at	0.0015159	1.40608	up	0.00481552	1.6743	up			-0.247236	-0.383931	-0.217567	0.15894	0.283012	0.184337	-0.15894	-0.511048	-0.555668	0.34623	0.262108	0.396681
1558784_at|100133089	0.378225	1.04726	down	0.258155	1.09291	up	LOC100133089	100133089	0.185381	-0.0265157	0.118482	0.0295322	0.0668957	-0.0189407	0.0114672	-0.314564	-0.136097	-0.0114672	-0.0630419	0.0198305
1558790_s_at|286103	0.204457	1.11806	up	0.23964	1.15448	up	ZNF252P-AS1	286103	-0.356084	-0.103896	-0.0134988	-0.0527177	0.0250885	0.0371594	0.104857	-0.104522	-0.0786214	0.0818629	0.0134988	0.448071
1558791_at|286467	0.560093	1.06748	up	0.848949	1.01764	up	LOC286467	286467	-0.051255	-0.0475309	-0.398123	-0.241335	0.0759325	-0.0488825	0.255257	0.0274067	0.111461	0.161399	-0.0274067	0.335818
1558793_at|100507099	0.173233	1.07052	down	0.174241	1.12069	down	FRY-AS1	100507099	0.169263	0.0114343	-0.0138779	-0.0114341	-0.056833	-0.0598531	0.185998	0.185584	0.0864832	0.175681	-0.0931854	-0.117603
1558795_at|728052	0.669053	1.07143	down	0.0042699	1.46602	up	LOC728052	728052	-0.888622	-0.72106	-1.39994	-1.11197	-0.975596	-1.22068	0.863302	0.904172	0.72106	1.47037	1.2294	1.44447
1558796_a_at	0.682633	1.04531	up	0.142879	1.23216	up			-0.602167	-0.551902	-0.359232	-0.391498	-0.252727	-0.677297	0.252727	0.299598	0.50421	0.928298	0.428814	0.602983
1558797_at	0.0333084	1.39911	down	0.0173565	1.30713	down			0.178745	0.534683	0.684051	0.0299271	-0.0299271	-0.0560483	-0.182461	0.0330273	0.11546	-0.43842	-0.311396	-0.443362
1558801_at	0.528868	1.11936	up	0.768547	1.02465	up			-0.701459	-0.326492	-0.784612	-0.724937	-0.0817416	-0.517875	0.173467	0.388149	0.0817416	0.275954	0.126543	0.346245
1558802_at	0.373328	1.11674	down	0.272322	1.05678	up			0.175788	0.246265	0.27565	0.196178	0.260736	-0.23708	-0.0349699	-0.0840653	-0.212939	-0.0562671	-0.0716656	0.0349699
1558803_at	0.243456	1.04414	down	0.369885	1.05258	up			-0.0299501	0.0039041	-0.00756454	-0.0603225	-0.00390387	-0.156328	0.00891972	0.125592	-0.0986834	0.154255	0.0505571	0.052789
1558804_at	0.130701	1.12949	up	0.45625	1.05247	down			0.0524726	-0.083029	-0.177447	0.119744	-0.0109909	0.210253	-0.0751481	0.0109906	0.0267563	-0.164762	-0.175157	0.0811624
1558806_at	0.488165	1.04095	up	0.36382	1.0616	down			-0.0458325	0.0512034	0.00231826	-0.0720843	0.0847982	0.168657	0.0327421	-0.0017122	-0.0414332	0.0017122	-0.252217	-0.0186175
1558819_at	0.000601243	4.26547	down	8.61812e-06	2.3615	down			-1.04378	-0.846425	-1.11814	-3.37182	-2.7143	-3.20033	2.11049	2.16919	2.08869	0.84844	0.846425	0.954392
1558820_a_at|374864	0.967949	1.00659	up	0.996894	1.00069	down	C18orf34	374864	-0.0725739	-0.220641	0.470561	0.205788	0.0312088	-0.0312088	0.105795	-0.0598781	0.305281	-0.0855281	0.54528	-0.111526
1558821_s_at	0.314959	1.10614	down	0.467037	1.05537	up			0.330341	-0.0723667	0.243183	0.0247827	-0.037694	0.077466	0.0266743	-0.0247827	-0.275965	-0.0253849	0.0347786	-0.0502214
1558822_at	0.0270341	1.2111	down	0.0236979	1.47011	down			0.226183	0.0543313	0.260729	-0.185421	-0.0894947	-0.0127974	0.302667	0.113901	0.0127974	-0.475465	-0.160601	-0.602327
1558826_at,1558827_a_at|128611	0.352062	1.08414	down	0.349102	1.04803	down	ZNF831	128611	0.027667	0.223386	0.0334637	0.152818	-0.148444	-0.0694921	-0.091723	0.0236537	0.0744641	-0.0258913	-0.147099	-0.023654
1558828_s_at	0.313742	1.07998	down	0.505998	1.06086	up			0.0167534	-0.0110624	0.268003	-0.0877416	0.0424135	-0.0140007	0.0110624	-0.202152	-0.19801	0.0444729	-0.230831	0.0529702
1558830_at	0.555268	1.02612	up	0.583166	1.05832	down			0.104126	0.109468	0.033689	0.15102	0.190651	0.0172296	-0.0172296	-0.379807	-0.103925	-0.167371	-0.41446	-0.164448
1558831_x_at	0.491443	1.05559	up	0.187852	1.09548	down			0.202283	0.131799	0.0198705	0.0565608	0.359969	0.171551	-0.0568821	-0.0815036	-0.0198705	-0.232887	-0.293826	-0.0262263
1558832_at|440584	0.0331198	1.1648	up	0.664141	1.04577	down	SLC2A1-AS1	440584	-0.0398476	-0.18165	-0.0367024	0.0367024	0.165492	0.199853	0.149357	-0.227036	0.117576	-0.110456	0.0827315	-0.126082
1558836_at	0.0045106	1.10962	down	0.268817	1.09575	down			0.245477	0.230313	0.246007	0.0868213	0.136515	0.0482519	-0.288986	-0.36618	-0.0482519	-0.404423	-0.403428	-0.29134
1558837_a_at	0.284356	1.11516	down	0.535552	1.03029	down			0.387121	0.284475	0.465262	0.376044	-0.00558948	0.294654	0.00558948	-0.0829601	-0.16353	-0.200401	-0.0619826	-0.107658
1558842_at	0.0770708	1.32927	up	0.115058	1.1344	down			-0.0383701	0.168721	-0.288009	0.255617	0.582838	0.235785	0.196761	0.0383701	-0.078743	-0.0632982	-0.116238	-0.209878
1558844_at,1561198_at|100506127	0.262888	1.07697	up	0.188261	1.10519	up	LOC100506127	100506127	-0.0409882	-0.102621	0.0369735	-0.00755215	0.214291	0.00755215	-0.0949111	0.0486407	-0.0794723	0.0844443	0.24709	-0.024406
1558845_at|100506089	0.975517	1.0026	up	0.538019	1.03846	up	LOC100506089	100506089	0.00900292	-0.115825	-0.120898	-0.00900292	-0.279797	0.072305	0.0762637	0.0312569	-0.084383	0.160568	0.0873025	-0.0613823
1558846_at|119548	0.289001	1.08675	up	0.367385	1.0881	up	PNLIPRP3	119548	-0.0116096	0.0441809	-0.0545411	0.262419	0.136355	-0.0606809	0.0259571	-0.0726337	-0.238393	-0.124255	0.193013	0.0116096
1558847_at|100861555	0.83531	1.01242	down	0.965976	1.00501	up	LINC00565	100861555	-0.0566548	0.100174	0.131694	0.133915	-0.0573818	0.0452439	-0.144435	0.0637473	-0.0452439	-0.18599	0.259079	-0.177404
1558848_at|100653281	0.910808	1.01079	down	0.616994	1.0398	up	LOC100653281	100653281	0.075367	-0.213089	0.223902	0.0485241	-0.0190599	0.010282	-0.158397	0.138217	-0.0657187	-0.0447044	-0.010282	0.138009
1558849_at,1558850_s_at|284276	0.0826001	1.11438	up	0.128986	1.08521	up	LOC284276	284276	0.165789	0.00297785	0.0204141	0.265257	0.131326	0.26134	-0.225644	-0.199657	-0.0466385	-0.0240693	-0.00297785	-0.0909588
1558852_at	0.00316694	1.16756	down	0.340352	1.13099	down			0.133329	0.145138	0.0839267	-0.0642259	-0.161455	-0.0824146	-0.0451517	0.443163	0.0451515	0.0955184	-0.0524678	-0.132649
1558854_a_at	0.650402	1.03716	up	0.725889	1.03134	down			-0.0470302	-0.114213	0.0254753	-0.159929	0.185235	-0.00317025	0.254349	0.0602224	-0.130511	0.0932696	-0.0459316	0.00317025
1558856_at|63950	0.692615	1.0674	up	0.285741	1.18333	down	DMRTA2	63950	-1.50805	-1.89825	-1.86858	-1.94226	-1.32073	-1.72961	1.9701	1.54928	1.61534	1.76432	1.32073	1.32111
1558857_at	0.887977	1.0141	down	0.327867	1.07356	down			0.183235	-0.240922	0.0448759	0.0503247	-0.00406694	-0.119649	-0.0948558	0.00406694	0.0572259	0.0263231	-0.252341	-0.114763
1558858_at	0.4378	1.05783	down	0.362316	1.19261	down			-0.0575491	-0.058004	0.147131	-0.0285007	-0.197923	0.0146769	-0.0146769	0.772657	0.209398	0.106635	0.18296	-0.0845884
1558862_at|100507044	0.236538	1.14563	down	0.191061	1.06068	down	NBPF5	100507044	0.274173	-0.0746546	0.06812	-0.196714	-0.213145	0.089061	0.0522048	-0.0210614	0.0826404	-0.130596	-0.0316513	0.0210614
1558869_at	0.595851	1.02384	up	0.281918	1.07758	down			-0.0183847	-0.0176234	0.103293	0.100049	-0.0297093	0.0989099	0.0592897	0.039809	-0.11864	-0.179585	0.0176234	-0.18095
1558871_at	0.0640558	1.16283	up	0.0474632	1.10736	up			-0.240644	-0.110226	-0.00188208	0.170174	0.128734	0.00124359	-0.00867033	-0.0868747	-0.00124359	0.0794454	0.202781	0.062345
1558874_a_at	0.0242697	1.33229	down	0.420943	1.09401	up			0.595367	0.408808	0.205745	-0.00381064	0.0432675	-0.0712755	-0.211082	-0.0608075	-0.31734	-0.308115	0.00381064	0.103946
1558876_at	0.534468	1.08822	down	0.269437	1.0669	down			0.0309753	0.0324068	0.394085	0.24051	-0.215869	0.0669136	0.0117683	-0.0684328	-0.0117683	-0.030293	-0.0658293	-0.252568
1558877_at	0.0147885	1.32745	down	0.528064	1.07391	down			0.564676	0.342889	0.258604	-0.0727447	-0.0448874	0.0578409	-0.119258	-0.0188471	0.0188471	-0.233036	-0.332851	0.138016
1558881_at|145820	0.383775	1.14074	up	0.979467	1.00166	down	LOC145820	145820	-0.122724	-0.136943	0.167488	0.407253	0.229468	-0.158975	-0.0271225	0.163558	-0.100678	0.0271225	0.0656271	-0.0641918
1558882_at|401233	0.937028	1.01273	down	0.00653196	1.46641	up	HTATSF1P2	401233	-0.201491	0.00398493	-0.070518	-0.346013	0.308006	-0.284764	-0.00398493	0.0208702	-0.265119	0.424273	0.407028	0.577327
1558885_at	0.717489	1.03993	up	0.59717	1.08628	up			0.148353	-8.79765e-05	-0.162609	0.133955	-0.17428	0.195429	-0.249718	0.222238	-0.440323	0.058336	-0.168021	8.79765e-05
1558887_at,1558888_x_at|399669	0.00271631	1.30661	up	0.00614908	1.26777	up	ZNF321P///ZNF816///ZNF816-ZNF321P	399669	0.247941	0.0703163	0.234385	0.554478	0.594138	0.561509	-0.594542	-0.475394	-0.471052	-0.0703163	-0.225618	-0.218182
1558889_at	0.527064	1.07633	down	0.44499	1.03997	down			0.0145879	-0.0923147	0.0858667	-0.0350618	-0.380528	0.105371	0.00307035	0.0108237	-0.00307035	-0.026895	-0.179212	0.0473168
1558890_at|100507054	0.101694	1.11197	up	0.415998	1.03373	up	LOC100507054	100507054	-0.0737216	-0.063673	0.0147815	0.223886	0.119643	-0.00680566	-0.0810356	0.00680566	-0.0967164	-0.0899293	0.0500483	0.0124938
1558897_at|126520	0.620236	1.02536	down	0.814858	1.02104	up	PLK5	126520	-0.1162	0.0662494	0.0598478	-0.0527854	0.0281162	-0.0738101	-0.0173316	0.0173316	-0.162174	-0.232522	0.0398331	0.120647
1558899_s_at|503569	0.867505	1.02416	up	0.978809	1.00229	down	FLJ35946	503569	0.132505	0.211109	-0.0503499	0.383165	-0.210725	0.224136	-0.113318	-0.0509782	0.017211	-0.259214	-0.017211	0.119424
1558900_at	0.122077	1.12869	down	0.320237	1.07749	down			0.125003	0.192905	0.27783	-0.0680039	0.178105	-0.0383086	0.0998054	-0.0722756	-0.0093255	-0.0558383	0.00932527	-0.258298
1558903_at,1561587_at,1570208_at|284260	0.319519	1.04339	down	0.0711922	1.0602	down	LOC284260	284260	0.0513047	-0.0433027	0.129178	-0.0559028	0.0117904	-0.00253451	0.00562418	0.0536391	0.00253451	-0.00312316	-0.0966455	-0.0914534
1558905_at	0.201324	1.05607	up	0.561693	1.01867	down			0.0573053	0.0073657	-0.00736594	0.109788	0.00992179	0.173725	-0.0185041	0.0267603	-0.0903215	-0.0992494	-0.0496759	-0.0132148
1558906_a_at,1569745_at,1569746_s_at|100505783	0.24348	1.05731	up	0.0478847	1.10176	up	LOC100505783	100505783	0.0533038	-0.0417877	-0.115892	-0.0128506	0.0498444	0.0998322	-0.0702609	-0.011017	-0.042287	0.115107	0.011017	0.169727
1558922_at	0.165153	1.14175	down	0.302121	1.0635	up			0.129485	-0.0527513	-0.062124	-0.0825169	-0.102679	-0.373918	0.143429	0.0588686	-0.0478327	0.222508	0.0478327	0.150565
1558930_at,1563062_at|728192	0.264997	1.09876	up	0.0675259	1.09841	up	LINC00460	728192	0.287067	-0.0613424	0.161838	0.293637	0.215232	0.286307	-0.122165	-0.22458	-0.18713	-0.127628	0.0276026	-0.0276026
1558937_s_at	0.00033582	2.92519	down	0.00044296	1.88091	down			1.40281	1.4317	1.01306	-0.256766	-0.292143	-0.249116	0.249116	0.504894	0.284045	-0.565671	-0.512306	-0.618261
1558938_at	0.000628262	1.30107	up	0.0344155	1.18776	up			0.0127833	-0.0127833	0.0713751	0.381889	0.365602	0.462971	-0.206074	-0.331336	-0.298221	0.0855973	-0.1539	-0.0225852
1558944_at,1558945_s_at|100507353	0.425208	1.06084	down	0.516815	1.02949	down	LOC100507353	100507353	0.00518227	-0.0978611	-0.0775022	-0.190053	0.0336916	-0.269454	0.112024	0.00560403	-0.00512171	-0.0878956	0.0695045	0.00512171
1558947_at	0.150041	1.17307	up	0.668071	1.04758	down			0.0357211	-0.156779	-0.37795	0.155353	0.0531485	-0.0166299	-0.0680466	-0.0528247	0.180263	0.122692	-0.281105	0.0166299
1558948_a_at	0.00265168	2.0641	up	0.00575423	1.56288	up			-0.234173	-0.0977119	-0.533354	0.793968	0.585594	0.891745	-0.259867	-0.58694	-0.59238	0.139986	0.255723	0.0977119
1558950_at	0.0497753	1.14627	down	0.0991522	1.17754	up			0.0498973	0.0607525	0.185993	-0.111743	0.00461757	-0.187075	-0.0869473	-0.333444	-0.00885403	-0.00461757	0.166444	0.116245
1558957_s_at	0.179917	1.03606	down	0.472547	1.09395	up			-0.0208974	0.0747437	0.0555933	0.00852156	-0.0297647	-0.0226567	-0.084434	-0.00852156	0.121015	0.343019	-0.158543	0.232231
1558960_a_at	0.412544	1.06731	up	0.117016	1.08547	up			0.0107472	0.0582802	0.00380254	0.264191	0.167271	-0.0767005	-0.159257	-0.149633	-0.0192516	0.0811517	-0.050519	-0.00380254
1558963_at	0.893503	1.01238	up	0.120312	1.09852	down			-0.0367749	-0.0128102	-0.0506802	-0.252264	0.166718	0.0385141	0.030406	0.0128102	0.198308	-0.101784	-0.0774946	0.0141146
1558968_at	0.104686	1.1112	down	0.18854	1.05065	down			0.10349	-0.0121226	0.0121226	-0.0290689	-0.24112	-0.08268	0.0568864	0.102086	0.095571	-0.0179315	-0.0395296	0.0981638
1558971_at,1558972_s_at|387357	0.550164	1.04563	up	0.835881	1.01193	down	THEMIS	387357	-0.0163124	0.136986	-0.0731523	0.0775514	0.213633	-0.0505583	-0.0161316	0.0161316	0.109434	0.15418	-0.039032	-0.0570273
1558977_at|100130992	0.00425206	1.27404	down	0.00998738	1.30185	down	LOC100130992	100130992	-0.176717	0.0201662	-0.123776	-0.462472	-0.428245	-0.43784	0.403385	0.539857	0.443685	0.220883	-0.0201662	0.0445075
1558982_at,1566147_a_at,1570255_s_at|100874392	0.109356	1.11988	up	0.115731	1.05535	down	ANKRD20A12P///ANKRD20A1///ANKRD20A2///ANKRD20A3///ANKRD20A4///ANKRD20A5P///ANKRD20A8P	100874392	-0.35327	-0.0983719	-0.297062	-0.0776213	-0.12225	-0.0587984	0.119164	0.0979117	0.221824	0.0809165	0.0660008	0.0587984
1558987_at	0.0142841	1.41604	up	6.35855e-05	2.03825	up			-0.198818	-0.602491	-0.319571	0.0958903	0.130204	0.158603	-0.171891	-0.0958903	-0.194625	0.969258	0.796433	0.853886
1558999_x_at|283922	0.069408	1.16632	down	0.440607	1.06817	down	LOC283922///PDPR	283922	0.228493	-0.0150707	0.0150707	-0.237592	-0.0799649	-0.119824	-0.061105	0.0650651	0.20176	0.0161426	-0.183821	0.087985
1559006_at	0.15616	1.27418	down	0.000337975	1.45447	down			0.195316	0.020385	-0.0595305	-0.473572	0.0739486	-0.49291	0.556399	0.451607	0.419396	-0.020385	-0.0987718	-0.0749357
1559007_s_at	0.140014	1.29036	down	0.000994634	1.4769	down			0.0882065	0.0983408	-0.0222294	-0.667005	0.0113828	-0.283365	0.616579	0.5369	0.400595	-0.0570672	-0.0651796	-0.0113828
1559009_at	0.422858	1.17162	up	0.712772	1.05256	up			-1.10157	-0.557827	-0.724765	-0.690644	-0.175806	-0.832214	0.175806	0.27553	0.595266	0.696962	0.265344	0.305988
1559011_at|246318	0.216442	1.18364	down	0.0536271	1.22281	up	FLJ13773	246318	-0.0370202	0.242787	0.401657	-0.0218015	0.13128	-0.231746	-0.397415	-0.243485	-0.0468078	0.0218015	0.129637	0.0314651
1559017_at,1562764_at|100507351	0.929059	1.00726	up	0.563921	1.0271	down	LOC100507351	100507351	-0.0876143	-0.188693	0.12504	-0.0761206	-0.120488	0.0766299	0.0156746	0.14661	-0.0156746	-0.0548334	0.0696604	0.0160561
1559020_a_at	0.337654	1.10346	down	0.143984	1.25057	down			-0.200883	-0.0892621	-0.38352	-0.175171	-0.422866	-0.501746	0.625102	0.69791	0.867807	0.0892621	0.508699	0.625085
1559026_at,1562447_a_at|100506599	0.942652	1.00455	down	0.0281898	1.10661	up	LOC100506599	100506599	0.0530648	0.0123734	0.131349	-0.0123734	0.215071	-0.0255594	-0.062027	-0.125343	-0.0801578	0.117486	-0.0163088	0.0697179
1559029_at	0.0246136	1.135	up	0.232101	1.11126	up			0.0300112	-0.0916953	-0.0509233	0.07616	0.153067	0.206254	-0.0886455	-0.0300112	-0.140613	-0.114185	0.0677788	0.243731
1559030_a_at	0.625493	1.02475	up	0.113435	1.12793	up			-0.0815566	-0.105004	0.0810537	-0.0262582	-0.0377619	0.0643423	-0.041096	-0.083987	0.0846474	0.195081	0.0262582	0.259275
1559033_at|255167	0.0499328	1.08624	down	0.959045	1.00732	up	LOC255167	255167	-0.036673	0.036673	0.104035	-0.0609223	-0.10925	-0.0838042	0.222108	-0.221829	0.0699114	-0.231454	0.253197	0.0800074
1559034_at|284759	0.821068	1.02831	down	0.451206	1.0542	up	SIRPB2	284759	0.187046	0.116141	-0.127932	-0.252239	0.116528	0.190126	-0.0198488	-0.264907	0.0246496	0.0198491	-0.0280817	-0.0234296
1559035_a_at	0.576794	1.04886	down	0.589117	1.05856	up			0.166957	0.291112	0.35457	0.00706172	0.330714	0.268414	-0.307192	-0.170418	-0.283975	-0.00706172	-0.0721359	-0.436079
1559037_a_at	0.00976397	1.65197	down	0.0498057	1.15874	down			0.267901	0.642154	0.259102	-0.326257	-0.497784	-0.179376	0.161315	0.188872	0.0250812	-0.0250812	-0.201871	-0.0354424
1559045_at|100128288	0.0228147	1.15933	up	0.568941	1.06667	up	LOC100128288	100128288	-0.38507	-0.294726	-0.262245	-0.0327369	-0.189763	-0.0796579	0.141122	0.0845307	0.156637	0.513948	0.0327369	0.114929
1559048_at	0.288234	1.12058	up	0.0830792	1.19645	up			-0.518081	-0.171181	-0.278613	-0.0122654	-0.312076	-0.150784	0.0122654	0.302389	0.111893	0.536682	0.283354	0.382788
1559049_a_at	0.0845808	1.52542	up	0.311532	1.16304	up			-0.859707	-1.41019	-0.777958	-0.207534	-0.7628	-0.249891	0.207534	0.665547	0.562165	0.749201	0.454141	0.885608
1559050_at|253018	0.00136528	1.64961	up	0.0435948	1.40873	up	HCG27	253018	-0.39261	-0.413383	-0.247255	0.469762	0.225035	0.418318	-0.452807	-0.518307	-0.03108	0.161489	0.03108	0.28843
1559053_at	0.921954	1.01378	down	0.932228	1.00692	up			0.0751336	0.583986	0.0409408	0.0723977	0.274636	0.293784	-0.0409405	-0.31581	-0.0672746	-0.261366	-0.0896883	-0.0431361
1559054_a_at	0.00243452	1.56425	up	0.088346	1.12754	up			0.145075	0.0734334	0.187201	0.629592	0.93716	0.775374	-0.393084	-0.317159	-0.333504	-0.0734334	-0.318088	-0.132673
1559057_at	0.134197	1.17522	down	0.425851	1.05709	down			0.430461	0.0538394	0.293787	0.0990632	-0.0876114	0.0678265	-0.0369227	0.00857616	-0.161704	-0.00857616	-0.154994	-0.266773
1559061_at|253962	0.0942415	1.16387	up	0.859409	1.00719	down	CACNA1G-AS1	253962	-0.0527561	-0.0627787	-0.219203	0.199606	-0.0613697	0.183804	-0.0399745	0.132692	0.0136187	0.0368235	0.0521119	-0.0136187
1559062_at	0.0822212	1.15161	up	0.604055	1.05563	down			-0.0110285	0.191172	0.0110285	0.183971	0.385482	0.232669	-0.0554578	0.112865	-0.344331	-0.100913	-0.188478	-0.231831
1559063_at	0.0234036	1.49264	down	0.0821717	1.0524	up			0.877658	0.807451	0.74363	-0.0164393	0.188506	0.523071	-0.10168	-0.0993789	-0.141758	-0.0620292	-0.076166	0.0164393
1559065_a_at|339390	0.397201	1.10072	up	0.693003	1.02497	down	CLEC4G	339390	-0.420955	0.0198178	-0.0446782	-0.0943885	-0.0139594	0.0778699	0.12837	0.0467384	0.0139594	-0.0544071	-0.0437567	0.180496
1559078_at	0.059506	1.24113	up	0.883192	1.01272	down			-0.144831	0.0597621	-0.257591	0.090906	0.158901	0.342511	-0.0938495	-0.0597621	0.0795878	0.16324	-0.166176	-0.125803
1559079_at|283486	0.492136	1.05342	down	0.859958	1.01322	down	LINC00567	283486	-0.0829167	0.0560493	0.181262	0.0770383	-0.141706	-0.00619745	-0.153746	0.135977	0.00619745	-0.0684428	-0.0885124	0.0885251
1559083_x_at|284600	0.113123	1.21044	up	0.137934	1.1876	up	LOC284600	284600	-0.384905	-0.395038	-0.659026	-0.406574	-0.130491	-0.07532	0.111607	0.163967	0.07532	0.627711	0.220746	0.246576
1559086_at	0.0217339	1.33396	down	0.809448	1.01743	up			0.378972	0.251764	0.108611	-0.059633	-0.116544	-0.331623	-0.201511	-0.0224454	0.0344875	0.0323675	-0.169481	0.0224454
1559093_at|729975	0.523377	1.04696	down	0.0649688	1.10746	down	FLJ30403	729975	0.0618672	-0.00964355	0.0805299	-0.141186	0.156087	-0.0807474	0.0884254	0.0373781	0.00261903	-0.00261903	-0.179009	-0.13173
1559097_at,1560499_at,1564211_at|388011	0.0138505	1.35941	up	0.000143904	1.549	up	C14orf64	388011	-0.279226	-0.240811	-0.118423	0.407004	0.0861552	0.197337	-0.209383	-0.124993	-0.0861552	0.541567	0.457094	0.474831
1559101_at	0.654451	1.02265	up	0.321677	1.11417	down			0.164619	0.0974383	0.232554	0.303058	0.165831	0.122664	-0.120166	-0.13128	-0.305272	-0.504794	-0.422409	-0.0974383
1559102_at	0.0137284	1.74696	up	0.00130866	1.87125	up			-0.462248	-1.02657	-0.997765	-0.0982401	0.0850561	-0.0588629	-0.0820982	0.272412	0.0588629	1.07533	0.923616	0.962233
1559103_s_at	0.207269	1.18284	up	0.0139586	1.48112	up			-0.423881	-0.0950323	-0.206012	-0.171522	0.253206	-0.079841	0.0015589	-0.0015589	0.0279447	0.544242	0.35905	0.82473
1559105_at,1564653_s_at|389170	0.0360575	1.25728	up	0.00215804	1.38666	up	LEKR1	389170	-0.525087	-0.880037	-0.684362	-0.3997	-0.388249	-0.310612	0.310612	0.476562	0.423179	0.903528	0.936462	0.785204
1559110_at	0.959887	1.00414	down	0.500829	1.03845	down			-0.28932	-0.438208	-0.391565	-0.346061	-0.570572	-0.220356	0.39941	0.374212	0.229664	0.38199	0.237649	0.220356
1559111_a_at	0.0010165	1.76955	down	0.00104546	1.56293	down			-0.546	-0.701069	-0.813538	-1.55214	-1.39816	-1.58046	1.29471	1.31772	1.13141	0.698696	0.546	0.566377
1559116_s_at	0.0755638	1.32248	up	0.070911	1.34601	up			-0.461725	-0.825018	-0.794506	-0.534116	-0.193769	-0.143624	0.143624	0.572154	0.615894	0.929381	0.696561	0.991794
1559117_at	0.35536	1.11233	down	0.983783	1.00138	up			0.128214	0.032074	-0.103633	-0.396286	0.000174522	-0.00798702	-0.0338871	-0.000174522	0.127675	0.0599928	0.151943	-0.112368
1559119_at	0.195824	1.14943	down	0.0121515	1.28205	down			0.322205	0.0486331	-0.0126123	0.0126123	-0.237689	-0.0194359	0.14215	0.175331	0.054812	-0.336262	-0.0901236	-0.27669
1559121_s_at	0.0168411	1.77436	down	0.000716943	1.47987	down			-0.234441	-0.00788331	0.207191	-0.705541	-0.641974	-1.16952	0.590374	0.662213	0.463	0.00788331	-0.0208318	0.0321267
1559125_at	0.532359	1.0674	up	0.84955	1.01615	down			-0.268296	0.0580356	0.0716155	0.202326	0.0163951	-0.0750678	0.111868	-0.0163951	-0.0342538	0.193791	-0.162929	-0.0389788
1559129_a_at|158257	0.0637296	1.18661	down	0.884257	1.00815	down	MIRLET7DHG	158257	0.394685	0.156754	0.0714366	-0.0247605	-0.0408616	-0.0520403	0.118381	-0.0950944	-0.00256801	0.0663714	0.00256801	-0.0833557
1559131_a_at	0.0857162	1.18934	down	0.625005	1.02688	down			-2.21476	-1.94599	-2.1338	-2.44247	-2.40506	-2.19748	2.17635	1.94599	2.08722	2.06066	2.05698	1.9771
1559133_at	0.712884	1.04005	up	0.0120731	1.19882	up			-0.271877	0.160674	-0.207018	-0.147555	0.00460374	-0.00530279	-0.0121554	0.0937446	-0.00460374	0.341741	0.331391	0.188689
1559134_a_at	0.0278756	1.327	up	0.0810781	1.38368	up			-0.591158	-0.385425	-0.259441	0.0799276	0.0569185	-0.148376	-0.227919	0.0796303	-0.0569185	0.702484	0.421975	0.0758492
1559138_a_at|219938	0.62137	1.04054	up	0.337782	1.0255	up	SPATA19	219938	-0.0616161	0.0371226	-0.0919918	0.208831	-0.129653	-0.0236486	-0.055287	0.0507823	-0.0166436	0.0541028	0.0170757	0.0166436
1559140_at,1559141_s_at|157693	0.0222543	1.3982	up	0.0152774	1.36593	up	FAM87A///FAM87B	157693	-0.0218059	-0.0302588	-0.182316	0.415048	0.18815	0.613121	-0.192031	-0.386667	-0.541774	0.165227	0.0218059	0.0421349
1559140_at,1559141_s_at|400728	0.0222543	1.3982	up	0.0152774	1.36593	up	FAM87A///FAM87B	400728	-0.0218059	-0.0302588	-0.182316	0.415048	0.18815	0.613121	-0.192031	-0.386667	-0.541774	0.165227	0.0218059	0.0421349
1559144_x_at,1570049_at|100130581	0.265637	1.15752	up	0.142003	1.09666	up	LOC100130581	100130581	-0.277373	-0.423496	-0.0637842	0.2046	-0.198023	-0.138116	0.0936619	0.0480663	-0.0452937	0.237243	0.0452937	0.213228
1559147_at	0.0133479	1.13282	down	0.00242869	1.32476	down			0.66375	0.528792	0.602811	0.423184	0.445155	0.387244	-0.570464	-0.387244	-0.497136	-0.930418	-0.901768	-0.839858
1559148_at	0.0125603	1.40298	down	0.0174128	1.57496	down			0.3803	0.0983077	0.388987	-0.308773	-0.0973719	-0.191748	0.613087	0.455196	0.0973719	-0.351	-0.128824	-0.320479
1559149_at	0.688393	1.06959	down	0.839411	1.01085	down			-0.140175	0.490297	0.465359	0.000410557	0.222488	0.301419	-0.0978663	0.0296366	-0.125208	-0.18287	-0.0568624	-0.000410557
1559151_at	0.11487	1.26239	down	0.0359745	1.3972	down			0.10964	0.346635	0.0977639	-0.420052	0.0835661	-0.117962	-0.0835661	0.250238	0.289911	-0.14153	-0.484245	-0.365257
1559152_at	0.283728	1.04991	down	0.574453	1.04761	down			-0.0210032	0.147873	0.0130329	-0.0709052	0.00524855	-0.00524855	0.220564	-0.0395997	-0.0538287	0.0647569	0.0103259	-0.149271
1559154_at	0.0940926	1.30464	up	0.0100586	1.44666	up			0.10379	-0.0372921	-0.050274	0.376489	0.686847	0.103851	-0.597078	-0.677344	-0.338395	0.0611664	-0.113097	0.0372921
1559156_at	0.0310716	1.39787	down	0.0996201	1.08217	down			0.213738	0.506267	0.0853431	-0.120494	-0.374611	-0.149246	0.177263	0.101171	0.00125957	-0.00125957	-0.00883651	-0.0519903
1559161_at	0.746347	1.02294	up	0.00564091	1.40951	up			-0.0730343	-0.0505724	0.114448	0.0759449	0.127575	-0.11451	-0.424155	-0.243009	-0.500751	0.206268	0.060832	0.0505724
1559166_at	0.651525	1.07198	down	0.187685	1.1455	down			-0.416881	0.0369031	-0.0953052	-0.082731	-0.568828	-0.124573	0.0534456	0.448949	0.135034	-0.0369031	0.042556	0.0438511
1559167_x_at|255027	0.638597	1.04454	up	0.695716	1.0346	up	MPV17L	255027	0.0665641	-0.10656	0.0510349	0.246093	-0.13594	0.089478	-0.120396	-0.177703	0.0439324	-0.197521	0.134486	-0.0439324
1559169_at|100507013	0.43557	1.03575	down	0.184533	1.09155	up	LOC100507013	100507013	-0.017277	-0.0826719	0.0624201	-0.0912211	-0.115619	0.017277	-0.166826	0.0866311	-0.119764	0.078563	0.0657861	0.0348179
1559170_at	0.453527	1.06658	up	0.174284	1.05758	up			-0.254705	0.108734	-0.186619	-0.00602639	-0.0406061	-0.0069896	0.00602639	0.058499	-0.0413207	0.00938714	0.128825	0.127296
1559171_at,1568987_at|401884	0.00159932	1.16698	down	0.757005	1.02851	up	MGC57346	401884	-0.00629807	0.0652509	0.0600376	-0.218342	-0.172487	-0.158532	-0.0289183	0.0867591	0.00629807	0.246547	-0.156363	0.0956387
1559172_at	0.104823	1.14531	down	0.642026	1.02442	down			-0.0182086	0.205554	-0.0464586	-0.162478	-0.0576159	-0.226231	0.00983775	0.204297	-0.00124919	0.0418729	0.0653602	0.00124919
1559180_at|100131860	0.981078	1.00267	up	0.669272	1.0252	up	LOC100131860	100131860	0.0694557	-0.230772	-0.277765	-0.225669	0.0688018	-0.270693	0.0682675	-0.158218	0.047381	-0.0344297	0.0344297	0.0651671
1559186_at	0.487919	1.03857	down	0.858029	1.00983	down			-0.106536	-0.176854	-0.105148	-0.0517108	-0.227349	-0.273266	0.0837743	0.137113	0.218852	0.0517108	0.0897739	0.255922
1559188_x_at	0.847165	1.02044	up	0.0320038	1.22101	down			-0.421998	-0.124204	-0.028945	-0.189866	-0.282594	-0.0151176	0.339911	0.208644	0.494314	0.0151176	0.125927	0.0375838
1559194_a_at|440508	0.980796	1.00111	down	0.694992	1.02626	up	CLEC4GP1	440508	0.144635	0.126354	-0.000401855	0.124635	0.00425184	0.13692	-0.165027	0.000401855	-0.26923	-0.0245789	-0.14888	-0.148194
1559195_at	0.689415	1.03334	up	0.461518	1.09973	up			-0.0347793	0.0191917	-0.0191917	0.0461259	-0.157871	0.218923	-0.155792	-0.254766	0.140002	-0.182228	0.222101	0.101038
1559201_a_at	0.79296	1.03342	up	0.372913	1.05766	down			0.0934432	-0.00860548	0.363975	-0.054929	0.355649	0.290393	-0.0854893	0.138504	-0.0266244	0.00860548	-0.0782573	-0.146601
1559205_s_at	0.0969884	1.23107	up	0.0799452	1.14123	up			0.0337563	-0.275729	-0.0405025	0.18074	0.0413122	0.395226	-0.164259	-0.149302	-0.0427413	-0.0121198	0.0121198	0.215461
1559208_at|338069	0.47084	1.05263	down	0.200527	1.10957	down	ST7-OT4	338069	-0.0115111	0.0115111	-0.0269928	-0.0159755	0.0325332	-0.265558	0.144647	0.0208261	0.037724	-0.0455456	-0.253217	0.0519423
1559210_at	0.648678	1.03726	up	0.0202298	1.19725	up			0.106918	-0.227054	-0.0480409	-0.0914507	0.012579	0.069025	-0.117329	-0.0624399	-0.012579	0.306422	0.190826	0.0895906
1559213_at	0.760231	1.01548	down	0.14393	1.04751	down			-0.00915766	0.0250916	0.184794	0.031157	-0.0027194	0.105807	0.0416861	0.00271916	-0.0513244	-0.102094	-0.0860386	-0.0196898
1559214_at	0.0339177	1.68631	up	0.312041	1.07301	up			-0.171295	-0.481025	-0.591094	0.152409	0.743158	0.122639	-0.103517	0.0812218	-0.157274	0.0480707	-0.0480707	0.125419
1559220_at	0.78132	1.03609	down	0.592687	1.02967	up			-0.0590684	-0.166753	0.0700734	-0.0070045	-0.411926	0.109752	0.0512874	0.0354822	-0.100274	0.0070045	0.143529	-0.0374882
1559222_at	0.0881694	1.30137	down	0.233433	1.13591	up			0.489114	0.0819306	0.429659	-0.0631783	0.155315	-0.231513	-0.374747	-0.156071	-0.0814683	0.0900238	-0.213957	0.0631783
1559224_at,1559226_x_at|353135	0.274991	1.11939	up	0.318242	1.0391	up	LCE1E	353135	0.146505	-0.199956	0.073308	0.259048	0.0226731	0.22629	-0.0226731	-0.0697956	-0.146384	-0.0560503	0.0408359	-0.057632
1559229_at	0.131821	1.13154	down	0.57904	1.04171	up			-0.0548737	0.0545449	0.266034	-0.100708	-0.0862465	-0.0821991	0.0487878	-0.0133393	0.0397427	0.273669	0.0133393	-0.0349369
1559232_a_at	0.586459	1.0293	up	0.0968261	1.14306	up			0.338997	0.155093	0.329119	0.337827	0.243028	0.367329	-0.536024	-0.427807	-0.24514	-0.243108	-0.155093	-0.232062
1559237_a_at|100507108	0.235386	1.08955	up	0.58111	1.03027	up	LOC100507108	100507108	-0.0448267	-0.0799386	0.118059	0.136279	0.224835	0.0033648	-0.0968921	-0.0268052	0.0884459	0.124666	-0.0033648	-0.0274937
1559240_at,1563099_at|100507053	0.191854	1.08762	down	0.511179	1.10628	up	LOC100507053	100507053	-0.247459	-0.220735	-0.119714	-0.192325	-0.338544	-0.420571	0.436435	0.3114	0.213017	0.781608	0.119714	0.496677
1559245_at	0.404394	1.0573	up	0.0947521	1.0988	up			0.0302604	-0.0960757	-0.119514	0.140014	-0.111411	0.0272309	-0.0379006	-0.0093478	-0.148854	0.042667	0.159679	0.0093478
1559252_a_at	0.00994208	1.48496	up	0.0388409	1.09847	up			-0.50175	-0.337985	-0.40415	0.064275	0.38273	0.0203681	-0.0719185	-0.0203681	-0.0831499	0.156349	0.0501657	0.0245347
1559254_at|378825	0.915709	1.00999	up	0.391744	1.06911	up	LINC00162	378825	0.258164	-0.0563543	0.0412586	0.183255	-0.0784283	0.181255	-0.0338876	-0.214784	-0.128808	-0.199306	0.0771685	0.0338876
1559255_a_at	0.220473	1.12086	down	0.895111	1.00461	down			0.310431	0.00354767	-0.0301967	-0.0940371	-0.112446	-0.00354767	0.0284305	0.0834892	-0.0286238	-0.0436273	0.0739865	0.0330174
1559258_a_at|203413	0.0241375	1.16651	down	0.956517	1.00188	down	CXorf61	203413	0.217359	0.0574853	0.14484	-0.0405664	-0.0388064	-0.16754	0.0379078	0.0202212	-0.0202212	0.0957959	-0.0225782	-0.0434279
1559259_at	0.000261281	2.15821	down	0.000579054	1.99154	down			0.656262	0.542373	0.412788	-0.511004	-0.688612	-0.518465	0.511855	0.394071	0.719444	-0.394071	-0.501872	-0.460337
1559263_s_at|340152	0.00506597	1.60571	up	0.0972184	1.31447	up	ZC3H12D	340152	-0.188987	-0.328788	-0.404903	0.178534	0.536521	0.41191	-0.1795	0.0166612	-0.108666	0.579917	-0.0166612	0.348683
1559264_at|286190	0.390606	1.09074	down	0.943904	1.00542	up	LOC286190	286190	0.23621	0.0798953	-0.13785	-0.0659049	-0.190911	0.0591295	-0.0335462	0.0497062	0.0335462	0.223881	-0.0489178	-0.101873
1559265_at,1559266_s_at|387640	0.000798521	1.48545	up	0.000438652	1.82022	up	SKIDA1	387640	0.0988047	0.176452	0.137471	0.703211	0.812109	0.610103	-1.056	-1.15117	-0.934818	-0.0988047	-0.276526	-0.174309
1559274_at,1559275_x_at|654254	0.508787	1.03133	down	0.240272	1.07965	down	ZNF732	654254	-0.0993705	0.0786598	-0.00086379	-0.0473957	0.00401735	-0.111711	0.22032	0.05615	0.000863552	0.0726762	-0.0534201	-0.0736098
1559276_at|728606	0.986067	1.0017	up	0.197677	1.10281	down	LOC728606	728606	0.164246	0.0440183	-0.129276	0.228147	-0.08918	-0.0526462	-0.0440183	0.16944	0.07564	0.0599334	-0.127792	-0.154637
1559277_at|285736	0.278098	1.07294	down	0.648134	1.03341	down	FLJ35700	285736	0.0106273	0.0822985	-0.0211406	-0.0723081	0.0494981	-0.210114	-0.0553455	0.190654	0.0300465	0.126142	-0.0106273	-0.0923843
1559278_at	0.85589	1.01379	down	0.1084	1.22636	down			-0.0249857	0.0689741	0.225052	0.209781	-0.0244015	0.0244015	-0.0771974	0.282951	0.392934	-0.0828818	-0.126482	-0.0750893
1559280_a_at|100506013	0.397236	1.11944	down	0.00524985	1.2931	down	LOC100506013	100506013	-2.03172	-1.46957	-1.70172	-1.9366	-1.7899	-1.96482	1.80021	2.00233	1.91164	1.55283	1.57927	1.46957
1559282_at	0.525166	1.05875	down	0.0161832	1.25489	down			-0.443434	-0.112841	-0.168412	-0.301228	-0.233383	-0.437179	0.418496	0.502964	0.651076	0.270646	0.112841	0.206367
1559283_a_at|285888	0.183042	1.07029	up	0.13562	1.0825	down	CNPY1	285888	0.0461402	-0.0751276	-0.135564	0.0472467	0.0917425	-0.00952983	0.00872874	0.0753665	-0.00872874	-0.103589	0.0136254	-0.177769
1559284_at	0.321602	1.08865	down	0.0141934	1.15154	down			0.285107	0.188602	-0.0270497	0.140154	-0.0265528	-0.0345734	0.0644685	0.109426	0.0265528	-0.167242	-0.190642	-0.0523692
1559285_at	0.364611	1.03575	up	0.958299	1.00379	up			-0.0831564	0.0555065	0.0402234	0.100423	0.0383632	0.0258043	-0.170614	0.0293448	-0.253281	-0.162856	-0.189526	-0.0258043
1559287_at	0.432422	1.08719	down	0.451338	1.04112	down			-0.114143	0.165328	0.333037	-0.0564337	0.0968268	-0.0180004	0.109073	-0.0956981	0.0548718	0.0180004	-0.0966632	-0.0275133
1559288_at	0.786098	1.02629	down	0.387267	1.05982	up			-0.201308	0.115031	-0.150187	-0.267832	0.0217957	-0.102753	0.000630379	-0.00063014	0.00340557	0.251752	-0.0379653	0.0410802
[truncated: 31,470 more rows]
