# Supplementary material for: Global gene expression profiling data analysis reveals key gene families and biological processes inhibited by Mithramycin in sarcoma cell lines
Source: Genom Data. 2014 Nov 8;3:8–14. doi: 10.1016/j.gdata.2014.11.001 (PMC4535529; doi:10.1016/j.gdata.2014.11.001)
Supplement: Supplementary Table 2 — ORA (Over Representation Analysis) output of differentially expressed genes in two different sarcoma cell lines performed using GOElite tool. [file mmc2.xlsx]

## Sheet: Sheet1
Cell line	Biological Category	Gene-Set Name	Differential	Z Score	p Value	q Value	Gene symbols
TC32	BioMarkers	Temporal Association Cortex	8	4.76101	0.001	0.129	100505385|BAHCC1|EFNB2|FAM19A2|SCHIP1|SPIRE1|TMEFF2|TRPC4
TC32	BioMarkers	Cardiac Fibroblast Progenitor	3	2.8457	0.0405	0.722639	AKAP2|GNRH1|PALM2-AKAP2
TC32	BioMarkers	Temporal Auditory Neocortex	5	2.78355	0.037	0.722639	100505385|EFNB2|SCHIP1|TMEFF2|TRPC4
TC32	BioMarkers	Dermal Progenitor	5	2.78355	0.034	0.722639	ARSJ|CTSK|DSEL|SH3PXD2B|TWIST2
TC32	BioMarkers	Fetal Heart	8	2.73349	0.028	0.722639	ALPK2|ANKRD1|CCDC8|FGF18|NAV1|RBM20|SMAD6|TBX5
TC32	BioMarkers	Neural Progenitor	8	2.53765	0.0385	0.722639	ALK|FZD8|GLI2|GLI3|POU3F2|SETBP1|SOX1|TWIST1
TC32	BioMarkers	CD3+	5	2.51237	0.0465	0.722639	BCL11B|EPC1|KLRC1|KLRC2|RAPGEF6
TC32	Diseases	Dysostoses(CTD:0000732)	5	5.41664	0.0005	0.3545	CREBBP|EP300|FGFR2|NOG|TWIST1
TC32	Diseases	Leukemia, Myeloid(CTD:0001525)	7	4.92475	0	0.3545	ABL1|BCR|CREBBP|MLLT10|MN1|NOTCH1|NUP98
TC32	Diseases	Limb Deformities, Congenital(CTD:0000305)	4	4.71371	0.0015	0.6381	BMPR1B|FGFR2|GLI3|TWIST1
TC32	Diseases	Optic Atrophy, Hereditary, Leber(CTD:0001436)	3	4.70638	0.0035	1	ND2|ND3|ND6
TC32	Diseases	Colonic Neoplasms(CTD:0005238)	6	3.37513	0.008	1	BARD1|BMPR1A|MAD1L1|MTUS1|TGFBR2|TNFRSF1A
TC32	Diseases	Neoplasms, Connective Tissue(CTD:0003647)	4	3.26358	0.016	1	CITED2|EXT1|KIT|TNFRSF1A
TC32	Diseases	Bone Marrow Diseases(CTD:0000824)	4	3.26358	0.0145	1	ABL1|BCR|ETV6|FANCF
TC32	Diseases	Hypoxia, Brain(CTD:0005159)	3	2.7932	0.037	1	ADNP|EP300|EPHA4
TC32	Diseases	Urogenital Neoplasms(CTD:0005656)	25	2.72181	0.021	1	AMACR|BARD1|EP300|FANCF|FGFR2|FOS|FOSL2|FOXO1|IGFBP3|INSR|JAG1|KIT|MAD1L1|MTUS1|NCOA2|ND2|NOTCH1|PHLPP|PMEPA1|PTK2|RXRA|SMAD6|TMEFF2|TNFRSF1A|ZFHX3
TC32	Diseases	Heart Diseases(CTD:0004906)	33	2.56483	0.0395	1	ADRB1|ANKRD1|AOC3|BCR|BDNF|CITED2|EP300|FOS|FOXO1|FOXP1|IGF1R|IGFBP3|INSR|IRS1|ITPR1|JAG1|LDLR|LRP8|MED13L|ND2|NFATC3|NOTCH1|PAPPA|PTK2|RXRA|SCNN1G|SOX6|TFAP2A|TFAP2B|TGFBR2|TNFRSF1A|UCN|VLDLR
TC32	Diseases	Parkinson Disease(CTD:0002963)	7	2.49348	0.028	1	BDNF|DLG1|GRK5|IGF1R|ND2|ND3|SLC11A2
TC32	Domains	MOD_RES-Phosphoserine(UniProt)	308	9.92292	0	0.0852353	100506658|ABCC1|ABL1|ABL2|ADNP|AEBP2|AFAP1|AFF1|AGAP1|AHCTF1|AKAP13|AKAP2|ALK|ANKRD11|ANKRD26|ANKS1A|ARFGEF1|ARHGAP12|ARHGAP21|ARHGEF10|ARHGEF7|ARID1A|ARID2|ASAP1|ASAP2|ASH1L|ASXL2|ATAD2B|ATXN1|ATXN2|BARD1|BCAR3|BCL2L2|BCOR|BCR|BDP1|BIRC6|BMPR1A|BRD1|C12orf4|C14orf43|C15orf23|C15orf40|C1orf226|C1orf63|C1orf77|C20orf94|C21orf63|C2CD2|C4orf8|C5orf25|C5orf37|CABLES1|CACHD1|CAMSAP1|CBFA2T2|CCDC12|CCD…
TC32	Domains	Glyco_hydro_13(IPR006046)	4	8.15773	0	0.0852353	AMY1A|AMY1B|AMY1C|AMY2A
TC32	Domains	REGION-Clustered O-linked oligosaccharides(UniProt)	3	7.99196	0	0.0852353	LDLR|LRP8|VLDLR
TC32	Domains	Pumilio_RNA-bd_rpt(IPR001313)	3	7.99196	0	0.0852353	KIAA0020|PUM1|PUM2
TC32	Domains	DOMAIN-PUM-HD(UniProt)	3	7.99196	0	0.0852353	KIAA0020|PUM1|PUM2
TC32	Domains	MOD_RES-Phosphothreonine(UniProt)	161	7.9373	0	0.0852353	100506658|ABL1|ABL2|AFAP1|AFF1|AGAP1|AHCTF1|ANKRD11|ANKRD26|ANKS1A|ARHGAP12|ARHGAP21|ARID1A|ARID2|ATXN2|BARD1|BAZ2B|BCAR3|BCR|BDP1|BRD1|C14orf43|C1orf77|C2CD2|C2orf18|C5orf37|CABLES1|CAMSAP1|CCDC41|CENPA|CENPI|CHAF1A|CHD1|CREBBP|CRKRS|CRTC3|CTA-221G9.4|CTCF|CTTNBP2NL|DDX10|DENND4C|DIP2B|DIS3L2|DLC1|DLG1|DLGAP1|DOT1L|ELF4|ERBB2IP|ERC1|ETV6|FAM13A|FAT1|FCER1G|FGFR2|FOS|FOXK2|FRMD4B|FRYL|FYN|GBGT1|G…
TC32	Domains	COMPBIAS-Ser-rich(UniProt)	42	7.38944	0	0.0852353	100505385|AEBP2|ANKRD11|ARHGEF10|ASAM|ASH1L|ASXL2|BAZ2B|BDP1|C5orf25|CLIP4|CRAMP1L|CSRNP3|DIP2B|DNMBP|GLI2|GPATCH8|GTF2IRD1|JMJD6|JPH1|KIAA0922|KIAA1217|KIAA1462|MED13L|MYST4|NAP5|NAV3|PPRC1|PUM1|PUM2|RAI1|RAPGEF2|RAPGEF6|RGL1|SCHIP1|SENP1|SPEN|TANC1|TMEM201|TTC28|USP31|ZNF608
TC32	Domains	A-amylase_b_C(IPR006048)	4	7.35873	0	0.0852353	AMY1A|AMY1B|AMY1C|AMY2A
TC32	Domains	Znf_PHD(IPR001965)	16	6.85654	0	0.0852353	ASH1L|BAZ2B|BRD1|G2E3|ING3|KDM2B|KDM4B|MLL3|MLLT10|MYST4|PHF20|PHF23|PHRF1|RAI1|TRIM33|ZMYND8
TC32	Domains	REPEAT-Pumilio 3(UniProt)	3	6.81312	0	0.0852353	KIAA0020|PUM1|PUM2
TC32	Domains	MOD_RES-Deamidated asparagine; partial(UniProt)	3	6.81312	0	0.0852353	AMY1A|AMY1B|AMY1C
TC32	Domains	ZN_FING-PHD-type(UniProt)	11	6.6923	0	0.0852353	ASH1L|BAZ2B|BRD1|ING3|KDM2B|PHF20|PHF23|PHRF1|RAI1|TRIM33|ZMYND8
TC32	Domains	COMPBIAS-Poly-Ser(UniProt)	39	6.53452	0	0.0852353	ABL1|ABL2|AFF1|AKAP13|ARID1A|ASXL2|ATAD2B|ATXN2|BARD1|C4orf8|DENND4C|DLC1|DYRK1A|ERBB2IP|FOXO1|HIVEP1|ING3|JARID2|KIAA0232|KIAA0355|KIAA0922|LRRC16A|MGA|MLLT10|MLLT3|MYST4|NOTCH1|ODZ2|PHLPP|PHLPPL|PRICKLE2|RAB11FIP3|SALL1|STAG2|TNS3|WDFY3|ZMYND8|ZNF609|ZNF827
TC32	Domains	REPEAT-LRR 14(UniProt)	8	6.31698	0	0.0852353	ERBB2IP|LGR4|LGR5|LRIG1|LRIG3|LRRC1|PHLPP|PHLPPL
TC32	Domains	COMPBIAS-Poly-Gly(UniProt)	23	6.29886	0	0.0852353	100505385|ABL2|ANKRD26|C14orf43|CHD6|CRTC3|DENND5A|ERC2|FNDC3B|GIGYF2|GPATCH8|IFRD1|MAGI1|NOTCH1|PPFIA1|SALL1|SCHIP1|SMAD6|STRN3|TAF4|TRIM33|ZC3H10|ZNF609
TC32	Domains	ELM2_dom(IPR000949)	5	6.22403	0	0.0852353	C14orf43|MTA3|RCOR1|RERE|TRERF1
TC32	Domains	DOMAIN-ELM2(UniProt)	5	6.22403	0	0.0852353	C14orf43|MTA3|RCOR1|RERE|TRERF1
TC32	Domains	Glyco_hydro_13_sub_cat_dom(IPR006589)	4	6.22002	0	0.0852353	AMY1A|AMY1B|AMY1C|AMY2A
TC32	Domains	Glyco_hydro_13_cat_dom(IPR006047)	4	6.22002	0	0.0852353	AMY1A|AMY1B|AMY1C|AMY2A
TC32	Domains	REPEAT-LRR 15(UniProt)	8	6.16238	0	0.0852353	ERBB2IP|LGR4|LGR5|LRIG1|LRIG3|LRRC1|PHLPP|PHLPPL
TC32	Domains	Paralemmin(IPR004965)	3	5.99712	0	0.0852353	AKAP2|PALM2|PALM2-AKAP2
TC32	Domains	COMPBIAS-Pro-rich(UniProt)	60	5.89627	0	0.0852353	ABL1|ABL2|ADNP2|AFAP1|ANKRD11|ASAP1|ASAP2|ASH1L|ATXN2|BAHCC1|BCOR|C5orf25|CBFA2T2|COL27A1|CPEB2|CTTNBP2|DGKD|DNMBP|FAM54A|FMNL2|GIGYF2|GRLF1|KDM2B|KDM4B|KIAA0182|KIAA1462|MICAL3|MLL3|N4BP2|PER2|PHACTR4|PLEKHA7|PPRC1|PRR12|PTK2|RAB11FIP3|RBM16|RBM20|RERE|RNF111|RNF216|RREB1|SAP130|SETD2|SGEF|SGIP1|SH3PXD2B|SPEN|TCF7L1|TCF7L2|TEAD1|TOX2|TRERF1|TRRAP|USP31|USP42|ZC3H10|ZC3H4|ZMIZ1|ZNF827
TC32	Domains	DOMAIN-BAH(UniProt)	4	5.79224	0	0.0852353	ASH1L|BAHCC1|MTA3|RERE
TC32	Domains	Znf_C2H2(IPR007087)	44	5.69566	0	0.0852353	100287515|ADNP|ADNP2|AEBP2|CTCF|GLI2|GPATCH8|HIVEP1|IKZF2|PHF20|RREB1|SALL1|TRERF1|ZEB2|ZFHX3|ZFP112|ZFX|ZNF100|ZNF107|ZNF114|ZNF138|ZNF143|ZNF180|ZNF202|ZNF211|ZNF26|ZNF267|ZNF285A|ZNF300|ZNF322B|ZNF407|ZNF510|ZNF516|ZNF521|ZNF526|ZNF559|ZNF571|ZNF594|ZNF596|ZNF609|ZNF678|ZNF691|ZNF708|ZNF827
TC32	Domains	DOMAIN-Bromo(UniProt)	7	5.68412	0	0.0852353	ASH1L|ATAD2B|BAZ2B|BRD1|CREBBP|TRIM33|ZMYND8
TC32	Domains	MOD_RES-Phosphotyrosine; by autocatalysis(UniProt)	12	5.66792	0	0.0852353	ABL1|ABL2|ALK|DYRK1A|EPHA4|FGFR2|FYN|IGF1R|INSR|KIT|MERTK|PTK2
TC32	Domains	DNA_BIND-A(UniProt)	6	5.51545	0	0.0852353	AHCTF1|ASH1L|MLL3|PDS5B|PHF20|SETBP1
TC32	Domains	ZN_FING-C2H2-type 3(UniProt)	35	5.47636	0	0.0852353	100287515|ADNP|ADNP2|AEBP2|CTCF|GLI2|HIVEP1|IKZF2|RREB1|SALL1|TRERF1|ZEB2|ZFHX3|ZFP112|ZFX|ZNF100|ZNF107|ZNF114|ZNF143|ZNF202|ZNF211|ZNF26|ZNF267|ZNF285A|ZNF300|ZNF322B|ZNF510|ZNF516|ZNF526|ZNF571|ZNF594|ZNF596|ZNF678|ZNF691|ZNF827
TC32	Domains	Znf_PHD-finger(IPR019787)	13	5.45025	0	0.0852353	ASH1L|BAZ2B|BRD1|ING3|KDM2B|MLL3|MLLT10|MYST4|PHF20|PHF23|PHRF1|TRIM33|ZMYND8
TC32	Domains	RII_binding_1(IPR018459)	3	5.3863	0.001	0.147857	AKAP13|AKAP2|PALM2-AKAP2
TC32	Domains	REGION-DNA-binding(UniProt)	3	5.3863	0.0005	0.0852353	ABL1|BANP|MLLT10
TC32	Domains	REPEAT-LRR 13(UniProt)	8	5.37021	0	0.0852353	ERBB2IP|LGR4|LGR5|LRIG1|LRIG3|LRRC1|PHLPP|PHLPPL
TC32	Domains	ZN_FING-C2H2-type 4(UniProt)	33	5.36112	0	0.0852353	100287515|ADNP|ADNP2|CTCF|GLI2|HIVEP1|IKZF2|RREB1|SALL1|ZFHX3|ZFP112|ZFX|ZNF100|ZNF107|ZNF114|ZNF138|ZNF143|ZNF202|ZNF211|ZNF26|ZNF267|ZNF280C|ZNF285A|ZNF300|ZNF322B|ZNF510|ZNF516|ZNF571|ZNF594|ZNF596|ZNF678|ZNF691|ZNF827
TC32	Domains	SANT_DNA-bd(IPR001005)	8	5.25645	0	0.0852353	BDP1|C14orf43|CRAMP1L|MTA3|MYB|RCOR1|RERE|TRERF1
TC32	Domains	ZN_FING-C2H2-type 1(UniProt)	30	5.1526	0	0.0852353	100287515|ADNP2|AEBP2|CTCF|GLI2|HIVEP1|IKZF2|RREB1|SALL1|TRERF1|ZEB2|ZFHX3|ZFP112|ZFX|ZNF114|ZNF138|ZNF143|ZNF202|ZNF211|ZNF26|ZNF285A|ZNF300|ZNF516|ZNF526|ZNF571|ZNF594|ZNF596|ZNF678|ZNF691|ZNF827
TC32	Domains	ZN_FING-C2H2-type(UniProt)	8	5.14695	0	0.0852353	ARID2|FOXP1|GPATCH8|KIN|PHF20|SCAPER|ZNF608|ZNF609
TC32	Domains	BAH_dom(IPR001025)	4	5.10891	0	0.0852353	ASH1L|BAHCC1|MTA3|RERE
TC32	Domains	DOMAIN-SANT(UniProt)	5	4.9672	0.0005	0.0852353	C14orf43|CRAMP1L|MTA3|RERE|TRERF1
TC32	Domains	Znf_C2H2-like(IPR015880)	40	4.96658	0	0.0852353	100287515|ADNP|AEBP2|CTCF|GLI2|HIVEP1|IKZF2|RREB1|SALL1|TRERF1|ZEB2|ZFHX3|ZFP112|ZFX|ZNF100|ZNF107|ZNF114|ZNF138|ZNF143|ZNF180|ZNF202|ZNF211|ZNF26|ZNF267|ZNF280C|ZNF285A|ZNF300|ZNF322B|ZNF407|ZNF510|ZNF516|ZNF521|ZNF559|ZNF571|ZNF594|ZNF596|ZNF678|ZNF691|ZNF708|ZNF827
TC32	Domains	Znf_TRAF(IPR001293)	3	4.90499	0.0005	0.0852353	PDZRN3|TRAF3|TRAF5
TC32	Domains	SITE-Interaction with DNA(UniProt)	3	4.90499	0.003	0.331832	EBF1|EBF3|TDP1
TC32	Domains	REGION-Self-association(UniProt)	3	4.90499	0.0015	0.192345	ATXN1|MLLT10|NDE1
TC32	Domains	DOMAIN-KH 4(UniProt)	3	4.90499	0.001	0.147857	IGF2BP1|IGF2BP2|IGF2BP3
TC32	Domains	BIR(IPR001370)	3	4.90499	0.001	0.147857	100509323|BIRC6|NAIP
TC32	Domains	COILED(UniProt)	105	4.88949	0	0.0852353	100505385|100506658|AFAP1|AKAP13|AKAP2|ANKRD26|ARHGEF10|ATAD2B|BANP|BAZ2B|BDP1|C13orf38|C15orf23|C4orf8|C5orf37|C7orf53|C9orf93|CBFA2T2|CCDC12|CCDC41|CCDC85C|CCDC88C|CENPP|CEP72|CTTNBP2|CTTNBP2NL|CUX1|CYTSA|DNMBP|ERC1|ERC2|FAM13A|FCHSD2|FRMD4B|GATAD2B|GMEB2|GPATCH8|HDAC4|JAKMIP2|JAKMIP3|KDM2B|KIAA0182|KIAA0802|KIAA1217|KIAA1267|KIF11|KIF16B|KIF1B|KIN|LRRC1|LRRC16A|LRRC39|MAD1L1|MGA|MICAL3|MLL3|MT…
TC32	Domains	Leu-rich_rpt_typical-subtyp(IPR003591)	12	4.88719	0	0.0852353	CEP72|CNOT6L|LGR4|LGR5|LRCH1|LRIG1|LRIG3|LRRC1|LRRC39|LRRC69|PHLPP|PHLPPL
TC32	Domains	REPEAT-LRR 10(UniProt)	9	4.86384	0	0.0852353	ERBB2IP|LGR4|LGR5|LRIG1|LRIG3|LRRC1|LRRC16A|PHLPP|PHLPPL
TC32	Domains	Pleckstrin_homology(IPR001849)	25	4.78992	0	0.0852353	AFAP1|AGAP1|AKAP13|ARHGAP12|ARHGAP21|ARHGEF7|ASAP1|BCR|DGKD|FGD4|KALRN|KIF1B|MYO10|OSBPL3|PHLPP|PLEKHA5|PLEKHA7|PRKD1|PSD3|RAPH1|SGEF|SH2B3|SPATA13|TIAM1|VAV2
TC32	Domains	REPEAT-LRR 16(UniProt)	5	4.77631	0	0.0852353	ERBB2IP|LGR5|LRRC1|PHLPP|PHLPPL
TC32	Domains	SH3_domain(IPR001452)	20	4.61261	0	0.0852353	ABL1|ARHGAP12|ARHGEF7|ASAP1|CACNB2|DLG1|DLG2|DNMBP|FCHSD2|FNBP1L|FUT8|FYN|KALRN|NCK2|PACSIN2|RICS|SGEF|SH3BP4|SH3PXD2B|SPATA13
TC32	Domains	REPEAT-LDL-receptor class B 5(UniProt)	4	4.57959	0.0005	0.0852353	LDLR|LRP6|LRP8|VLDLR
TC32	Domains	K_chnl_inward-rec_Kir_Cr2(IPR013521)	3	4.51172	0.0025	0.2898	100653095|KCNJ12|KCNJ3
TC32	Domains	K_chnl_inward-rec_Kir(IPR016449)	3	4.51172	0.0025	0.2898	100653095|KCNJ12|KCNJ3
TC32	Domains	REPEAT-LRR 11(UniProt)	8	4.47891	0.0005	0.0852353	ERBB2IP|LGR4|LRIG1|LRIG3|LRRC1|LRRC16A|PHLPP|PHLPPL
TC32	Domains	TF_JmjC(IPR013129)	5	4.43455	0.0015	0.192345	JARID2|JMJD1C|KDM2B|KDM4B|KDM6A
TC32	Domains	DH-domain(IPR000219)	10	4.37562	0	0.0852353	AKAP13|ARHGEF10|ARHGEF7|BCR|DNMBP|FGD4|KALRN|SGEF|SPATA13|TIAM1
TC32	Domains	REPEAT-LDL-receptor class B 4(UniProt)	4	4.35521	0.0005	0.0852353	LDLR|LRP6|LRP8|VLDLR
TC32	Domains	REPEAT-LDL-receptor class B 3(UniProt)	4	4.35521	0.0005	0.0852353	LDLR|LRP6|LRP8|VLDLR
TC32	Domains	REPEAT-LDL-receptor class B 2(UniProt)	4	4.35521	0.0005	0.0852353	LDLR|LRP6|LRP8|VLDLR
TC32	Domains	REPEAT-LDL-receptor class B 1(UniProt)	4	4.35521	0.0005	0.0852353	LDLR|LRP6|LRP8|VLDLR
TC32	Domains	LDLR_classB_rpt(IPR000033)	4	4.35521	0.0005	0.0852353	LDLR|LRP6|LRP8|VLDLR
TC32	Domains	BINDING-Chloride(UniProt)	4	4.35521	0.0005	0.0852353	AMY1A|AMY1B|AMY1C|AMY2A
TC32	Domains	COMPBIAS-Poly-Ala(UniProt)	24	4.32378	0	0.0852353	BIRC6|DIP2B|EFHA2|EHMT1|FOXO1|GMEB2|GPATCH8|IFRD1|KDM6A|MAGI1|NEURL1B|NLK|NOTCH1|PHLPP|PRKD1|RAI1|SALL1|SAP130|SMAD6|SOX6|TAF4|TBL1X|ZFHX3|ZNF608
TC32	Domains	DOMAIN-Protein kinase(UniProt)	35	4.2942	0	0.0852353	ABL1|ALK|BMPR1A|CDKL3|CRKRS|CSNK1G1|DAPK1|DYRK1A|EPHA4|FGFR2|FYN|GRK5|HUNK|IGF1R|INSR|KALRN|KIT|MAP3K5|MAP4K3|MARK3|MERTK|NEK6|NUAK2|PAK6|PCTK2|PFTK1|PRKD1|PTK2|RIOK1|ROR1|SRPK2|TEX14|TGFBR2|TLK1|TLK2
TC32	Domains	ZN_FING-C2H2-type 5(UniProt)	29	4.24569	0	0.0852353	100287515|CTCF|GLI2|HIVEP1|IKZF2|RREB1|SALL1|ZEB2|ZFP112|ZFX|ZNF100|ZNF107|ZNF143|ZNF202|ZNF211|ZNF26|ZNF267|ZNF285A|ZNF300|ZNF322B|ZNF510|ZNF516|ZNF559|ZNF571|ZNF594|ZNF596|ZNF678|ZNF691|ZNF827
TC32	Domains	HMG_HMG1/HMG2(IPR000910)	6	4.21925	0.001	0.147857	HMGXB4|MLL3|SOX6|TCF7L1|TCF7L2|TOX2
TC32	Domains	REPEAT-LDL-receptor class B 6(UniProt)	3	4.18157	0.004	0.416978	LDLR|LRP6|VLDLR
TC32	Domains	REGION-Interaction with DNA(UniProt)	3	4.18157	0.005	0.467419	EBF1|EBF3|TDP1
TC32	Domains	DOMAIN-PH(UniProt)	21	4.16401	0	0.0852353	AGAP1|AKAP13|ARHGAP12|ARHGAP21|ARHGEF7|ASAP1|BCR|DGKD|KIF1B|OSBPL3|PHLPP|PHLPPL|PLEKHA5|PLEKHA7|PRKD1|PSD3|RAPH1|SGEF|SH2B3|SPATA13|VAV2
TC32	Domains	Bromodomain(IPR001487)	7	4.15494	0.001	0.147857	ASH1L|ATAD2B|BAZ2B|BRD1|CREBBP|TRIM33|ZMYND8
TC32	Domains	dDENN(IPR005112)	4	4.15169	0.0035	0.372904	DENND2C|DENND4C|DENND5A|SBF2
TC32	Domains	DOMAIN-dDENN(UniProt)	4	4.15169	0.0035	0.372904	DENND2C|DENND4C|DENND5A|SBF2
TC32	Domains	SH3_2(IPR011511)	17	4.10429	0	0.0852353	ABL1|ARHGEF7|ASAP1|DLG1|DLG2|DNMBP|FCHSD2|FNBP1L|FYN|KALRN|NCK2|PACSIN2|RICS|SGEF|SH3BP4|SH3PXD2B|SPATA13
TC32	Domains	Tyr_kinase_cat_dom(IPR020635)	34	4.09542	0	0.0852353	ABL1|ALK|BMPR1A|CDKL3|CRKRS|CSNK1G1|DAPK1|DYRK1A|EPHA4|FGFR2|FYN|GRK5|HUNK|IGF1R|INSR|KALRN|KIT|MAP3K5|MAP4K3|MARK3|MERTK|NEK6|NUAK2|PAK6|PCTK2|PFTK1|PRKD1|PTK2|ROR1|SRPK2|TEX14|TGFBR2|TLK1|TLK2
TC32	Domains	ZN_FING-C2H2-type 7(UniProt)	25	4.07586	0	0.0852353	100287515|ADNP|CTCF|RREB1|SALL1|ZFP112|ZFX|ZNF100|ZNF107|ZNF143|ZNF202|ZNF211|ZNF26|ZNF267|ZNF285A|ZNF300|ZNF322B|ZNF510|ZNF516|ZNF559|ZNF571|ZNF594|ZNF596|ZNF678|ZNF827
TC32	Domains	RhoGAP_dom(IPR000198)	9	4.06646	0	0.0852353	ARHGAP11A|ARHGAP12|ARHGAP21|BCR|CHN2|DLC1|FAM13A|GRLF1|RICS
TC32	Domains	DOMAIN-Rho-GAP(UniProt)	9	4.06646	0	0.0852353	ARHGAP11A|ARHGAP12|ARHGAP21|BCR|CHN2|DLC1|FAM13A|GRLF1|RICS
TC32	Domains	ZN_FING-C2H2-type 2(UniProt)	28	4.00462	0	0.0852353	100287515|ADNP2|CTCF|HIVEP1|IKZF2|RREB1|SALL1|TRERF1|ZEB2|ZFHX3|ZFX|ZNF100|ZNF107|ZNF114|ZNF143|ZNF202|ZNF211|ZNF26|ZNF300|ZNF322B|ZNF510|ZNF516|ZNF526|ZNF594|ZNF596|ZNF678|ZNF691|ZNF827
TC32	Domains	DOMAIN-DH(UniProt)	9	4.00372	0	0.0852353	AKAP13|ARHGEF10|ARHGEF7|BCR|DNMBP|FGD4|SGEF|SPATA13|TIAM1
TC32	Domains	ZN_FING-C2H2-type 6(UniProt)	26	3.99988	0	0.0852353	100287515|CTCF|IKZF2|RREB1|SALL1|ZEB2|ZFP112|ZFX|ZNF100|ZNF143|ZNF202|ZNF211|ZNF26|ZNF267|ZNF285A|ZNF300|ZNF322B|ZNF510|ZNF516|ZNF559|ZNF571|ZNF594|ZNF596|ZNF678|ZNF691|ZNF827
TC32	Domains	Se/Thr_kinase-like_dom(IPR017442)	35	3.99102	0	0.0852353	ABL1|ALK|BMPR1A|CDKL3|CRKRS|CSNK1G1|DAPK1|DYRK1A|EPHA4|FGFR2|FYN|GRK5|HUNK|IGF1R|INSR|KALRN|KIT|MAP3K5|MAP4K3|MARK3|MERTK|NEK6|NUAK2|PAK6|PCTK2|PFTK1|PRKD1|PTK2|RIOK1|ROR1|SRPK2|TEX14|TGFBR2|TLK1|TLK2
TC32	Domains	REPEAT-LRR 12(UniProt)	7	3.98139	0.001	0.147857	ERBB2IP|LGR4|LRIG1|LRIG3|LRRC1|PHLPP|PHLPPL
TC32	Domains	REPEAT-LRR 17(UniProt)	4	3.96579	0.0035	0.372904	ERBB2IP|LRRC1|PHLPP|PHLPPL
TC32	Domains	Leu-rich_rpt(IPR001611)	13	3.96252	0	0.0852353	CNOT6L|ERBB2IP|LGR4|LGR5|LRCH1|LRIG1|LRIG3|LRRC1|LRRC34|LRRC39|LRRC69|PHLPP|PHLPPL
TC32	Domains	REPEAT-LRR 9(UniProt)	9	3.94232	0.0005	0.0852353	ERBB2IP|LGR4|LGR5|LRIG1|LRIG3|LRRC1|LRRC16A|PHLPP|PHLPPL
TC32	Domains	COMPBIAS-Poly-Arg(UniProt)	13	3.92252	0	0.0852353	CDC42SE2|CHD6|EFHA2|EHMT1|GPATCH8|KIAA0182|MAGI1|NOTCH1|PER2|PRKD1|SMAD6|SPATA13|TIAM1
TC32	Domains	Sialyl_trans(IPR012163)	3	3.89857	0.0055	0.491944	ST3GAL1|ST6GAL1|ST8SIA2
TC32	Domains	RIO-like_kinase(IPR018934)	3	3.89857	0.0075	0.58115	DAPK1|HUNK|RIOK1
TC32	Domains	DOMAIN-LDL-receptor class A 7(UniProt)	3	3.89857	0.0065	0.547587	LDLR|LRP8|VLDLR
TC32	Domains	DOMAIN-LDL-receptor class A 6(UniProt)	3	3.89857	0.0065	0.547587	LDLR|LRP8|VLDLR
TC32	Domains	DOMAIN-LDL-receptor class A 5(UniProt)	3	3.89857	0.0065	0.547587	LDLR|LRP8|VLDLR
TC32	Domains	Ser/Thr_kinase_dom(IPR002290)	34	3.87271	0	0.0852353	ABL1|ALK|BMPR1A|CDKL3|CRKRS|CSNK1G1|DAPK1|DYRK1A|EPHA4|FGFR2|FYN|GRK5|HUNK|IGF1R|INSR|KALRN|KIT|MAP3K5|MAP4K3|MARK3|MERTK|NEK6|NUAK2|PAK6|PCTK2|PFTK1|PRKD1|PTK2|ROR1|SRPK2|TEX14|TGFBR2|TLK1|TLK2
TC32	Domains	DOMAIN-WW 2(UniProt)	5	3.87165	0.0015	0.192345	ARHGAP12|MAGI1|PLEKHA5|PLEKHA7|SMURF1
TC32	Domains	DOMAIN-SH3 2(UniProt)	5	3.87165	0.0015	0.192345	DNMBP|FCHSD2|KALRN|NCK2|SH3PXD2B
TC32	Domains	DNA_BIND-HMG box(UniProt)	5	3.87165	0.0035	0.372904	HMGXB4|SOX6|TCF7L1|TCF7L2|TOX2
TC32	Domains	Ser-Thr/Tyr_kinase(IPR001245)	34	3.82613	0	0.0852353	ABL1|ALK|BMPR1A|CDKL3|CRKRS|CSNK1G1|DAPK1|DYRK1A|EPHA4|FGFR2|FYN|GRK5|HUNK|IGF1R|INSR|KALRN|KIT|MAP3K5|MAP4K3|MARK3|MERTK|NEK6|NUAK2|PAK6|PCTK2|PFTK1|PRKD1|PTK2|ROR1|SRPK2|TEX14|TGFBR2|TLK1|TLK2
TC32	Domains	MOTIF-LXXLL motif 1(UniProt)	4	3.79493	0.003	0.331832	ASXL2|MED13L|NCOA2|PPARGC1B
TC32	Domains	DOMAIN-WW 1(UniProt)	5	3.75018	0.0025	0.2898	ARHGAP12|MAGI1|PLEKHA5|PLEKHA7|SMURF1
TC32	Domains	COMPBIAS-Poly-His(UniProt)	5	3.75018	0.0045	0.44969	DYRK1A|ERC2|NLK|TAF4|ZNF609
TC32	Domains	WW_Rsp5_WWP(IPR001202)	7	3.74111	0.001	0.147857	ARHGAP12|MAGI1|PLEKHA5|PLEKHA7|SETD2|SMURF1|WAC
TC32	Domains	Prot_kinase_cat_dom(IPR000719)	34	3.73412	0	0.0852353	ABL1|ALK|BMPR1A|CDKL3|CRKRS|CSNK1G1|DAPK1|DYRK1A|EPHA4|FGFR2|FYN|GRK5|HUNK|IGF1R|INSR|KALRN|KIT|MAP3K5|MAP4K3|MARK3|MERTK|NEK6|NUAK2|PAK6|PCTK2|PFTK1|PRKD1|PTK2|ROR1|SRPK2|TEX14|TGFBR2|TLK1|TLK2
TC32	Domains	BINDING-ATP(UniProt)	34	3.71893	0	0.0852353	ABL1|ALK|BMPR1A|C9orf95|CDKL3|CSNK1G1|DAPK1|DDX10|DYRK1A|EPHA4|FGFR2|FYN|GRK5|HUNK|IGF1R|INSR|KALRN|KIT|MAP3K5|MAP4K3|MARK3|MERTK|NEK6|PAK6|PCTK2|PRKD1|PTK2|RIOK1|ROR1|SRPK2|TEX14|TGFBR2|TLK1|TLK2
TC32	Domains	CROSSLNK-Glycyl lysine isopeptide (Lys-Gly) (interchain with G-Cter in SUMO)(UniProt)	10	3.71096	0.0005	0.0852353	ATXN1|CTCF|FOS|HDAC4|IRF2|KAT5|SOX6|TCF7L2|TDG|ZEB2
TC32	Domains	Ankyrin_rpt(IPR002110)	18	3.70268	0.001	0.147857	ABTB2|AGAP1|ANKRA2|ANKRD11|ANKRD26|ANKRD27|ANKS1A|ASAP1|BARD1|BCOR|CLIP4|CTTNBP2|DAPK1|EHMT1|NOTCH1|TANC1|TEX14|TRPC4
TC32	Domains	DOMAIN-SAM 2(UniProt)	3	3.65191	0.007	0.566648	ANKS1A|PPFIA1|RP1-21O18.1
TC32	Domains	DOMAIN-SAM 1(UniProt)	3	3.65191	0.007	0.566648	ANKS1A|PPFIA1|RP1-21O18.1
TC32	Domains	DOMAIN-ARID(UniProt)	3	3.65191	0.0065	0.547587	ARID1A|ARID2|JARID2
TC32	Domains	ARID/BRIGHT_DNA-bd(IPR001606)	3	3.65191	0.0065	0.547587	ARID1A|ARID2|JARID2
TC32	Domains	REPEAT-LRR 7(UniProt)	11	3.64283	0.001	0.147857	ERBB2IP|KDM2B|LGR4|LGR5|LRCH1|LRIG1|LRRC1|LRRC16A|LRRC69|PHLPP|PHLPPL
TC32	Domains	DOMAIN-LDL-receptor class A 3(UniProt)	4	3.63703	0.0045	0.44969	LDLR|LRP6|LRP8|VLDLR
TC32	Domains	ZN_FING-C2H2-type 8(UniProt)	22	3.59788	0	0.0852353	100287515|CTCF|RREB1|SALL1|ZFP112|ZFX|ZNF100|ZNF202|ZNF211|ZNF26|ZNF267|ZNF285A|ZNF300|ZNF322B|ZNF510|ZNF516|ZNF559|ZNF571|ZNF594|ZNF596|ZNF678|ZNF827
TC32	Domains	ZN_FING-C2H2-type 10(UniProt)	19	3.59629	0	0.0852353	100287515|RREB1|ZFP112|ZFX|ZNF100|ZNF107|ZNF180|ZNF211|ZNF26|ZNF267|ZNF285A|ZNF300|ZNF510|ZNF516|ZNF559|ZNF571|ZNF594|ZNF596|ZNF678
TC32	Domains	COMPBIAS-Poly-Glu(UniProt)	30	3.58944	0.0005	0.0852353	100505385|AKAP13|ASAM|ATAD2B|BAZ2B|C21orf63|C4orf30|CAMSAP1|CHAF1A|CHD6|CREBBP|EHMT1|KIAA0182|KIAA0802|KIAA1462|MICAL3|MYST4|NINL|NOTCH1|NUP98|PANK2|PHACTR4|PHF23|PHRF1|PRICKLE2|SCHIP1|SGIP1|TRIM33|WDFY3|ZFHX3
TC32	Domains	ZN_FING-C2H2-type 12(UniProt)	16	3.58767	0	0.0852353	100287515|RREB1|ZFP112|ZFX|ZNF100|ZNF180|ZNF211|ZNF26|ZNF267|ZNF285A|ZNF300|ZNF559|ZNF571|ZNF594|ZNF678|ZNF708
TC32	Domains	ZN_FING-C2H2-type 3; degenerate(UniProt)	4	3.4904	0.0055	0.491944	ZFP112|ZNF138|ZNF285A|ZNF559
TC32	Domains	DOMAIN-LDL-receptor class A 1(UniProt)	4	3.4904	0.0065	0.547587	LDLR|LRP6|LRP8|VLDLR
TC32	Domains	COMPBIAS-Poly-Pro(UniProt)	24	3.48995	0.001	0.147857	ABL1|ABL2|AFF1|ATXN2|CREBBP|CRKRS|CRTC3|FCHSD2|FOXO1|IL12RB2|KIAA0355|MLLT3|NAP5|NFATC3|NOTCH1|PHLPP|RICS|RREB1|SMAD6|TAF4|UBR1|WIPF2|ZFHX3|ZNF608
TC32	Domains	Znf_GATA(IPR000679)	3	3.43397	0.007	0.566648	GATAD2B|MTA3|RERE
TC32	Domains	DOMAIN-KH 3(UniProt)	3	3.43397	0.0105	0.735	IGF2BP1|IGF2BP2|IGF2BP3
TC32	Domains	DOMAIN-SH3(UniProt)	15	3.42567	0.0005	0.0852353	ABL1|ARHGAP12|ARHGEF7|ASAP1|CACNB2|DLG1|DLG2|FNBP1L|FUT8|FYN|PACSIN2|RICS|SGEF|SH3BP4|SPATA13
TC32	Domains	TF_JmjC_AAH(IPR003347)	5	3.42098	0.005	0.467419	JARID2|JMJD1C|KDM2B|KDM4B|KDM6A
TC32	Domains	DOMAIN-JmjC(UniProt)	5	3.42098	0.005	0.467419	JARID2|JMJD1C|KDM2B|KDM4B|KDM6A
TC32	Domains	ZN_FING-C2H2-type 9(UniProt)	20	3.39272	0.0005	0.0852353	100287515|CTCF|RREB1|SALL1|ZFP112|ZFX|ZNF100|ZNF180|ZNF211|ZNF26|ZNF267|ZNF285A|ZNF300|ZNF322B|ZNF510|ZNF559|ZNF571|ZNF596|ZNF678|ZNF827
TC32	Domains	REPEAT-LRR 8(UniProt)	9	3.39152	0.002	0.2415	ERBB2IP|LGR4|LRIG1|LRIG3|LRRC1|LRRC16A|LRRC69|PHLPP|PHLPPL
TC32	Domains	DOMAIN-CH(UniProt)	6	3.37025	0.0015	0.192345	ARHGEF7|CAMSAP1|CYTSA|LRCH1|MICAL3|NAV3
TC32	Domains	DOMAIN-LDL-receptor class A 2(UniProt)	4	3.35364	0.0075	0.58115	LDLR|LRP6|LRP8|VLDLR
TC32	Domains	COMPBIAS-Arg-rich(UniProt)	11	3.35076	0.002	0.2415	BAZ2B|C1orf63|GIGYF2|PAPPA|PHRF1|PPRC1|PRICKLE2|RBM16|SETD2|SPEN|USP42
TC32	Domains	REPEAT-ANK 1(UniProt)	16	3.30638	0.002	0.2415	ABTB2|AGAP1|ANKRA2|ANKRD11|ANKRD26|ANKS1A|ASAP1|BARD1|BCOR|CLIP4|CTTNBP2|DAPK1|EHMT1|NOTCH1|TANC1|TEX14
TC32	Domains	TF_fork_head(IPR001766)	3	3.23924	0.013	0.868065	FOXK2|FOXO1|FOXP1
TC32	Domains	Post-SET_dom(IPR003616)	3	3.23924	0.0085	0.634871	ASH1L|MLL3|SETD2
TC32	Domains	DOMAIN-Post-SET(UniProt)	3	3.23924	0.0085	0.634871	ASH1L|MLL3|SETD2
TC32	Domains	DOMAIN-LDL-receptor class A 4(UniProt)	3	3.23924	0.0135	0.873281	LDLR|LRP8|VLDLR
TC32	Domains	DNA_BIND-Fork-head(UniProt)	3	3.23924	0.013	0.868065	FOXK2|FOXO1|FOXP1
TC32	Domains	DOMAIN-PH 2(UniProt)	5	3.22599	0.008	0.613333	AFAP1|FGD4|KALRN|MYO10|TIAM1
TC32	Domains	ZN_FING-C2H2-type 11(UniProt)	16	3.22596	0.0005	0.0852353	100287515|RREB1|ZFP112|ZFX|ZNF100|ZNF107|ZNF180|ZNF211|ZNF26|ZNF267|ZNF285A|ZNF300|ZNF559|ZNF571|ZNF596|ZNF678
TC32	Domains	ZN_FING-C2H2-type 2; degenerate(UniProt)	6	3.14326	0.005	0.467419	AEBP2|GLI2|ZFP112|ZNF138|ZNF285A|ZNF559
TC32	Domains	MOTIF-PDZ-binding(UniProt)	6	3.14326	0.0055	0.491944	100653095|CCDC88C|DLGAP1|EPHA4|KCNJ12|PHLPP
TC32	Domains	DOMAIN-PH 1(UniProt)	5	3.13468	0.0075	0.58115	AFAP1|FGD4|KALRN|MYO10|TIAM1
TC32	Domains	REPEAT-LRR 6(UniProt)	11	3.12056	0.002	0.2415	ERBB2IP|KDM2B|LGR4|LGR5|LRCH1|LRIG1|LRRC1|LRRC16A|LRRC69|PHLPP|PHLPPL
TC32	Domains	uDENN(IPR005113)	3	3.06357	0.0145	0.905625	DENND2C|DENND4C|DENND5A
TC32	Domains	TRANSMEM-Helical; Name=M1;(UniProt)	3	3.06357	0.0165	0.987955	100653095|KCNJ12|KCNJ3
TC32	Domains	DOMAIN-UDENN(UniProt)	3	3.06357	0.0145	0.905625	DENND2C|DENND4C|DENND5A
TC32	Domains	DOMAIN-DENN(UniProt)	3	3.06357	0.0145	0.905625	DENND2C|DENND4C|DENND5A
TC32	Domains	Ankyrin_rpt-contain_dom(IPR020683)	17	3.06236	0.0015	0.192345	ABTB2|AGAP1|ANKRD11|ANKRD26|ANKRD27|ANKS1A|ASAP1|BARD1|BCOR|CLIP4|CTTNBP2|DAPK1|EHMT1|NOTCH1|TANC1|TEX14|TRPC4
TC32	Domains	ZN_FING-PHD-type 1(UniProt)	5	3.04707	0.004	0.416978	G2E3|KDM4B|MLL3|MLLT10|MYST4
TC32	Domains	SITE-Transition state stabilizer(UniProt)	5	3.04707	0.005	0.467419	ALDH8A1|AMY1A|AMY1B|AMY1C|AMY2A
TC32	Domains	METAL-Calcium; via carbonyl oxygen(UniProt)	5	3.04707	0.0055	0.491944	AMY1A|AMY1B|AMY1C|AMY2A|NOTCH1
TC32	Domains	REPEAT-LRR 2(UniProt)	14	3.02237	0.001	0.147857	CEP72|CNOT6L|ERBB2IP|KDM2B|LGR4|LRCH1|LRIG1|LRRC16A|LRRC34|LRRC39|LRRC69|PHLPP|PHLPPL|ZYG11A
TC32	Domains	COMPBIAS-Gly-rich(UniProt)	14	2.99408	0.003	0.331832	AEBP2|ALK|ANKS1A|ARID3A|ARIH1|ASXL2|CCDC85C|FOXK2|JPH1|LRCH1|PTCH1|TCF7L1|TWIST1|ZC3H4
TC32	Domains	Guanylate_kin/L-typ_Ca_channel(IPR008145)	4	2.99194	0.01	0.720896	CACNB2|DLG1|DLG2|MAGI1
TC32	Domains	ZN_FING-C2H2-type 13(UniProt)	13	2.99012	0.0015	0.192345	100287515|RREB1|ZFP112|ZFX|ZNF107|ZNF26|ZNF267|ZNF285A|ZNF559|ZNF571|ZNF594|ZNF678|ZNF708
TC32	Domains	COMPBIAS-Poly-Gln(UniProt)	11	2.94097	0.0045	0.44969	ARID1A|ATXN1|ATXN2|KALRN|MAGI1|NAV3|NCOA2|NOTCH1|PHLPP|SALL1|ZMYND8
TC32	Domains	MOTIF-LXXLL motif 2(UniProt)	3	2.90381	0.02	1	ASXL2|MED13L|NCOA2
TC32	Domains	DOMAIN-SH3 3(UniProt)	3	2.90381	0.0225	1	DNMBP|NCK2|SH3PXD2B
TC32	Domains	DOMAIN-KH 1(UniProt)	3	2.90381	0.0165	0.987955	IGF2BP1|IGF2BP2|IGF2BP3
TC32	Domains	Guanylate_kin(IPR008144)	4	2.88478	0.0105	0.735	CACNB2|DLG1|DLG2|MAGI1
TC32	Domains	METAL-Iron; catalytic(UniProt)	5	2.88188	0.007	0.566648	JMJD1C|KDM2B|KDM4B|TET1|TET3
TC32	Domains	LDrepeatLR_classA_rpt(IPR002172)	5	2.88188	0.011	0.755403	ALK|LDLR|LRP6|LRP8|VLDLR
TC32	Domains	COMPBIAS-Gln-rich(UniProt)	12	2.8669	0.0015	0.192345	ARID1A|ARID2|BANP|FOXP1|GIGYF2|MGA|MLL3|PUM1|RAI1|SETD2|SOX6|TRERF1
TC32	Domains	COMPBIAS-Poly-Lys(UniProt)	14	2.85596	0.003	0.331832	ABL1|AKAP13|C14orf43|C4orf8|CHD6|ERC2|NAV3|RP1-21O18.1|SLCO5A1|TIAM1|TOX2|ZMYND8|ZNF608|ZNF609
TC32	Domains	REPEAT-ANK 2(UniProt)	15	2.84873	0.003	0.331832	ABTB2|AGAP1|ANKRD11|ANKRD26|ANKS1A|ASAP1|BARD1|BCOR|CLIP4|CTTNBP2|DAPK1|EHMT1|NOTCH1|TANC1|TEX14
TC32	Domains	REPEAT-LRR 1(UniProt)	13	2.78527	0.002	0.2415	CEP72|CNOT6L|ERBB2IP|KDM2B|LGR4|LRCH1|LRIG1|LRIG3|LRRC16A|LRRC34|LRRC39|PHLPPL|ZYG11A
TC32	Domains	DOMAIN-SH3 1(UniProt)	4	2.78321	0.0115	0.782324	DNMBP|FCHSD2|KALRN|SH3PXD2B
TC32	Domains	Chromo_domain/shadow(IPR000953)	4	2.78321	0.0145	0.905625	CDYL|CHD1|CHD6|KAT5
TC32	Domains	DOMAIN-KH 2(UniProt)	3	2.75749	0.018	1	IGF2BP1|IGF2BP2|IGF2BP3
TC32	Domains	DENN(IPR001194)	3	2.75749	0.025	1	DENND2C|DENND4C|DENND5A
TC32	Domains	REPEAT-LRR 3(UniProt)	13	2.75699	0.001	0.147857	CEP72|CNOT6L|ERBB2IP|KDM2B|LGR4|LRCH1|LRIG1|LRRC16A|LRRC39|LRRC69|PHLPP|PHLPPL|ZYG11A
TC32	Domains	Ras-assoc(IPR000159)	5	2.72855	0.0135	0.873281	MYO10|RAPGEF2|RAPGEF6|RAPH1|RGL1
TC32	Domains	REPEAT-LRR 5(UniProt)	11	2.70584	0.0035	0.372904	ERBB2IP|KDM2B|LGR4|LGR5|LRCH1|LRIG1|LRRC16A|LRRC39|LRRC69|PHLPP|PHLPPL
TC32	Domains	COMPBIAS-Ser/Thr-rich(UniProt)	4	2.68672	0.0155	0.943676	DYRK1A|IGFBP3|MEIS1|MEIS2
TC32	Domains	ACT_SITE-Proton acceptor(UniProt)	37	2.6616	0.009	0.665357	ABL1|ALDH8A1|ALK|AMPD1|AOC3|BMPR1A|CDKL3|DAPK1|DYRK1A|EPHA4|FGFR2|FYN|GRK5|HUNK|IGF1R|INSR|KALRN|KIT|MAP3K5|MAP4K3|MARK3|MERTK|NEK6|PAK6|PCTK2|PFTK1|PRKD1|PTK2|RIOK1|SRPK2|TGFBR2|TLK1|TLK2|USP10|USP31|USP37|USP42
TC32	Domains	MOTIF-Nuclear export signal(UniProt)	5	2.65584	0.013	0.868065	ABL1|HDAC4|MALT1|NFATC3|PER2
TC32	Domains	Krueppel-associated_box(IPR001909)	19	2.64825	0.007	0.566648	100287515|ZFP112|ZNF100|ZNF114|ZNF138|ZNF180|ZNF202|ZNF211|ZNF26|ZNF267|ZNF285A|ZNF300|ZNF347|ZNF559|ZNF571|ZNF586|ZNF596|ZNF678|ZNF708
TC32	Domains	COMPBIAS-Poly-Asp(UniProt)	7	2.64248	0.0065	0.547587	ANKRD26|BCAR3|BCOR|DENND5A|MEIS1|MEIS2|TAF4
TC32	Domains	ZN_FING-C2H2-type 4; degenerate(UniProt)	3	2.62265	0.0255	1	ZFP112|ZNF285A|ZNF559
TC32	Domains	Chromo_domain(IPR023780)	3	2.62265	0.0225	1	CDYL|CHD1|CHD6
TC32	Domains	REPEAT-ANK 3(UniProt)	13	2.61907	0.005	0.467419	ABTB2|ANKRD11|ANKRD26|ANKS1A|BARD1|BCOR|CLIP4|CTTNBP2|DAPK1|EHMT1|NOTCH1|TANC1|TEX14
TC32	Domains	DOMAIN-EGF-like 3(UniProt)	7	2.54566	0.01	0.720896	FAT1|JAG1|LDLR|LRP6|NOTCH1|ODZ2|VLDLR
TC32	Domains	NP_BIND-ATP(UniProt)	48	2.54537	0.034	1	ABL1|ALK|ATAD2B|BMPR1A|C9orf95|CDKL3|CHD1|CHD6|CRKRS|CSNK1G1|DAPK1|DDX10|DYRK1A|EPHA4|FGFR2|FYN|GRK5|HUNK|IGF1R|INO80|INSR|KALRN|KIAA0232|KIF11|KIF16B|KIF1B|KIT|MAGI1|MAP3K5|MAP4K3|MARK3|MERTK|N4BP2|NEK6|ORC5L|PAK6|PCTK2|PFKFB3|PFTK1|PRKD1|PTK2|ROR1|SLFN5|SRPK2|TEX14|TGFBR2|TLK1|TLK2
TC32	Domains	DOMAIN-Ras-GEF(UniProt)	4	2.50718	0.0215	1	BCAR3|RAPGEF2|RAPGEF6|RGL1
TC32	Domains	DOMAIN-KRAB(UniProt)	17	2.50375	0.016	0.970042	100287515|ZFP112|ZNF100|ZNF114|ZNF180|ZNF202|ZNF211|ZNF26|ZNF267|ZNF285A|ZNF300|ZNF347|ZNF559|ZNF571|ZNF586|ZNF596|ZNF708
TC32	Domains	BINDING-S-adenosyl-L-methionine(UniProt)	5	2.45164	0.0155	0.943676	DOT1L|EHMT1|METT10D|MLL3|TRMT61B
TC32	Domains	REPEAT-LRR 4(UniProt)	12	2.42775	0.003	0.331832	CNOT6L|ERBB2IP|KDM2B|LGR4|LGR5|LRCH1|LRIG1|LRRC16A|LRRC39|LRRC69|PHLPP|PHLPPL
TC32	Domains	COMPBIAS-Poly-Thr(UniProt)	5	2.38774	0.022	1	DLGAP1|NINL|PHLPPL|TRIM33|ZNF608
TC32	Domains	ZN_FING-PHD-type 2(UniProt)	4	2.34311	0.0245	1	KDM4B|MLL3|MLLT10|MYST4
TC32	Domains	RasGRF_CDC25(IPR001895)	4	2.34311	0.025	1	BCAR3|RAPGEF2|RAPGEF6|RGL1
TC32	Domains	REGION-S-adenosyl-L-methionine binding(UniProt)	4	2.34311	0.0275	1	DOT1L|EHMT1|MLL3|TRMT61B
TC32	Domains	LIPID-S-palmitoyl cysteine(UniProt)	8	2.31182	0.0165	0.987955	CDC42SE2|DLG2|FYN|LRP6|OPN3|PALM2|RGS4|SYT1
TC32	Domains	SAM_2(IPR011510)	7	2.27605	0.02	1	ANKS1A|DGKD|DLC1|EPHA4|L3MBTL3|PPFIA1|RP1-21O18.1
TC32	Domains	ZN_FING-RING-type; degenerate(UniProt)	3	2.27274	0.039	1	PDZRN3|PHRF1|RFWD3
TC32	Domains	ZN_FING-C2H2-type 21(UniProt)	3	2.27274	0.0385	1	ZNF107|ZNF407|ZNF594
TC32	Domains	DOMAIN-N-terminal Ras-GEF(UniProt)	3	2.27274	0.0395	1	RAPGEF2|RAPGEF6|RGL1
TC32	Domains	ZN_FING-C2H2-type 14(UniProt)	9	2.2209	0.015	0.932833	RREB1|ZFP112|ZNF107|ZNF267|ZNF285A|ZNF571|ZNF594|ZNF678|ZNF708
TC32	Domains	ZN_FING-C2H2-type 17(UniProt)	5	2.20698	0.0275	1	ZFP112|ZNF285A|ZNF407|ZNF571|ZNF594
TC32	Domains	DOMAIN-PDZ 2(UniProt)	4	2.19216	0.0325	1	DLG1|DLG2|MAGI1|PDZRN3
TC32	Domains	Prot_inh_Kazal(IPR002350)	3	2.17072	0.045	1	SLCO5A1|SMOC2|TMEFF2
TC32	Domains	LisH_dimerisation(IPR006594)	3	2.17072	0.0475	1	NPAT|PAFAH1B1|TBL1X
TC32	Domains	DOMAIN-LisH(UniProt)	3	2.17072	0.0475	1	NPAT|PAFAH1B1|TBL1X
TC32	Domains	DOMAIN-Guanylate kinase-like(UniProt)	3	2.17072	0.0445	1	DLG1|DLG2|MAGI1
TC32	Domains	ZN_FING-C2H2-type 15(UniProt)	8	2.16397	0.021	1	RREB1|ZFP112|ZNF107|ZNF267|ZNF285A|ZNF571|ZNF594|ZNF708
TC32	Domains	DOMAIN-SH2(UniProt)	7	2.15155	0.0275	1	ABL1|BCAR3|CHN2|FYN|NCK2|SHB|TNS3
TC32	Domains	DOMAIN-PDZ 1(UniProt)	4	2.121	0.037	1	DLG1|DLG2|MAGI1|PDZRN3
TC32	Domains	Znf_U1(IPR003604)	3	2.07464	0.047	1	RBM20|SCAPER|ZFHX3
TC32	Domains	REPEAT-ANK 4(UniProt)	10	1.9883	0.02	1	ABTB2|ANKRD11|ANKRD26|ANKS1A|CTTNBP2|DAPK1|EHMT1|NOTCH1|TANC1|TRPC4
TC32	Domains	REPEAT-ANK 8(UniProt)	4	1.98629	0.0425	1	ANKRD27|DAPK1|EHMT1|TANC1
TC32	biological_process	regulation of transcription, DNA-dependent(GO:0006355)	212	10.8463	0	0.0354643	ABL1|AEBP2|AFF1|ALK|ANKRD1|ARID1A|ARID2|ARID3A|ASH1L|ASXL2|ATF4|ATXN1|BANP|BAZ2B|BCL11B|BCOR|BDP1|C14orf43|C1orf77|CBFA2T2|CDYL|CEBPB|CHAF1A|CHD1|CHD6|CITED2|CREBBP|CRKRS|CRTC3|CSRNP3|CTBP2|CTCF|CUX1|DKK1|EBF1|EBF3|EGR2|EHMT1|EIF2C2|ELF4|EP300|EPC1|ERC1|ETV6|FGFR2|FOS|FOSL2|FOXK2|FOXO1|FOXP1|FRYL|FZD8|GLI2|GLI3|GMEB2|GRLF1|GTF2IRD1|HDAC4|HEXIM1|HIVEP1|HOXD11|HOXD4|ID3|IKZF2|ING3|INO80|INSR|IRF2|J…
TC32	biological_process	chromatin modification(GO:0016568)	51	9.30996	0	0.0354643	100303755|AEBP2|ARID1A|ARID2|ASH1L|BANP|BCOR|BRD1|CENPA|CENPI|CENPP|CHD1|CHD6|CREBBP|CTCF|DOT1L|EHMT1|EP300|EPC1|HDAC4|HJURP|ING3|INO80|JARID2|JMJD1C|JMJD6|KAT5|KDM2B|KDM4B|KDM6A|L3MBTL3|MLL3|MYB|MYST4|PRMT6|RBL1|RCOR1|RERE|SALL1|SAP130|SATB2|SETD2|SOX9|TET1|TLK1|TLK2|TRIM16|TRRAP|UIMC1|WAC|YEATS4
TC32	molecular_function	DNA binding(GO:0003677)	168	9.07209	0	0.0354643	ABL1|ABTB2|ADNP|ADNP2|AEBP2|AHCTF1|ANKRD1|ARID1A|ARID2|ARID3A|ASH1L|ATF4|ATXN1|BAHCC1|BANP|BAZ2B|BCL11B|BCOR|BDP1|C14orf43|CEBPB|CENPA|CHD1|CHD6|CRAMP1L|CREBBP|CSRNP3|CTCF|CUX1|DOT1L|EBF1|EBF3|EGR2|ELF4|EP300|ETV6|FOS|FOSL2|FOXK2|FOXO1|FOXP1|GATAD2B|GLI2|GLI3|GMEB2|GRLF1|GTF2IRD1|HDAC4|HIST2H2BE|HIVEP1|HMGXB4|HOXD11|HOXD4|IKZF2|INO80|IRF2|IWS1|JARID2|JRKL|KDM2B|KIN|KLF13|LIN28B|LIN54|MEIS1|MEIS2|…
TC32	cellular_component	nucleus(GO:0005634)	321	8.53147	0	0.0354643	ABCC1|ABL1|ACRC|ADNP|ADNP2|ADRB1|AEBP2|AFF1|AHCTF1|AKAP13|ANKRA2|ANKRD1|ANKRD11|ANKS1A|ARFGEF1|ARID1A|ARID2|ARID3A|ASH1L|ASXL2|ATF4|ATXN1|ATXN2|BANP|BARD1|BAZ2B|BCL11B|BCOR|BDP1|BRD1|C14orf43|C15orf23|C15orf48|C1orf77|C2CD2|C2orf18|C9orf72|CABLES1|CBFA2T2|CCNF|CDC42SE2|CDYL|CEBPB|CENPA|CENPI|CENPP|CHAF1A|CHD1|CHD6|CITED2|COG3|CRAMP1L|CREBBP|CRKRS|CRTC3|CSRNP3|CSTF2T|CTBP2|CTCF|CUTC|CUX1|DET1|DIP2…
TC32	biological_process	regulation of ossification(GO:0030278)	24	8.17299	0	0.0354643	BCOR|BMPR1A|BMPR1B|CEBPB|CHSY1|CYP27B1|EGR2|FGFR2|GLI3|HDAC4|ID3|LRP6|NOG|NOTCH1|PRKD1|PTCH1|PTK2|SEMA4D|SKI|SMURF1|SOX9|TFAP2A|TWIST1|TWIST2
TC32	molecular_function	chromatin binding(GO:0003682)	31	7.19604	0	0.0354643	ADNP|CENPA|CHAF1A|CHD6|CITED2|CREBBP|CTCF|CUX1|EGR2|EP300|FOXP1|GLI2|GLI3|JARID2|NCOA2|NFATC3|NOTCH1|POU4F2|RNF4|SALL1|SATB2|SIN3A|SKI|SMAD6|SOX9|TCF7L1|TCF7L2|TFAP2A|TOX3|TWIST2|WAC
TC32	molecular_function	very-low-density lipoprotein particle binding(GO:0034189)	3	7.17028	0	0.0354643	LDLR|LRP8|VLDLR
TC32	cellular_component	Piccolo NuA4 histone acetyltransferase complex(GO:0032777)	3	7.17028	0	0.0354643	EPC1|ING3|KAT5
TC32	biological_process	embryonic digit morphogenesis(GO:0042733)	10	6.93617	0	0.0354643	BMPR1A|CREBBP|GAS1|GLI2|GLI3|HOXD11|LRP6|NOG|SALL1|TWIST1
TC32	molecular_function	sequence-specific DNA binding transcription factor activity(GO:0003700)	77	6.90162	0	0.0354643	ADNP|ADNP2|AFF1|AHCTF1|ARID3A|ATF4|BCL11B|CBFA2T2|CEBPB|CITED2|CREBBP|CSRNP3|CTCF|CUX1|EBF1|EGR2|ELF4|ETV6|FOS|FOSL2|FOXK2|FOXO1|FOXP1|GATAD2B|GLI2|GLI3|GTF2IRD1|HOXD11|HOXD4|IRF2|MEIS1|MEIS2|MGA|MLLT10|MTA3|NFATC3|NFIA|NFIC|NOTCH1|NPAT|POU3F2|POU4F2|RCOR1|RERE|RFXAP|RNF4|RXRA|SALL1|SATB2|SCAND3|SIM2|SIN3A|SMAD6|SOX1|SOX6|SOX9|SPEN|STRN3|TAF4|TBX5|TCF7L1|TCF7L2|TEAD1|TFAP2A|TFAP2B|TRERF1|TULP4|TW…
TC32	molecular_function	zinc ion binding(GO:0008270)	131	6.65809	0	0.0354643	ADNP|ADNP2|AEBP2|AGAP1|ARID2|ARIH1|ASAP1|ASAP2|ASH1L|BARD1|BAZ2B|BCL11B|BRD1|CBFA2T2|CREBBP|CTCF|EGR2|EHMT1|EP300|FAM90A1|FBXO30|FOXP1|G2E3|GATAD2B|GLI2|GLI3|GPATCH8|HDAC4|HIVEP1|IKZF2|ING3|KDM2B|KDM4B|KIN|KLF13|LIN28B|LMCD1|LMO3|MAN2A1|MARCH4|MICAL3|MLL3|MLLT10|MTA3|MYST4|NEURL1B|NUP153|PAPPA|PCGF3|PDZRN3|PHF20|PHF23|PHRF1|PRICKLE2|RAI1|RBM20|RERE|RFWD3|RNF111|RNF216|RNF4|RREB1|RXRA|SALL1|SCAPER…
TC32	molecular_function	SMAD binding(GO:0046332)	12	6.57303	0	0.0354643	ANKRD1|BMPR1A|BMPR1B|CITED2|CREBBP|FOS|SKI|SMAD6|SMURF1|TGFBR2|TRIM33|ZEB2
TC32	biological_process	positive regulation of mesenchymal cell proliferation(GO:0002053)	8	6.40384	0	0.0354643	BMPR1A|FGFR2|FOXP1|GAS1|IRS1|LRP6|SOX9|TGFBR2
TC32	molecular_function	mRNA 5'-UTR binding(GO:0048027)	3	6.32124	0.001	0.062584	IGF2BP1|IGF2BP2|IGF2BP3
TC32	biological_process	ventral spinal cord development(GO:0021517)	3	6.32124	0.0015	0.0859327	FOXP1|GLI2|VLDLR
TC32	molecular_function	histone acetyltransferase activity(GO:0004402)	10	6.26028	0	0.0354643	100303755|CDYL|CREBBP|EP300|EPC1|ING3|KAT5|MYST4|NCOA2|SAP130
TC32	molecular_function	ephrin receptor binding(GO:0046875)	7	6.21645	0	0.0354643	ANKS1A|EFNA4|EFNA5|EFNB2|EPHA4|FYN|TIAM1
TC32	biological_process	negative regulation of multicellular organism growth(GO:0040015)	4	6.1224	0.0005	0.0354643	ADRB1|ATXN2|PTCH1|RAI1
TC32	biological_process	stem cell maintenance(GO:0019827)	10	6.06214	0	0.0354643	BMPR1A|CREBBP|KIT|LDB2|NOG|SKI|SOX9|TCF7L1|TET1|ZHX2
TC32	biological_process	bone morphogenesis(GO:0060349)	6	6.06209	0	0.0354643	CITED2|FGFR2|LRP6|SKI|SOX9|TFAP2A
TC32	biological_process	negative regulation of BMP signaling pathway(GO:0030514)	7	6.04976	0	0.0354643	DKK1|NOG|NOTCH1|SKI|SMAD6|SMURF1|TRIM33
TC32	biological_process	positive regulation of chondrocyte differentiation(GO:0032332)	5	5.98532	0	0.0354643	FGF18|GLI3|HOXD11|SOX6|SOX9
TC32	biological_process	embryonic cranial skeleton morphogenesis(GO:0048701)	6	5.86263	0	0.0354643	GAS1|SETD2|TFAP2A|TGFBR2|TWIST1|TWIST2
TC32	biological_process	peptidyl-lysine modification(GO:0018205)	16	5.84524	0	0.0354643	100303755|BRD1|CREBBP|EHMT1|EP300|EPC1|HDAC4|ING3|JMJD6|KAT5|MYST4|SAP130|SETD2|TRIM16|TRRAP|YEATS4
TC32	biological_process	neural tube closure(GO:0001843)	10	5.78564	0	0.0354643	CITED2|DLC1|LRP6|NOG|PTCH1|SALL1|SETD2|SKI|TWIST1|ZEB2
TC32	cellular_component	NuA4 histone acetyltransferase complex(GO:0035267)	5	5.72926	0	0.0354643	EPC1|ING3|KAT5|TRRAP|YEATS4
TC32	biological_process	outer ear morphogenesis(GO:0042473)	3	5.68644	0.0005	0.0354643	GAS1|SALL1|TWIST1
TC32	biological_process	peripheral nervous system axon ensheathment(GO:0032292)	3	5.68644	0.002	0.106393	ARHGEF10|POU3F2|SKI
TC32	biological_process	glandular epithelial cell differentiation(GO:0002067)	3	5.68644	0.001	0.062584	FGFR2|NOTCH1|RXRA
TC32	biological_process	intramembranous ossification(GO:0001957)	3	5.68644	0.0015	0.0859327	CTSK|FGF18|MN1
TC32	biological_process	regulation of striated muscle tissue development(GO:0016202)	13	5.63183	0	0.0354643	ADRB1|DKK1|FGFR2|FOXP1|HDAC4|IGFBP3|LRP6|NOG|NOTCH1|SOX9|TBX5|TWIST1|ZFHX3
TC32	biological_process	embryonic organ development(GO:0048568)	14	5.4144	0	0.0354643	BMPR1A|CEBPB|CITED2|FGFR2|GLI2|GLI3|HS6ST1|ID3|IL8|SALL1|SETD2|SH2B3|SOX9|TGFBR2
TC32	biological_process	regulation of keratinocyte proliferation(GO:0010837)	4	5.41384	0.0005	0.0354643	BCL11B|PRKD1|PTPRK|TWIST2
TC32	molecular_function	protein binding transcription factor activity(GO:0000988)	41	5.38996	0	0.0354643	AEBP2|ANKRD1|ARID1A|BCOR|CBFA2T2|CITED2|CREBBP|CRTC3|CTCF|EP300|GMEB2|GRLF1|ID3|KAT5|LDB2|LMCD1|MAML2|MED13L|MEIS2|NCOA2|NPAT|PER2|PEX14|POU3F2|PPARGC1B|RFXAP|RNF4|RXRA|SAP130|SIN3A|SKI|SPEN|TAF4|TBL1X|TFAP2A|TFAP2B|TRERF1|TRRAP|TWIST2|ZFX|ZMYND8
TC32	cellular_component	caveola(GO:0005901)	10	5.2948	0	0.0354643	BMPR1A|DLC1|EFNA5|IGF1R|INSR|IRS1|LRP6|LRP8|PTCH1|TGFBR2
TC32	biological_process	appendage morphogenesis(GO:0035107)	13	5.29259	0	0.0354643	BMPR1A|BMPR1B|DKK1|GLI3|LRP6|NOTCH1|PTCH1|SALL1|SKI|TBX5|TFAP2A|TFAP2B|TWIST1
TC32	molecular_function	transmembrane receptor protein kinase activity(GO:0019199)	13	5.23909	0	0.0354643	ALK|BMPR1A|BMPR1B|EFNA4|EPHA4|FGFR2|IGF1R|INSR|IRS1|KIT|MERTK|ROR1|TGFBR2
TC32	biological_process	lung development(GO:0030324)	12	5.22948	0	0.0354643	BMPR1A|CUX1|EP300|FGF18|FGFR2|FOXP1|GLI2|GLI3|JMJD6|NOTCH1|SIM2|TBX5
TC32	molecular_function	RNA polymerase binding(GO:0070063)	3	5.1868	0.001	0.062584	PHRF1|RBM16|WAC
TC32	molecular_function	insulin-like growth factor I binding(GO:0031994)	3	5.1868	0.0045	0.187228	IGF1R|IGFBP3|INSR
TC32	biological_process	neural tube development(GO:0021915)	6	5.18394	0	0.0354643	GLI2|GLI3|LRP6|NOG|NOTCH1|SALL1
TC32	biological_process	palate development(GO:0060021)	10	5.14666	0	0.0354643	BCOR|BMPR1A|GAS1|GLI3|LRP6|SATB2|SKI|TFAP2A|TGFBR2|TIPARP
TC32	biological_process	erythrocyte development(GO:0048821)	4	5.12395	0.001	0.062584	CITED2|JMJD6|SLC11A2|SOX6
TC32	cellular_component	intracellular(GO:0005622)	117	5.08492	0	0.0354643	ADNP|ADNP2|AEBP2|AGAP1|ALDH8A1|ARFGEF1|ARHGAP11A|ARHGAP12|ARHGAP21|ARHGEF10|ARID1A|ARID2|ARID3A|ATG10|BARD1|BCAR3|BCL11B|BIRC6|CSTF2T|CTCF|DLC1|EGR2|FAM13A|FAM49A|FGD4|FOXP1|G2E3|GLI2|GLI3|GPATCH8|GRLF1|GRM2|HIVEP1|IKZF2|IL1RAPL1|IL8|JARID2|JMJD1C|KALRN|KIN|KLF13|MCPH1|NAIP|NFIA|NFIC|NUP153|PHF20|PSD3|PTHLH|RAPGEF2|RAPGEF6|RBM20|RGL1|RHOH|RHPN2|RICS|RREB1|SALL1|SAT1|SCAPER|SGEF|SMAD6|SMURF1|SPATA…
TC32	biological_process	face morphogenesis(GO:0060325)	6	5.03808	0.0005	0.0354643	DKK1|LRP6|NOG|SKI|TIPARP|TWIST2
TC32	biological_process	mammary gland development(GO:0030879)	6	5.03808	0	0.0354643	GLI2|GLI3|IGF1R|IRS1|PTCH1|SOX9
TC32	biological_process	peptidyl-tyrosine modification(GO:0018212)	10	5.00519	0	0.0354643	ABL1|ABL2|DYRK1A|EPHA4|FGFR2|IL12RB2|INSR|KIT|PTK2|TPST1
TC32	molecular_function	Ras guanyl-nucleotide exchange factor activity(GO:0005088)	13	4.98326	0	0.0354643	AKAP13|ARHGEF10|ARHGEF7|BCR|DNMBP|FGD4|KALRN|RAPGEF2|RGL1|SGEF|SPATA13|TIAM1|VAV2
TC32	biological_process	regulation of organ morphogenesis(GO:2000027)	15	4.91581	0	0.0354643	BCOR|BDNF|BMPR1A|CITED2|FGFR2|FOXP1|HOXD11|LGR4|LRP6|NOG|NOTCH1|NTN4|RXRA|SOX9|TFAP2A
TC32	biological_process	regulation of histone methylation(GO:0031060)	4	4.86586	0.001	0.062584	BCOR|CTCF|JARID2|MYB
TC32	biological_process	lateral sprouting from an epithelium(GO:0060601)	3	4.77902	0.0025	0.123713	FGFR2|GLI2|NOG
TC32	biological_process	N-glycan processing(GO:0006491)	3	4.77902	0.003	0.140078	FUT8|MAN2A1|ST8SIA2
TC32	molecular_function	protein domain specific binding(GO:0019904)	42	4.77544	0	0.0354643	ABL1|ADRB1|ASAP1|CCDC88C|CHAF1A|CITED2|CLEC3B|CTTNBP2|DLC1|DLG1|DLG2|DLGAP1|EBF1|EPHA4|ERC1|ETV6|FUT8|FZD8|ID3|INSR|IRS1|KCNJ12|LDB2|NCOA2|NLK|PHRF1|PMEPA1|PPARGC1B|PTK2|RBM16|SCNN1G|SGIP1|SH3PXD2B|SKI|STRN3|TBL1X|TCF7L2|TRIM16|TWIST1|TWIST2|UVRAG|ZNF521
TC32	biological_process	regulation of smoothened signaling pathway(GO:0008589)	7	4.76553	0.0005	0.0354643	CREBBP|FGFR2|GAS1|GLI2|GLI3|PTCH1|SALL1
TC32	biological_process	lamellipodium assembly(GO:0030032)	5	4.73171	0.0005	0.0354643	FGD4|LRRC16A|NCK2|SPATA13|VAV2
TC32	molecular_function	beta-catenin binding(GO:0008013)	9	4.61212	0	0.0354643	EP300|GLI3|PTPRK|SALL1|SOX9|TBL1X|TCF7L1|TCF7L2|TRPC4
TC32	biological_process	regulation of Rho protein signal transduction(GO:0035023)	12	4.54311	0	0.0354643	AKAP13|ARHGEF10|ARHGEF7|BCR|DLC1|DNMBP|FGD4|KALRN|SGEF|SPATA13|TIAM1|VAV2
TC32	biological_process	regulation of cell development(GO:0060284)	35	4.5083	0	0.0354643	ABL2|ADNP|ADRB1|BDNF|BMPR1A|CBFA2T2|EP300|EPHA4|GLI2|GLI3|HDAC4|HOXD11|IGFBP3|IL1RAPL1|JAG1|LRP6|NOG|NOTCH1|PAFAH1B1|POU3F2|PRKD1|PTK2|SALL1|SEMA4D|SKI|SOX9|SPEN|SSH1|SSH2|TBX5|TCF7L1|TIAM1|TWIST1|ZFHX3|ZHX2
TC32	biological_process	anatomical structure arrangement(GO:0048532)	3	4.43707	0.003	0.140078	BMPR1A|EGR2|TFAP2A
TC32	biological_process	positive regulation of keratinocyte differentiation(GO:0045618)	3	4.43707	0.0025	0.123713	CYP27B1|NOTCH1|TRIM16
TC32	biological_process	negative regulation of chondrocyte differentiation(GO:0032331)	3	4.43707	0.003	0.140078	GLI2|PTHLH|SOX9
TC32	biological_process	prostate gland epithelium morphogenesis(GO:0060740)	5	4.42377	0.0025	0.123713	FGFR2|GLI2|IGF1R|NOG|NOTCH1
TC32	biological_process	central nervous system neuron axonogenesis(GO:0021955)	4	4.42358	0.001	0.062584	EPHA4|GLI2|PAFAH1B1|PTK2
TC32	biological_process	tube development(GO:0035295)	10	4.32491	0	0.0354643	BDNF|FGFR2|GLI2|GLI3|JAG1|NOG|SALL1|SMAD6|SOX9|TFAP2B
TC32	cellular_component	transcriptional repressor complex(GO:0017053)	7	4.29517	0.0015	0.0859327	CTBP2|GLI3|HDAC4|RCOR1|SIN3A|SKI|TBL1X
TC32	biological_process	heart development(GO:0007507)	17	4.26383	0	0.0354643	BCOR|CITED2|EP300|FOXP1|GLI2|GLI3|HEXIM1|ID3|JMJD6|NFATC3|NOTCH1|RXRA|SALL1|SH3PXD2B|TBX5|TGFBR2|VLDLR
TC32	biological_process	heart valve morphogenesis(GO:0003179)	4	4.23166	0.004	0.174211	NOTCH1|SOX9|TBX5|TWIST1
TC32	biological_process	osteoblast development(GO:0002076)	4	4.23166	0.003	0.140078	GLI2|HDAC4|PTHLH|SATB2
TC32	molecular_function	transcription factor binding(GO:0008134)	31	4.1444	0	0.0354643	ANKRD1|BCOR|CEBPB|CITED2|CREBBP|DIP2B|DIP2C|DOT1L|EGR2|EP300|FOXK2|FOXO1|FOXP1|HDAC4|ID3|JMJD1C|KAT5|MYST4|NFIA|NLK|RBL1|RNF4|RXRA|SIN3A|SKI|TBL1X|TBX5|TCF7L2|TRERF1|TWIST1|ZMYND8
TC32	biological_process	epithelial cell differentiation involved in prostate gland development(GO:0060742)	3	4.14426	0.0035	0.155619	FGFR2|NOTCH1|RXRA
TC32	biological_process	positive regulation of glycoprotein biosynthetic process(GO:0010560)	3	4.14426	0.004	0.174211	EP300|INSR|TCF7L2
TC32	biological_process	negative regulation of histone modification(GO:0031057)	4	4.05539	0.0025	0.123713	BCOR|JARID2|SKI|TWIST1
TC32	biological_process	glutamate secretion(GO:0014047)	4	4.05539	0.003	0.140078	BDNF|GRM2|SLC38A2|SYT1
TC32	biological_process	transforming growth factor beta receptor signaling pathway(GO:0007179)	9	3.98749	0.0005	0.0354643	BMPR1A|FOS|FUT8|NLK|PTPRK|SKI|SMAD6|SMURF1|TGFBR2
TC32	biological_process	pattern specification process(GO:0007389)	28	3.9807	0	0.0354643	BCOR|BMPR1A|CITED2|EGR2|EP300|FGFR2|FOXK2|FOXO1|FOXP1|GAS1|GLI2|GLI3|HOXD11|HOXD4|LRP6|MLLT3|NFATC3|NOG|NOTCH1|PTCH1|SATB2|SIM2|SKI|SMAD6|TBX5|TCF7L1|TGFBR2|ZEB2
TC32	biological_process	ephrin receptor signaling pathway(GO:0048013)	5	3.90785	0.003	0.140078	ANKS1A|EFNA5|EFNB2|PTK2|TIAM1
TC32	biological_process	centrosome duplication(GO:0051298)	3	3.88931	0.0105	0.332761	ARHGEF10|CEP192|NDE1
TC32	biological_process	negative regulation of exocytosis(GO:0045920)	3	3.88931	0.0095	0.309633	BCR|IL1RAPL1|NOTCH1
TC32	molecular_function	insulin receptor substrate binding(GO:0043560)	3	3.88931	0.0095	0.309633	IGF1R|INSR|PIK3CB
TC32	biological_process	male sex determination(GO:0030238)	3	3.88931	0.0085	0.2884	IGF1R|INSR|SOX9
TC32	biological_process	heparan sulfate proteoglycan metabolic process(GO:0030201)	3	3.88931	0.004	0.174211	EXT1|HS3ST4|HS6ST1
TC32	molecular_function	low-density lipoprotein receptor activity(GO:0005041)	3	3.88931	0.009	0.299899	LDLR|LRP6|VLDLR
TC32	biological_process	positive regulation of developmental growth(GO:0048639)	6	3.82126	0.0025	0.123713	ADNP|ADRB1|EP300|INSR|PAFAH1B1|SEMA4D
TC32	cellular_component	myelin sheath abaxonal region(GO:0035748)	399	3.81658	0.022	0.550739	ABCC1|ABHD6|ABL1|ACRC|ADNP|ADNP2|ADRB1|AEBP2|AFF1|AHCTF1|AKAP13|AMACR|ANKRA2|ANKRD1|ANKRD11|ANKRD26|ANKS1A|ARFGEF1|ARHGAP21|ARHGEF10|ARID1A|ARID2|ARID3A|ASAP2|ASH1L|ASXL2|ATF4|ATXN1|ATXN2|BANP|BARD1|BAZ2B|BCL11B|BCL2L2|BCOR|BDP1|BRD1|C14orf43|C15orf23|C15orf48|C1orf77|C2CD2|C2orf18|C3orf21|C5orf37|C6orf204|C6orf57|C9orf72|CABLES1|CAMSAP1|CBFA2T2|CCNF|CDC42SE2|CDYL|CEBPB|CENPA|CENPI|CENPP|CEP192|C…
TC32	biological_process	negative regulation of protein phosphorylation(GO:0001933)	8	3.80538	0.002	0.106393	DKK1|IGFBP3|INSR|LRP6|PID1|SEMA4D|SMAD6|TWIST1
TC32	biological_process	regulation of autophagy(GO:0010506)	5	3.79519	0.002	0.106393	ABL1|ABL2|DAPK1|PIK3CB|UVRAG
TC32	biological_process	motor axon guidance(GO:0008045)	4	3.74156	0.0065	0.245108	EGR2|EPHA4|FOXP1|NOG
TC32	biological_process	eye morphogenesis(GO:0048592)	6	3.73544	0.002	0.106393	CITED2|GAS1|GLI3|KDM2B|LRP6|SKI
TC32	cellular_component	virion(GO:0019012)	399	3.65138	0.0345	0.659001	ABCC1|ABHD6|ABL1|ACRC|ADNP|ADNP2|ADRB1|AEBP2|AFF1|AHCTF1|AKAP13|AMACR|ANKRA2|ANKRD1|ANKRD11|ANKRD26|ANKS1A|ARFGEF1|ARHGAP21|ARHGEF10|ARID1A|ARID2|ARID3A|ASAP2|ASH1L|ASXL2|ATF4|ATXN1|ATXN2|BANP|BARD1|BAZ2B|BCL11B|BCL2L2|BCOR|BDP1|BRD1|C14orf43|C15orf23|C15orf48|C1orf77|C2CD2|C2orf18|C3orf21|C5orf37|C6orf204|C6orf57|C9orf72|CABLES1|CAMSAP1|CBFA2T2|CCNF|CDC42SE2|CDYL|CEBPB|CENPA|CENPI|CENPP|CEP192|C…
TC32	biological_process	mitotic prometaphase(GO:0000236)	10	3.63391	0.0015	0.0859327	AHCTF1|CENPA|CENPI|CENPP|MAD1L1|NDE1|NUP98|PAFAH1B1|STAG2|TAOK1
TC32	cellular_component	chromatin remodeling complex(GO:0016585)	12	3.59619	0.0015	0.0859327	ARID1A|CHAF1A|HDAC4|HMGXB4|INO80|KIF11|RERE|SALL1|SATB2|SIN3A|SOX9|TBL1X
TC32	biological_process	regulation of lipid kinase activity(GO:0043550)	5	3.58554	0.0055	0.219044	IRS1|KIT|PTK2|RBL1|VAV2
TC32	biological_process	regulation of neural precursor cell proliferation(GO:2000177)	5	3.48769	0.0065	0.245108	BDNF|GLI3|KDM2B|NOTCH1|SALL1
TC32	biological_process	pituitary gland development(GO:0021983)	4	3.46908	0.008	0.277762	BMPR1A|GLI2|NOG|SALL1
TC32	biological_process	establishment of spindle orientation(GO:0051294)	3	3.46341	0.0095	0.309633	CENPA|NDE1|PAFAH1B1
TC32	molecular_function	apolipoprotein binding(GO:0034185)	3	3.46341	0.011	0.344937	LRP6|LRP8|VLDLR
TC32	molecular_function	Rac GTPase activator activity(GO:0030675)	3	3.46341	0.007	0.258082	BCR|CHN2|DLC1
TC32	molecular_function	cyclin binding(GO:0030332)	3	3.46341	0.008	0.277762	CRKRS|PFTK1|PTCH1
TC32	biological_process	ventricular septum development(GO:0003281)	3	3.46341	0.0105	0.332761	CITED2|SALL1|TBX5
TC32	biological_process	system development(GO:0048731)	48	3.44405	0	0.0354643	ARHGEF7|ARID1A|BDNF|BMPR1A|BMPR1B|CABLES1|CDH11|CHD6|CITED2|CLEC3B|DYRK1A|EFNA5|EFNB2|EGR2|EP300|EPHA4|EXT1|FOS|FZD8|GAS1|GLI2|HDAC4|HOXD11|ID3|JAG1|JARID2|JRKL|KALRN|KIAA1217|NAIP|NAV1|NDE1|NOG|PAFAH1B1|POU4F2|PRKD1|PTCH1|PTHLH|RAI1|SEMA4D|SERPINI1|SH3PXD2B|SIM2|SOX9|ST8SIA2|TFAP2B|VLDLR|ZEB2
TC32	cellular_component	transcription factor complex(GO:0005667)	22	3.42507	0	0.0354643	ANKRD1|ATF4|CREBBP|EP300|FOS|FOXK2|FOXO1|FOXP1|LDB2|POU3F2|RBL1|SATB2|SIN3A|SKI|SMAD6|TAF4|TBX5|TCF7L1|TCF7L2|TRRAP|TWIST2|ZFHX3
TC32	biological_process	chromatin assembly or disassembly(GO:0006333)	6	3.41998	0.005	0.204041	CENPA|CENPI|CENPP|CHAF1A|CTCF|HJURP
TC32	biological_process	lung alveolus development(GO:0048286)	5	3.39401	0.005	0.204041	FGFR2|HS6ST1|MAN2A1|PTHLH|TNS3
TC32	molecular_function	ligand-regulated transcription factor activity(GO:0003706)	301	3.38049	0.0205	0.531964	100506658|ABCC1|ABL1|ABL2|ADNP|ADNP2|ADRB1|AGAP1|AKAP13|ALK|AMY1C|ANKRD1|APOLD1|ARFGEF1|ARHGAP21|ARHGEF7|ARID1A|ARID2|ARIH1|ASAP1|ASAP2|ATAD2B|ATF4|ATXN1|ATXN2|BARD1|BAZ2B|BCL11B|BCL2L2|BCOR|BCR|BIRC6|BMPR1A|BMPR1B|C15orf23|C20orf94|C9orf95|CACNB2|CBFA2T2|CCNF|CDC42SE2|CDKL3|CEBPB|CENPA|CENPI|CEP72|CHAF1A|CHD1|CHD6|CITED2|CNOT6L|COG3|CPEB2|CREBBP|CRKRS|CSNK1G1|CSTF2T|CTBP2|CTTNBP2NL|CUX1|DAPK1|DD…
TC32	biological_process	protein autophosphorylation(GO:0046777)	14	3.37924	0.0005	0.0354643	ALK|CRKRS|DAPK1|DYRK1A|EPHA4|FGFR2|GRK5|IGF1R|INSR|KIT|NEK6|NLK|PRKD1|PTK2
TC32	biological_process	spindle assembly(GO:0051225)	5	3.30416	0.007	0.258082	ARHGEF10|CEP192|INO80|KIF11|NEK6
TC32	biological_process	M phase of mitotic cell cycle(GO:0000087)	10	3.30067	0.0035	0.155619	AHCTF1|CENPA|CENPI|CENPP|MAD1L1|NDE1|NUP98|PAFAH1B1|STAG2|TAOK1
TC32	biological_process	bone development(GO:0060348)	3	3.28239	0.015	0.433835	ANKRD11|FGFR2|SH3PXD2B
TC32	molecular_function	phosphatidylinositol 3-kinase binding(GO:0043548)	3	3.28239	0.017	0.468917	IGF1R|INSR|IRS1
TC32	molecular_function	histone demethylase activity(GO:0032452)	3	3.28239	0.0165	0.460239	JARID2|JMJD6|KDM2B
TC32	biological_process	estrogen receptor signaling pathway(GO:0030520)	3	3.28239	0.0205	0.531964	ARID1A|POU4F2|PPARGC1B
TC32	biological_process	neural crest cell development(GO:0014032)	3	3.28239	0.0145	0.421831	BMPR1A|CITED2|SOX9
TC32	biological_process	fat cell differentiation(GO:0045444)	8	3.25851	0.003	0.140078	ADRB1|CEBPB|CTBP2|EGR2|INSR|PID1|TCF7L2|TFAP2B
TC32	cellular_component	kinetochore(GO:0000776)	7	3.24674	0.0025	0.123713	C15orf23|CENPI|MAD1L1|NDE1|NUP98|PAFAH1B1|SIN3A
TC32	biological_process	developmental growth(GO:0048589)	13	3.21314	0.002	0.106393	BMPR1A|FGFR2|GAS1|GLI2|GLI3|HOXD11|LRP6|NOTCH1|POU4F2|PTHLH|SALL1|SOX9|ZMIZ1
TC32	biological_process	regulation of morphogenesis of a branching structure(GO:0060688)	6	3.20822	0.005	0.204041	FGFR2|LGR4|NOG|NTN4|RXRA|SOX9
TC32	biological_process	negative regulation of cell death(GO:0060548)	37	3.16717	0.0005	0.0354643	ADNP|ADNP2|BARD1|BCL11B|BCL2L2|BDNF|BIRC6|CEBPB|CITED2|DAPK1|FCER1G|FOXO1|G2E3|GLI3|GNRH1|GRK5|IGF1R|KDM2B|KIT|LRP6|MALT1|NAIP|NOG|NOTCH1|NUAK2|PRKD1|PTK2|SEMA4D|SIN3A|SMAD6|SOX9|TCF7L2|TFAP2A|TFAP2B|TNFAIP8|TOX3|TWIST2
TC32	biological_process	regulation of Wnt receptor signaling pathway(GO:0030111)	14	3.15752	0.003	0.140078	DKK1|FGFR2|GLI3|HMGXB4|LRP6|NLK|NOTCH1|PFTK1|SALL1|SKI|SOX9|TCF7L1|TCF7L2|ZEB2
TC32	biological_process	epithelium development(GO:0060429)	6	3.14169	0.0095	0.309633	JAG1|SALL1|SETD2|SOX9|TBX5|TFAP2B
TC32	cellular_component	methyltransferase complex(GO:0034708)	7	3.13474	0.009	0.299899	AEBP2|JARID2|KIAA1267|MGA|MLL3|PHF20|TAF4
TC32	biological_process	cell differentiation involved in kidney development(GO:0061005)	3	3.11791	0.016	0.454809	GLI3|LGR4|PTCH1
TC32	biological_process	organ formation(GO:0048645)	3	3.11791	0.02	0.527257	BMPR1A|GLI2|NOG
TC32	biological_process	phosphatidylinositol 3-kinase cascade(GO:0014065)	3	3.11791	0.0185	0.4965	IGF1R|IRS1|PIK3CB
TC32	cellular_component	Golgi cisterna membrane(GO:0032580)	8	3.1141	0.0045	0.187228	ASAP2|CHSY1|COG3|FUT4|FUT8|GOLPH3|ST3GAL1|ST6GAL1
TC32	biological_process	angiogenesis(GO:0001525)	15	3.09223	0.002	0.106393	APOLD1|EFNB2|FGF18|FGFR2|HS6ST1|IL8|JAG1|JMJD6|NOTCH1|PTK2|SAT1|SETD2|SHB|SRPK2|VAV2
TC32	cellular_component	nucleolus(GO:0005730)	81	3.08588	0.002	0.106393	ABCC1|ABL1|ADNP|ANKS1A|ARFGEF1|ARID1A|ASH1L|ATXN1|ATXN2|C14orf43|C1orf77|C2orf18|CDC42SE2|COG3|CRKRS|CRTC3|CTCF|CUTC|CUX1|EP300|FGF18|FOS|FOSL2|FOXK2|FOXP1|G2E3|GATAD2B|GLI3|GMEB2|GTF2IRD1|HCCA2|HEXIM1|HJURP|IGF2BP1|INTS6|IRF2|JMJD6|JPH1|KAT5|KDM2B|KIAA0020|LBH|LIN28B|MALT1|MLLT1|MLLT10|MTA3|NFATC3|NFIA|NUP153|NUP35|PAFAH1B1|PANK2|PDS5B|PID1|PPAN|PPRC1|PTHLH|RAB11FIP3|RAPGEF6|RBM16|RERE|RNF111|RN…
TC32	biological_process	neuron differentiation(GO:0030182)	14	3.07788	0.004	0.174211	ADNP2|ATXN2|BCL11B|BDNF|CEBPB|CUX1|FZD8|ID3|JAG1|LRP6|PAFAH1B1|POU3F2|POU4F2|SOX9
TC32	biological_process	blood vessel development(GO:0001568)	8	3.06765	0.006	0.233342	CITED2|FOXO1|GLI3|HS6ST1|JMJD6|PTK2|TCF7L2|TGFBR2
TC32	molecular_function	small conjugating protein ligase activity(GO:0019787)	20	3.06061	0.001	0.062584	ARIH1|ATG10|BARD1|BCOR|BIRC6|FBXO30|FLJ25076|G2E3|KLHL9|MALT1|MARCH4|PDZRN3|RFWD3|RNF111|RNF4|SMURF1|TRAF3|TRAF5|UBE2R2|UBR1
TC32	biological_process	protein kinase B signaling cascade(GO:0043491)	4	3.01472	0.0135	0.401362	EP300|IRS1|MERTK|SOX9
TC32	molecular_function	protein serine/threonine kinase activity(GO:0004674)	30	2.98161	0.0015	0.0859327	AKAP13|ALK|ALPK2|BCR|BMPR1A|BMPR1B|CDKL3|CRKRS|CSNK1G1|DAPK1|DYRK1A|GRK5|HUNK|KALRN|MAP3K5|MAP4K3|MARK3|NEK6|NLK|NUAK2|PAK6|PCTK2|PFTK1|PRKD1|RIOK1|SRPK2|TAOK1|TGFBR2|TLK1|TLK2
TC32	biological_process	heart morphogenesis(GO:0003007)	5	2.97792	0.012	0.370062	DLC1|INSR|PTCH1|PTK2|ZMIZ1
TC32	biological_process	oligodendrocyte differentiation(GO:0048709)	3	2.9674	0.0225	0.559495	GLI3|SOX6|SOX9
TC32	biological_process	cerebral cortex cell migration(GO:0021795)	3	2.9674	0.0215	0.545558	GLI3|LRP6|POU3F2
TC32	molecular_function	histone methyltransferase activity(GO:0042054)	6	2.95276	0.0085	0.2884	ASH1L|DOT1L|EHMT1|MLL3|PRMT6|SETD2
TC32	biological_process	cellular response to transforming growth factor beta stimulus(GO:0071560)	4	2.91579	0.0175	0.476531	ANKRD1|CLEC3B|SOX6|SOX9
TC32	biological_process	inner ear development(GO:0048839)	4	2.91579	0.012	0.370062	BDNF|GLI3|JAG1|SOX9
TC32	biological_process	endoderm development(GO:0007492)	4	2.91579	0.0145	0.421831	EXT1|KIF16B|NOTCH1|PTHLH
TC32	cellular_component	PcG protein complex(GO:0031519)	5	2.90355	0.012	0.370062	AEBP2|BCOR|JARID2|KDM2B|PCGF3
TC32	biological_process	embryo development(GO:0009790)	21	2.89937	0.0025	0.123713	ANKRD11|BMPR1A|EHMT1|FGFR2|FOXK2|FOXO1|FOXP1|FUT8|FZD8|GLI2|GLI3|GTF2IRD1|HMGCL|MAN2A1|NOG|NOTCH1|PTK2|SIN3A|SOX6|TWIST1|ZMIZ1
TC32	biological_process	BMP signaling pathway(GO:0030509)	6	2.89306	0.0095	0.309633	BMPR1A|BMPR1B|NOG|SKI|SMAD6|SMURF1
TC32	biological_process	odontogenesis(GO:0042476)	8	2.88961	0.007	0.258082	BCL11B|BCOR|BMPR1A|FGFR2|GLI2|GLI3|ID3|LRP6
TC32	cellular_component	nuclear matrix(GO:0016363)	8	2.88961	0.008	0.277762	AHCTF1|ATXN1|CEBPB|KIN|MYB|RBM16|SATB2|YEATS4
TC32	biological_process	forebrain development(GO:0030900)	6	2.83486	0.0085	0.2884	DKK1|DLC1|KDM2B|NOG|NOTCH1|SETD2
TC32	biological_process	response to cholesterol(GO:0070723)	3	2.82884	0.0285	0.637399	LRP6|PTCH1|TGFBR2
TC32	molecular_function	receptor signaling protein activity(GO:0005057)	10	2.82832	0.0055	0.219044	ALK|BMPR1B|FLRT2|INSR|KIT|MAP3K5|NLK|SMAD6|TGFBR2|TIAM1
TC32	cellular_component	nuclear body(GO:0016604)	19	2.81553	0.0045	0.187228	CREBBP|CRKRS|DYRK1A|ELF4|GEMIN6|MAML2|NACC2|NEK6|NPAT|POU4F2|RFWD3|RNF4|RREB1|SKI|TCF7L2|TRIM16|TRIM69|WAC|ZMIZ1
TC32	biological_process	regulation of GTP catabolic process(GO:0033124)	17	2.81335	0.003	0.140078	AGAP1|ARHGEF10|ASAP1|ASAP2|BCR|CHN2|DLC1|EFNA5|EPHA4|FGD4|GRLF1|PAFAH1B1|PTK2|RAPGEF2|RAPGEF6|RGS4|SEMA4D
TC32	biological_process	muscle cell differentiation(GO:0042692)	9	2.77223	0.0075	0.266617	ABL1|FOXP1|IFRD1|JAG1|NFATC3|RXRA|SKI|SOX6|TBX5
TC32	molecular_function	protein self-association(GO:0043621)	4	2.73188	0.024	0.580325	ATXN1|CCDC88C|DYRK1A|MALT1
TC32	biological_process	T cell differentiation in thymus(GO:0033077)	4	2.73188	0.0235	0.573824	BCL11B|FZD8|GLI3|JMJD6
TC32	biological_process	regulation of DNA-dependent DNA replication(GO:0090329)	3	2.70059	0.0315	0.659001	INO80|PID1|STAG2
TC32	molecular_function	kinesin binding(GO:0019894)	3	2.70059	0.0285	0.637399	ARHGEF10|KIF1B|NEK6
TC32	molecular_function	calcium ion transmembrane transporter activity(GO:0015085)	3	2.70059	0.0275	0.632118	ITPR1|SLC11A2|SLC24A3
TC32	molecular_function	sialyltransferase activity(GO:0008373)	3	2.70059	0.0305	0.659001	ST3GAL1|ST6GAL1|ST8SIA2
TC32	biological_process	morphogenesis of a branching structure(GO:0001763)	12	2.69731	0.0065	0.245108	FGFR2|GLI2|GLI3|HOXD11|LRP6|NFATC3|NOTCH1|PTCH1|SALL1|SETD2|SOX9|TGFBR2
TC32	biological_process	positive regulation of DNA replication(GO:0045740)	5	2.69485	0.0215	0.545558	GLI2|IGF1R|INO80|INSR|UCN
TC32	cellular_component	chromosome, centromeric region(GO:0000775)	7	2.68503	0.0125	0.383102	CENPA|CENPP|CTCF|HJURP|JRKL|STAG2|TIGD7
TC32	biological_process	embryonic epithelial tube formation(GO:0001838)	4	2.64611	0.0265	0.618679	CITED2|NOG|PTCH1|SOX9
TC32	biological_process	positive regulation of cell growth(GO:0030307)	8	2.6432	0.0075	0.266617	ADNP|ADNP2|ADRB1|EP300|INO80|PAFAH1B1|SEMA4D|UCN
TC32	biological_process	transcription from RNA polymerase II promoter(GO:0006366)	21	2.61197	0.0065	0.245108	ASH1L|ATF4|CEBPB|EGR2|FOS|GMEB2|KLF13|MEIS2|MLLT1|NFATC3|NFIC|PHRF1|RBM16|RREB1|TAF4|TFAP2A|TFAP2B|TWIST1|ZFHX3|ZNF143|ZNF202
TC32	biological_process	positive regulation of multicellular organismal metabolic process(GO:0044253)	3	2.58129	0.0335	0.659001	ADRB1|EP300|UCN
TC32	biological_process	stem cell division(GO:0017145)	3	2.58129	0.0305	0.659001	FGFR2|NOTCH1|PAFAH1B1
TC32	cellular_component	stress granule(GO:0010494)	3	2.58129	0.0275	0.632118	ATXN2|IGF2BP1|PUM2
TC32	biological_process	androgen receptor signaling pathway(GO:0030521)	5	2.56633	0.029	0.640883	ARID1A|KAT5|NCOA2|PMEPA1|RNF4
TC32	biological_process	regulation of G1/S transition of mitotic cell cycle(GO:2000045)	4	2.56402	0.031	0.659001	DLG1|INO80|PID1|RFWD3
TC32	biological_process	negative regulation of cell proliferation(GO:0008285)	30	2.5595	0.01	0.321013	BCL11B|BDNF|CTBP2|CYP27B1|DLC1|GAS1|GLI3|GNRH1|HDAC4|IGFBP3|IL8|JARID2|KDM2B|KLF13|LRP6|NCK2|NOG|NOTCH1|PDS5B|PTCH1|PTHLH|PTPRK|RXRA|SKI|SOX9|TBX5|TFAP2A|TFAP2B|TOB1|TWIST2
TC32	molecular_function	nuclear hormone receptor binding(GO:0035257)	9	2.52746	0.0105	0.332761	CEBPB|EP300|JMJD1C|KAT5|NCOA2|PPARGC1B|RNF4|RXRA|TCF7L2
TC32	biological_process	liver development(GO:0001889)	7	2.50869	0.0245	0.5867	CITED2|EP300|HMGCL|JARID2|MAN2A1|NOTCH1|RXRA
TC32	biological_process	epithelial cell proliferation(GO:0050673)	5	2.5049	0.0145	0.421831	CEBPB|DLG1|FGFR2|LGR4|SOX9
TC32	cellular_component	postsynaptic density(GO:0014069)	9	2.49418	0.0175	0.476531	DLG1|DLG2|DLGAP1|EPHA4|NCOA2|NLGN4X|PSD3|RICS|TANC1
TC32	biological_process	cellular response to oxidative stress(GO:0034599)	8	2.49086	0.015	0.433835	ADNP2|EP300|FOS|MAP3K5|PRKD1|PTPRK|SIN3A|SLC11A2
TC32	molecular_function	caspase inhibitor activity(GO:0043027)	3	2.46986	0.043	0.669963	NAIP|TFAP2B|TNFAIP8
TC32	biological_process	regulation of hormone metabolic process(GO:0032350)	3	2.46986	0.0405	0.659001	IGF1R|TCF7L2|TRERF1
TC32	biological_process	female pregnancy(GO:0007565)	7	2.42503	0.0175	0.476531	FOS|GNRH1|OVGP1|PAPPA|PTHLH|RXRA|UCN
TC32	biological_process	cellular response to interleukin-1(GO:0071347)	4	2.40977	0.0215	0.545558	ANKRD1|IL8|SOX9|VLDLR
TC32	molecular_function	ARF GTPase activator activity(GO:0008060)	4	2.40977	0.0335	0.659001	AGAP1|ARFGEF1|ASAP1|ASAP2
TC32	biological_process	induction of apoptosis by extracellular signals(GO:0008624)	10	2.39223	0.0175	0.476531	AKAP13|ARHGEF7|DAPK1|FGD4|KALRN|MAP3K5|SENP1|TIAM1|TNFRSF1A|VAV2
TC32	biological_process	regulation of phosphatidylinositol 3-kinase cascade(GO:0014066)	5	2.38718	0.029	0.640883	KIT|PTK2|SEMA4D|SOX9|TWIST1
TC32	molecular_function	p53 binding(GO:0002039)	5	2.38718	0.028	0.632868	ANKRD1|CREBBP|EHMT1|RFWD3|USP10
TC32	biological_process	learning or memory(GO:0007611)	11	2.37219	0.013	0.391182	ADNP|ADRB1|ATXN1|BDNF|EGR2|FOS|FYN|PAFAH1B1|SLC11A2|UCN|VLDLR
TC32	biological_process	response to fatty acid(GO:0070542)	3	2.36538	0.045	0.686054	EP300|HMGCL|PID1
TC32	biological_process	mesenchymal cell differentiation(GO:0048762)	3	2.36538	0.044	0.675649	FGFR2|LRP6|NOG
TC32	biological_process	regulation of endocytosis(GO:0030100)	9	2.36489	0.0215	0.545558	ABL1|ABL2|BCR|DKK1|FCER1G|PACSIN2|PIK3CB|PRKD1|SGIP1
TC32	molecular_function	non-membrane spanning protein tyrosine kinase activity(GO:0004715)	5	2.3307	0.03	0.6581	ABL1|ABL2|DYRK1A|FYN|PTK2
TC32	biological_process	Notch signaling pathway(GO:0007219)	6	2.3219	0.0275	0.632118	CREBBP|EFNB2|JAG1|MAML2|NOTCH1|SPEN
TC32	molecular_function	phosphatidylinositol binding(GO:0035091)	11	2.29397	0.014	0.412931	C6orf145|ITPR1|KIF16B|PLEKHA5|RICS|SBF2|SH3PXD2B|SYT1|WDFY3|ZCCHC14|ZCCHC2
TC32	biological_process	cardiac cell differentiation(GO:0035051)	4	2.26714	0.034	0.659001	FOXP1|RXRA|SOX6|TBX5
TC32	biological_process	morphogenesis of embryonic epithelium(GO:0016331)	3	2.26706	0.047	0.707851	FGFR2|GLI2|NOG
TC32	biological_process	response to tumor necrosis factor(GO:0034612)	7	2.26579	0.02	0.527257	ANKRD1|CYP27B1|IL8|INSR|PID1|TNFRSF1A|TRAF3
TC32	biological_process	sensory organ development(GO:0007423)	8	2.2438	0.0285	0.637399	BCL11B|BMPR1B|GAS1|GLI3|SH3PXD2B|SKI|SOX9|TFAP2B
TC32	biological_process	kidney development(GO:0001822)	9	2.24132	0.026	0.611801	GLI2|GLI3|HOXD11|ID3|JMJD6|SALL1|TFAP2A|TFAP2B|TIPARP
TC32	biological_process	interspecies interaction between organisms(GO:0044419)	23	2.23825	0.0205	0.531964	CENPA|CREBBP|CRTC3|DLG1|EFNB2|EP300|FYN|INSR|KAT5|KIN|LDLR|MAP3K5|NUP153|NUP98|PRMT6|RBL1|RCOR1|RNF216|RXRA|SPEN|TAF4|TNFRSF1A|VPRBP
TC32	cellular_component	cell junction(GO:0030054)	38	2.22229	0.0285	0.637399	100506658|AFAP1|ARHGAP21|ARHGEF7|ASAM|ASH1L|CTBP2|CYTSA|DLC1|DLG1|DLG2|DLGAP1|DNMBP|EPHA4|ERBB2IP|ERC2|FAT1|IRF2|KIRREL|LOC729993|MAGI1|NFIA|NLGN4X|PLEKHA7|PRKD1|PSD3|PTK2|PTPRK|RICS|RP1-21O18.1|SH3PXD2B|SV2C|SVIL|SYT1|TANC1|TIAM1|TNS3|TRPC4
TC32	biological_process	small GTPase mediated signal transduction(GO:0007264)	24	2.20107	0.027	0.627402	ADRB1|AGAP1|AKAP13|ARHGAP11A|ARHGAP12|ARHGEF7|BCAR3|BCR|CHN2|DLC1|FAM13A|FGD4|GRLF1|KALRN|NKIRAS1|RAB28|RAPGEF2|RAPGEF6|RGL1|RHOH|RICS|RREB1|TIAM1|VAV2
TC32	biological_process	response to vitamin D(GO:0033280)	3	2.17426	0.049	0.726947	CYP27B1|INSR|RXRA
TC32	biological_process	retina development in camera-type eye(GO:0060041)	5	2.16991	0.038	0.659001	JMJD6|MERTK|POU4F2|SKI|SOX9
TC32	biological_process	regulation of DNA binding(GO:0051101)	6	2.14512	0.035	0.659001	DOT1L|EP300|HJURP|SKI|TWIST1|TWIST2
TC32	biological_process	cerebral cortex development(GO:0021987)	4	2.13458	0.037	0.659001	LRP6|NDE1|PAFAH1B1|VLDLR
TC32	biological_process	positive regulation of cell cycle(GO:0045787)	8	2.11238	0.0315	0.659001	CITED2|FGFR2|HSPA2|INSR|LRP6|PAFAH1B1|SMAD6|SRPK2
TC32	biological_process	negative regulation of cell migration(GO:0030336)	8	2.11238	0.028	0.632868	ABHD6|BCR|CITED2|DLC1|IGFBP3|NOG|PTPRK|TBX5
TC32	molecular_function	oxidoreductase activity, acting on single donors with incorporation of molecular oxygen, incorporation of two atoms of oxygen(GO:0016702)	7	2.08022	0.0345	0.659001	JMJD1C|JMJD6|KDM2B|KDM4B|KDM6A|TET1|TET3
TC32	molecular_function	copper ion binding(GO:0005507)	5	2.06922	0.042	0.659905	ADNP|AOC2|AOC3|CUTC|SLC11A2
TC32	biological_process	response to retinoic acid(GO:0032526)	7	2.04472	0.041	0.659001	ABL2|ADNP2|DKK1|EP300|RXRA|SOX9|TRIM16
TC32	biological_process	Wnt receptor signaling pathway(GO:0016055)	12	2.0386	0.0345	0.659001	CCDC88C|CSNK1G1|DKK1|FZD8|GRK5|LGR4|LRP6|NXN|PFTK1|TBL1X|TCF7L1|TCF7L2
TC32	biological_process	protein modification by small protein removal(GO:0070646)	6	2.02099	0.044	0.675649	SENP1|TRRAP|UIMC1|USP10|USP37|USP42
TC32	cellular_component	nuclear membrane(GO:0031965)	12	1.97302	0.0395	0.659001	ABL1|AHCTF1|EPC1|GOLPH3|NAV3|NUP153|NUP35|NUP98|PAFAH1B1|PRICKLE2|RP1-21O18.1|TMEM201
TC32	biological_process	chromosome organization(GO:0051276)	59	6.97687	0	0.008875	100303755|AEBP2|ARID1A|ARID2|ASH1L|BANP|BCOR|BRD1|CENPA|CENPI|CENPP|CHAF1A|CHD1|CHD6|CREBBP|CTCF|EHMT1|EP300|EPC1|HDAC4|HIST2H2BE|HJURP|HSPA2|ING3|INO80|JARID2|JMJD1C|JMJD6|KAT5|KDM2B|KDM4B|KDM6A|L3MBTL3|MLL3|MYB|MYST4|NCAPH|PDS5B|PRMT6|RBL1|RCOR1|RERE|SALL1|SAP130|SATB2|SETD2|SOX1|SOX9|STAG2|TCF7L1|TCF7L2|TET1|TLK1|TLK2|TRIM16|TRRAP|UIMC1|WAC|YEATS4
TC32	biological_process	macromolecule modification(GO:0043412)	114	4.83268	0	0.008875	100303755|ABL1|ABL2|ALK|ALPK2|ARIH1|ATG10|BARD1|BCOR|BCR|BIRC6|BMPR1A|BMPR1B|BRD1|C4orf30|CCNF|CDKL3|COG3|CREBBP|CRKRS|CSNK1G1|DAPK1|DYRK1A|EHMT1|EP300|EPC1|EPHA4|ERC1|FGD4|FGFR2|FUT4|FUT8|FYN|G2E3|GRK5|HDAC4|HUNK|IGF1R|IGFBP3|IL12RB2|ING3|INSR|JMJD6|KALRN|KAT5|KDM2B|KDM6A|KIT|KLHL9|MALT1|MAN2A1|MAP3K5|MAP4K3|MARCH4|MARK3|MERTK|METT10D|MGAT4C|MGAT5|MLL3|MYST4|NEK6|NLK|NUAK2|OPN3|PAK6|PCTK2|PDZRN3…
TC32	biological_process	locomotion(GO:0040011)	54	3.38679	0	0.008875	100505385|ABL1|ABL2|ANKS1A|BDNF|BMPR1B|CACNB2|CMTM8|DLG1|EFNA5|EFNB2|EGR2|EPHA4|EXT1|FAT1|FCER1G|FOXP1|FUT8|FYN|GAS1|GLI2|GLI3|GRLF1|IL8|KIT|LRP6|LRP8|LRRC16A|MERTK|MYO10|NAV1|NCK2|NOG|NTN4|PAFAH1B1|PIK3CB|POU3F2|POU4F2|PRKD1|PTK2|PTPRK|SATB2|SCHIP1|SCNN1G|SEMA4D|SKI|SPATA13|ST8SIA2|TBX5|TNS3|TRPC4|TWIST1|VAV2|ZEB2
TC32	biological_process	growth(GO:0040007)	19	2.379	0.0165	0.0557857	ANKRD11|BMPR1A|BMPR1B|DGKD|ERBB2IP|FGFR2|GAS1|GIGYF2|GLI2|GLI3|HOXD11|LRP6|NOTCH1|POU4F2|PTHLH|RXRA|SALL1|SOX9|ZMIZ1
TC32	KEGG	TGF-beta signaling pathway:KEGG-hsa04350	10	4.42067	0.0015	0.115	BMPR1A|BMPR1B|CREBBP|EP300|ID3|NOG|RBL1|SMAD6|SMURF1|TGFBR2
TC32	KEGG	Pathways in cancer:KEGG-hsa05200	25	4.39135	0.0005	0.0575	ABL1|BCR|CREBBP|CTBP2|DAPK1|EP300|FGF18|FGFR2|FOS|FOXO1|FZD8|GLI2|GLI3|IGF1R|IL8|KIT|PIK3CB|PTCH1|PTK2|RXRA|TCF7L1|TCF7L2|TGFBR2|TRAF3|TRAF5
TC32	KEGG	Adherens junction:KEGG-hsa04520	9	4.23095	0.0005	0.0575	CREBBP|EP300|FYN|IGF1R|INSR|NLK|TCF7L1|TCF7L2|TGFBR2
TC32	KEGG	Axon guidance:KEGG-hsa04360	12	3.73596	0.005	0.246429	ABL1|EFNA4|EFNA5|EFNB2|EPHA4|FYN|NCK2|NFATC3|NTN4|PAK6|PTK2|SEMA4D
TC32	KEGG	Wnt signaling pathway:KEGG-hsa04310	13	3.65618	0.0065	0.246429	CREBBP|CTBP2|DKK1|EP300|FZD8|LRP6|NFATC3|NLK|PLCB4|PRICKLE2|TBL1X|TCF7L1|TCF7L2
TC32	KEGG	Notch signaling pathway:KEGG-hsa04330	6	3.55275	0.0105	0.268333	CREBBP|CTBP2|EP300|JAG1|MAML2|NOTCH1
TC32	KEGG	Prostate cancer:KEGG-hsa05215	9	3.51642	0.0095	0.268333	ATF4|CREBBP|EP300|FGFR2|FOXO1|IGF1R|PIK3CB|TCF7L1|TCF7L2
TC32	KEGG	Lysine degradation:KEGG-hsa00310	6	3.42624	0.0075	0.246429	ASH1L|DOT1L|EHMT1|GLT25D2|MLL3|SETD2
TC32	KEGG	Endocytosis:KEGG-hsa04144	15	3.25143	0.0075	0.246429	ADRB1|AGAP1|ASAP1|ASAP2|FGFR2|GRK5|HSPA2|IGF1R|KIT|LDLR|PSD3|RAB11FIP3|SMAD6|SMURF1|TGFBR2
TC32	KEGG	Basal cell carcinoma:KEGG-hsa05217	6	3.13688	0.02	0.418182	FZD8|GLI2|GLI3|PTCH1|TCF7L1|TCF7L2
TC32	KEGG	Carbohydrate digestion and absorption:KEGG-hsa04973	5	2.98395	0.0165	0.3795	AMY1A|AMY1B|AMY1C|AMY2A|PIK3CB
TC32	KEGG	T cell receptor signaling pathway:KEGG-hsa04660	9	2.85107	0.0235	0.450417	DLG1|FOS|FYN|MALT1|NCK2|NFATC3|PAK6|PIK3CB|VAV2
TC32	KEGG	N-Glycan biosynthesis:KEGG-hsa00510	5	2.68946	0.0375	0.616071	FUT8|MAN2A1|MGAT4C|MGAT5|ST6GAL1
TC32	KEGG	Starch and sucrose metabolism:KEGG-hsa00500	5	2.48025	0.049	0.721944	AMY1A|AMY1B|AMY1C|AMY2A|PGM2L1
TC32	WikiPathways	BMP Signalling and Regulation:WP1425	6	8.08199	0	0.094	BMPR1A|BMPR1B|NOG|SMAD6|SMURF1|TOB1
TC32	WikiPathways	Endochondral Ossification:WP474	10	4.66671	0	0.094	BMPR1A|FGF18|GLI3|HDAC4|IGF1R|PTCH1|PTHLH|SLC38A2|SOX6|SOX9
TC32	WikiPathways	Hedgehog Signaling Pathway:WP47	4	4.25651	0.004	0.125333	GLI2|GLI3|PTCH1|SIN3A
TC32	WikiPathways	Histone Modifications:WP2369	7	4.16492	0.001	0.094	AEBP2|ASH1L|DOT1L|EHMT1|MLL3|SETBP1|SETD2
TC32	WikiPathways	TGF Beta Signaling Pathway:WP560	8	4.03469	0.002	0.094	CREBBP|EP300|FOS|NOG|SKI|SMAD6|TGFBR2|ZEB2
TC32	WikiPathways	TGF Beta Signaling Pathway:WP366	8	4.03469	0.002	0.094	CREBBP|EP300|FOS|NOG|SKI|SMAD6|TGFBR2|ZEB2
TC32	WikiPathways	Wnt Signaling Pathway and Pluripotency:WP399	11	3.60123	0.002	0.094	CREBBP|CTBP2|EP300|FZD8|LDLR|LRP6|NLK|PAFAH1B1|PRKD1|TCF7L1|TCF7L2
TC32	WikiPathways	Androgen receptor signaling pathway:WP138	10	3.47097	0.0045	0.1269	CREBBP|EP300|FOXO1|KAT5|NCOA2|PAK6|PTK2|RNF4|SIN3A|ZMIZ1
TC32	WikiPathways	Cardiac Progenitor Differentiation:WP2406	7	3.46066	0.0025	0.100714	DKK1|KIT|LIN28B|NOG|NOTCH1|SOX1|TBX5
TC32	WikiPathways	Neural Crest Differentiation:WP2064	10	3.05	0.005	0.128182	CTBP2|FGFR2|HDAC4|MYB|NOTCH1|SOX9|TCF7L1|TFAP2A|TFAP2B|TWIST1
TC32	WikiPathways	Wnt Signaling Pathway Netpath:WP363	6	2.80886	0.016	0.347077	CSNK1G1|LRP6|NLK|ROR1|SOX1|TCF7L2
TC32	WikiPathways	Gastric cancer network 1:WP2361	4	2.75447	0.024	0.423	CEP192|NOTCH1|RNF216|SMOC2
TC32	WikiPathways	miR-targeted genes in lymphocytes - TarBase:WP2004	26	2.42518	0.0185	0.3572	ARID1A|ARID2|BDNF|CEBPB|CEP72|CHAF1A|CHD1|EHMT1|FMNL2|FNDC3B|HDAC4|IFRD1|IGF2BP1|IRS1|KIT|MYB|MYO10|NFIA|NOTCH1|NXN|RCOR1|SH3BP4|SLC25A32|SLC38A2|TDG|TGFBR2
TC32	WikiPathways	Diurnally regulated genes with circadian orthologs:WP410	5	2.41324	0.031	0.460105	CEBPB|ERC2|ETV6|PER2|TOB1
TC32	WikiPathways	Integrated Breast Cancer Pathway:WP1984	6	2.30631	0.0285	0.460105	ABL1|BARD1|BMPR1A|EP300|FOXO1|IRS1
TC32	WikiPathways	Primary Focal Segmental Glomerulosclerosis FSGS:WP2572	6	2.09107	0.037	0.517	DKK1|FAT1|FYN|JAG1|LRP6|NOTCH1
TC32	WikiPathways	Adipogenesis:WP236	10	2.05778	0.03	0.460105	CEBPB|EBF1|EGR2|FOXO1|ID3|IRS1|NCOA2|RBL1|RXRA|TWIST1
TC32	PathwayCommons	Binding of RNA by Insulin-like Growth Factor-2 mRNA Binding Proteins (IGF2BPs/IMPs/VICKZs)	3	8.32072	0	0.049125	IGF2BP1|IGF2BP2|IGF2BP3
TC32	PathwayCommons	Factors involved in megakaryocyte development and platelet production	9	5.83897	0	0.049125	ABL1|CABLES1|IRF2|JMJD1C|KIF11|LRRC16A|MYB|RCOR1|SIN3A
TC32	PathwayCommons	Hedgehog	5	5.6716	0	0.049125	DYRK1A|GAS1|GLI3|PTCH1|SIN3A
TC32	PathwayCommons	N-glycan antennae elongation in the medial/trans-Golgi	3	5.63042	0	0.049125	FUT8|MGAT5|ST6GAL1
TC32	PathwayCommons	Posttranslational regulation of adherens junction stability and dissassembly	22	4.95956	0	0.049125	ABL1|BDNF|CABLES1|CREBBP|DKK1|EP300|FGFR2|FOS|FYN|IGF1R|IGF2BP1|IL8|LRP6|NCOA2|SSH1|SVIL|TBL1X|TCF7L1|TCF7L2|TIAM1|TRRAP|ZMIZ1
TC32	PathwayCommons	Stabilization and expansion of the E-cadherin adherens junction	25	4.94567	0	0.049125	ABL1|BDNF|CABLES1|CREBBP|DKK1|DLG1|EP300|FGFR2|FOS|FYN|IGF1R|IGF2BP1|IL8|LRP6|NCOA2|PLEKHA7|SSH1|SVIL|TBL1X|TCF7L1|TCF7L2|TIAM1|TRRAP|VAV2|ZMIZ1
TC32	PathwayCommons	E-cadherin signaling in the nascent adherens junction	25	4.94567	0	0.049125	ABL1|BDNF|CABLES1|CREBBP|DKK1|DLG1|EP300|FGFR2|FOS|FYN|IGF1R|IGF2BP1|IL8|LRP6|NCOA2|PLEKHA7|SSH1|SVIL|TBL1X|TCF7L1|TCF7L2|TIAM1|TRRAP|VAV2|ZMIZ1
TC32	PathwayCommons	E-cadherin signaling events	25	4.85298	0	0.049125	ABL1|BDNF|CABLES1|CREBBP|DKK1|DLG1|EP300|FGFR2|FOS|FYN|IGF1R|IGF2BP1|IL8|LRP6|NCOA2|PLEKHA7|SSH1|SVIL|TBL1X|TCF7L1|TCF7L2|TIAM1|TRRAP|VAV2|ZMIZ1
TC32	PathwayCommons	N-cadherin signaling events	22	4.54888	0	0.049125	ABL1|BDNF|CABLES1|CREBBP|DKK1|EP300|FGFR2|FOS|FYN|IGF1R|IGF2BP1|IL8|LRP6|NCOA2|SSH1|SVIL|TBL1X|TCF7L1|TCF7L2|TIAM1|TRRAP|ZMIZ1
TC32	PathwayCommons	GPVI-mediated activation cascade	4	4.37576	0.0015	0.049125	FCER1G|FYN|PIK3CB|VAV2
TC32	PathwayCommons	Glypican pathway	72	3.86229	0.0005	0.049125	ABCC1|ABL1|ARHGEF7|ARID3A|ASAP1|ASAP2|ATF4|BDNF|CABLES1|CEBPB|CHN2|CITED2|CREBBP|CSNK1G1|DKK1|DLG1|EGR2|EP300|ERC1|FGFR2|FOS|FOSL2|FOXO1|FYN|FZD8|IGF1R|IGF2BP1|IGFBP3|IL8|INSR|IRS1|KALRN|KAT5|LIN28B|LRIG1|LRP6|MALT1|MAP3K5|MYB|NCK2|NCOA2|NFATC3|NLK|NOG|NUP153|PFKFB3|PLEKHA7|POU4F2|PTCH1|PTPRK|RAB11FIP3|RBL1|RNF111|SERPINI1|SIN3A|SKI|SMAD6|SMURF1|SSH1|SVIL|TBL1X|TCF7L1|TCF7L2|TGFBR2|TIAM1|TMEFF2|T…
TC32	PathwayCommons	Nucleosome assembly	4	3.84832	0.003	0.0760645	CENPA|CENPI|CENPP|HJURP
TC32	PathwayCommons	Deposition of New CENPA-containing Nucleosomes at the Centromere	4	3.84832	0.003	0.0760645	CENPA|CENPI|CENPP|HJURP
TC32	PathwayCommons	IGF1 pathway	69	3.75156	0.0015	0.049125	ABCC1|ABL1|ARHGEF7|ARID3A|ASAP1|ASAP2|ATF4|BDNF|CABLES1|CEBPB|CHN2|CITED2|CREBBP|DKK1|DLG1|EGR2|EP300|ERC1|FGFR2|FOS|FOSL2|FOXO1|FYN|IGF1R|IGF2BP1|IGFBP3|IL8|INSR|IRS1|KALRN|KAT5|LIN28B|LRIG1|LRP6|MALT1|MAP3K5|MYB|NCK2|NCOA2|NFATC3|NOG|NUP153|PFKFB3|PLEKHA7|POU4F2|PRKD1|PTPRK|RAB11FIP3|RBL1|RNF111|SERPINI1|SIN3A|SKI|SMAD6|SMURF1|SSH1|SVIL|TBL1X|TCF7L1|TCF7L2|TGFBR2|TIAM1|TMEFF2|TNFRSF1A|TRRAP|USP…
TC32	PathwayCommons	PDGF receptor signaling network	69	3.71867	0.001	0.049125	ABCC1|ABL1|ARHGEF7|ARID3A|ASAP1|ASAP2|ATF4|BDNF|CABLES1|CEBPB|CHN2|CITED2|CREBBP|DKK1|DLG1|EGR2|EP300|ERC1|FGFR2|FOS|FOSL2|FOXO1|FYN|IGF1R|IGF2BP1|IGFBP3|IL8|INSR|IRS1|KALRN|KAT5|LIN28B|LRIG1|LRP6|MALT1|MAP3K5|MYB|NCK2|NCOA2|NFATC3|NOG|NUP153|PFKFB3|PLEKHA7|POU4F2|PTPRK|RAB11FIP3|RBL1|RNF111|SERPINI1|SHB|SIN3A|SKI|SMAD6|SMURF1|SSH1|SVIL|TBL1X|TCF7L1|TCF7L2|TGFBR2|TIAM1|TMEFF2|TNFRSF1A|TRRAP|USP6N…
TC32	PathwayCommons	IFN-gamma pathway	69	3.71046	0.0005	0.049125	ABCC1|ABL1|ARHGEF7|ARID3A|ASAP1|ASAP2|ATF4|BDNF|CABLES1|CEBPB|CHN2|CITED2|CREBBP|DAPK1|DKK1|DLG1|EGR2|EP300|ERC1|FGFR2|FOS|FOSL2|FOXO1|FYN|IGF1R|IGF2BP1|IGFBP3|IL8|INSR|IRS1|KALRN|KAT5|LIN28B|LRIG1|LRP6|MALT1|MAP3K5|MYB|NCK2|NCOA2|NFATC3|NOG|NUP153|PFKFB3|PLEKHA7|POU4F2|PTPRK|RAB11FIP3|RBL1|RNF111|SERPINI1|SIN3A|SKI|SMAD6|SMURF1|SSH1|SVIL|TBL1X|TCF7L1|TCF7L2|TGFBR2|TIAM1|TMEFF2|TNFRSF1A|TRRAP|USP…
TC32	PathwayCommons	Plasma membrane estrogen receptor signaling	69	3.70226	0.0015	0.049125	ABCC1|ABL1|ARHGEF7|ARID3A|ASAP1|ASAP2|ATF4|BDNF|CABLES1|CEBPB|CHN2|CITED2|CREBBP|DKK1|DLG1|EGR2|EP300|ERC1|FGFR2|FOS|FOSL2|FOXO1|FYN|IGF1R|IGF2BP1|IGFBP3|IL8|INSR|IRS1|KALRN|KAT5|LIN28B|LRIG1|LRP6|MALT1|MAP3K5|MYB|NCK2|NCOA2|NFATC3|NOG|NUP153|PFKFB3|PLEKHA7|POU4F2|PRKD1|PTPRK|RAB11FIP3|RBL1|RNF111|SERPINI1|SIN3A|SKI|SMAD6|SMURF1|SSH1|SVIL|TBL1X|TCF7L1|TCF7L2|TGFBR2|TIAM1|TMEFF2|TNFRSF1A|TRRAP|USP…
TC32	PathwayCommons	Signaling events mediated by VEGFR1 and VEGFR2	69	3.69406	0.001	0.049125	ABCC1|ABL1|ARHGEF7|ARID3A|ASAP1|ASAP2|ATF4|BDNF|CABLES1|CEBPB|CHN2|CITED2|CREBBP|DKK1|DLG1|EGR2|EP300|ERC1|FGFR2|FOS|FOSL2|FOXO1|FYN|IGF1R|IGF2BP1|IGFBP3|IL8|INSR|IRS1|KALRN|KAT5|LIN28B|LRIG1|LRP6|MALT1|MAP3K5|MYB|NCK2|NCOA2|NFATC3|NOG|NUP153|PFKFB3|PLEKHA7|POU4F2|PTPRK|RAB11FIP3|RBL1|RNF111|SERPINI1|SHB|SIN3A|SKI|SMAD6|SMURF1|SSH1|SVIL|TBL1X|TCF7L1|TCF7L2|TGFBR2|TIAM1|TMEFF2|TNFRSF1A|TRRAP|USP6N…
TC32	PathwayCommons	TGFBR	13	3.68033	0.001	0.049125	CREBBP|CTCF|EP300|FOS|FOXO1|NUP153|RBL1|SKI|SMAD6|SMURF1|STAMBPL1|TGFBR2|ZEB2
TC32	PathwayCommons	PAR1-mediated thrombin signaling events	69	3.67769	0.0015	0.049125	ABCC1|ABL1|AKAP13|ARHGEF7|ARID3A|ASAP1|ASAP2|ATF4|BDNF|CABLES1|CEBPB|CHN2|CITED2|CREBBP|DKK1|DLG1|EGR2|EP300|ERC1|FGFR2|FOS|FOSL2|FOXO1|FYN|IGF1R|IGF2BP1|IGFBP3|IL8|INSR|IRS1|KALRN|KAT5|LIN28B|LRIG1|LRP6|MALT1|MAP3K5|MYB|NCK2|NCOA2|NFATC3|NOG|NUP153|PFKFB3|PLEKHA7|POU4F2|PTPRK|RAB11FIP3|RBL1|RNF111|SERPINI1|SIN3A|SKI|SMAD6|SMURF1|SSH1|SVIL|TBL1X|TCF7L1|TCF7L2|TGFBR2|TIAM1|TMEFF2|TNFRSF1A|TRRAP|US…
TC32	PathwayCommons	Thrombin/protease-activated receptor (PAR) pathway	69	3.66951	0.0015	0.049125	ABCC1|ABL1|AKAP13|ARHGEF7|ARID3A|ASAP1|ASAP2|ATF4|BDNF|CABLES1|CEBPB|CHN2|CITED2|CREBBP|DKK1|DLG1|EGR2|EP300|ERC1|FGFR2|FOS|FOSL2|FOXO1|FYN|IGF1R|IGF2BP1|IGFBP3|IL8|INSR|IRS1|KALRN|KAT5|LIN28B|LRIG1|LRP6|MALT1|MAP3K5|MYB|NCK2|NCOA2|NFATC3|NOG|NUP153|PFKFB3|PLEKHA7|POU4F2|PTPRK|RAB11FIP3|RBL1|RNF111|SERPINI1|SIN3A|SKI|SMAD6|SMURF1|SSH1|SVIL|TBL1X|TCF7L1|TCF7L2|TGFBR2|TIAM1|TMEFF2|TNFRSF1A|TRRAP|US…
TC32	PathwayCommons	Reelin signaling pathway	5	3.64407	0.003	0.0760645	FYN|LRP8|NCK2|PAFAH1B1|VLDLR
TC32	PathwayCommons	VEGF and VEGFR signaling network	69	3.63686	0.0015	0.049125	ABCC1|ABL1|ARHGEF7|ARID3A|ASAP1|ASAP2|ATF4|BDNF|CABLES1|CEBPB|CHN2|CITED2|CREBBP|DKK1|DLG1|EGR2|EP300|ERC1|FGFR2|FOS|FOSL2|FOXO1|FYN|IGF1R|IGF2BP1|IGFBP3|IL8|INSR|IRS1|KALRN|KAT5|LIN28B|LRIG1|LRP6|MALT1|MAP3K5|MYB|NCK2|NCOA2|NFATC3|NOG|NUP153|PFKFB3|PLEKHA7|POU4F2|PTPRK|RAB11FIP3|RBL1|RNF111|SERPINI1|SHB|SIN3A|SKI|SMAD6|SMURF1|SSH1|SVIL|TBL1X|TCF7L1|TCF7L2|TGFBR2|TIAM1|TMEFF2|TNFRSF1A|TRRAP|USP6N…
TC32	PathwayCommons	Alpha9 beta1 integrin signaling events	69	3.61244	0.0015	0.049125	ABCC1|ABL1|ARHGEF7|ARID3A|ASAP1|ASAP2|ATF4|BDNF|CABLES1|CEBPB|CHN2|CITED2|CREBBP|DKK1|DLG1|EGR2|EP300|ERC1|FGFR2|FOS|FOSL2|FOXO1|FYN|IGF1R|IGF2BP1|IGFBP3|IL8|INSR|IRS1|KALRN|KAT5|LIN28B|LRIG1|LRP6|MALT1|MAP3K5|MYB|NCK2|NCOA2|NFATC3|NOG|NUP153|PFKFB3|PLEKHA7|POU4F2|PTPRK|RAB11FIP3|RBL1|RNF111|SAT1|SERPINI1|SIN3A|SKI|SMAD6|SMURF1|SSH1|SVIL|TBL1X|TCF7L1|TCF7L2|TGFBR2|TIAM1|TMEFF2|TNFRSF1A|TRRAP|USP6…
TC32	PathwayCommons	mTOR signaling pathway	68	3.59651	0.0015	0.049125	ABCC1|ABL1|ARHGEF7|ARID3A|ASAP1|ASAP2|ATF4|BDNF|CABLES1|CEBPB|CHN2|CITED2|CREBBP|DKK1|DLG1|EGR2|EP300|ERC1|FGFR2|FOS|FOSL2|FOXO1|FYN|IGF1R|IGF2BP1|IGFBP3|IL8|INSR|IRS1|KALRN|KAT5|LIN28B|LRIG1|LRP6|MALT1|MAP3K5|MYB|NCK2|NCOA2|NFATC3|NOG|NUP153|PFKFB3|PLEKHA7|POU4F2|PTPRK|RAB11FIP3|RBL1|RNF111|SERPINI1|SIN3A|SKI|SMAD6|SMURF1|SSH1|SVIL|TBL1X|TCF7L1|TCF7L2|TGFBR2|TIAM1|TMEFF2|TNFRSF1A|TRRAP|USP6NL|VA…
TC32	PathwayCommons	Urokinase-type plasminogen activator (uPA) and uPAR-mediated signaling	68	3.59651	0.0015	0.049125	ABCC1|ABL1|ARHGEF7|ARID3A|ASAP1|ASAP2|ATF4|BDNF|CABLES1|CEBPB|CHN2|CITED2|CREBBP|DKK1|DLG1|EGR2|EP300|ERC1|FGFR2|FOS|FOSL2|FOXO1|FYN|IGF1R|IGF2BP1|IGFBP3|IL8|INSR|IRS1|KALRN|KAT5|LIN28B|LRIG1|LRP6|MALT1|MAP3K5|MYB|NCK2|NCOA2|NFATC3|NOG|NUP153|PFKFB3|PLEKHA7|POU4F2|PTPRK|RAB11FIP3|RBL1|RNF111|SERPINI1|SIN3A|SKI|SMAD6|SMURF1|SSH1|SVIL|TBL1X|TCF7L1|TCF7L2|TGFBR2|TIAM1|TMEFF2|TNFRSF1A|TRRAP|USP6NL|VA…
TC32	PathwayCommons	Signaling events mediated by focal adhesion kinase	68	3.59651	0.0015	0.049125	ABCC1|ABL1|ARHGEF7|ARID3A|ASAP1|ASAP2|ATF4|BDNF|CABLES1|CEBPB|CHN2|CITED2|CREBBP|DKK1|DLG1|EGR2|EP300|ERC1|FGFR2|FOS|FOSL2|FOXO1|FYN|IGF1R|IGF2BP1|IGFBP3|IL8|INSR|IRS1|KALRN|KAT5|LIN28B|LRIG1|LRP6|MALT1|MAP3K5|MYB|NCK2|NCOA2|NFATC3|NOG|NUP153|PFKFB3|PLEKHA7|POU4F2|PTPRK|RAB11FIP3|RBL1|RNF111|SERPINI1|SIN3A|SKI|SMAD6|SMURF1|SSH1|SVIL|TBL1X|TCF7L1|TCF7L2|TGFBR2|TIAM1|TMEFF2|TNFRSF1A|TRRAP|USP6NL|VA…
TC32	PathwayCommons	S1P1 pathway	68	3.59651	0.0015	0.049125	ABCC1|ABL1|ARHGEF7|ARID3A|ASAP1|ASAP2|ATF4|BDNF|CABLES1|CEBPB|CHN2|CITED2|CREBBP|DKK1|DLG1|EGR2|EP300|ERC1|FGFR2|FOS|FOSL2|FOXO1|FYN|IGF1R|IGF2BP1|IGFBP3|IL8|INSR|IRS1|KALRN|KAT5|LIN28B|LRIG1|LRP6|MALT1|MAP3K5|MYB|NCK2|NCOA2|NFATC3|NOG|NUP153|PFKFB3|PLEKHA7|POU4F2|PTPRK|RAB11FIP3|RBL1|RNF111|SERPINI1|SIN3A|SKI|SMAD6|SMURF1|SSH1|SVIL|TBL1X|TCF7L1|TCF7L2|TGFBR2|TIAM1|TMEFF2|TNFRSF1A|TRRAP|USP6NL|VA…
TC32	PathwayCommons	PDGFR-beta signaling pathway	68	3.59651	0.0015	0.049125	ABCC1|ABL1|ARHGEF7|ARID3A|ASAP1|ASAP2|ATF4|BDNF|CABLES1|CEBPB|CHN2|CITED2|CREBBP|DKK1|DLG1|EGR2|EP300|ERC1|FGFR2|FOS|FOSL2|FOXO1|FYN|IGF1R|IGF2BP1|IGFBP3|IL8|INSR|IRS1|KALRN|KAT5|LIN28B|LRIG1|LRP6|MALT1|MAP3K5|MYB|NCK2|NCOA2|NFATC3|NOG|NUP153|PFKFB3|PLEKHA7|POU4F2|PTPRK|RAB11FIP3|RBL1|RNF111|SERPINI1|SIN3A|SKI|SMAD6|SMURF1|SSH1|SVIL|TBL1X|TCF7L1|TCF7L2|TGFBR2|TIAM1|TMEFF2|TNFRSF1A|TRRAP|USP6NL|VA…
TC32	PathwayCommons	Internalization of ErbB1	68	3.59651	0.0015	0.049125	ABCC1|ABL1|ARHGEF7|ARID3A|ASAP1|ASAP2|ATF4|BDNF|CABLES1|CEBPB|CHN2|CITED2|CREBBP|DKK1|DLG1|EGR2|EP300|ERC1|FGFR2|FOS|FOSL2|FOXO1|FYN|IGF1R|IGF2BP1|IGFBP3|IL8|INSR|IRS1|KALRN|KAT5|LIN28B|LRIG1|LRP6|MALT1|MAP3K5|MYB|NCK2|NCOA2|NFATC3|NOG|NUP153|PFKFB3|PLEKHA7|POU4F2|PTPRK|RAB11FIP3|RBL1|RNF111|SERPINI1|SIN3A|SKI|SMAD6|SMURF1|SSH1|SVIL|TBL1X|TCF7L1|TCF7L2|TGFBR2|TIAM1|TMEFF2|TNFRSF1A|TRRAP|USP6NL|VA…
TC32	PathwayCommons	Insulin Pathway	68	3.59651	0.0015	0.049125	ABCC1|ABL1|ARHGEF7|ARID3A|ASAP1|ASAP2|ATF4|BDNF|CABLES1|CEBPB|CHN2|CITED2|CREBBP|DKK1|DLG1|EGR2|EP300|ERC1|FGFR2|FOS|FOSL2|FOXO1|FYN|IGF1R|IGF2BP1|IGFBP3|IL8|INSR|IRS1|KALRN|KAT5|LIN28B|LRIG1|LRP6|MALT1|MAP3K5|MYB|NCK2|NCOA2|NFATC3|NOG|NUP153|PFKFB3|PLEKHA7|POU4F2|PTPRK|RAB11FIP3|RBL1|RNF111|SERPINI1|SIN3A|SKI|SMAD6|SMURF1|SSH1|SVIL|TBL1X|TCF7L1|TCF7L2|TGFBR2|TIAM1|TMEFF2|TNFRSF1A|TRRAP|USP6NL|VA…
TC32	PathwayCommons	ErbB1 downstream signaling	68	3.59651	0.0015	0.049125	ABCC1|ABL1|ARHGEF7|ARID3A|ASAP1|ASAP2|ATF4|BDNF|CABLES1|CEBPB|CHN2|CITED2|CREBBP|DKK1|DLG1|EGR2|EP300|ERC1|FGFR2|FOS|FOSL2|FOXO1|FYN|IGF1R|IGF2BP1|IGFBP3|IL8|INSR|IRS1|KALRN|KAT5|LIN28B|LRIG1|LRP6|MALT1|MAP3K5|MYB|NCK2|NCOA2|NFATC3|NOG|NUP153|PFKFB3|PLEKHA7|POU4F2|PTPRK|RAB11FIP3|RBL1|RNF111|SERPINI1|SIN3A|SKI|SMAD6|SMURF1|SSH1|SVIL|TBL1X|TCF7L1|TCF7L2|TGFBR2|TIAM1|TMEFF2|TNFRSF1A|TRRAP|USP6NL|VA…
TC32	PathwayCommons	EGF receptor (ErbB1) signaling pathway	68	3.59651	0.0015	0.049125	ABCC1|ABL1|ARHGEF7|ARID3A|ASAP1|ASAP2|ATF4|BDNF|CABLES1|CEBPB|CHN2|CITED2|CREBBP|DKK1|DLG1|EGR2|EP300|ERC1|FGFR2|FOS|FOSL2|FOXO1|FYN|IGF1R|IGF2BP1|IGFBP3|IL8|INSR|IRS1|KALRN|KAT5|LIN28B|LRIG1|LRP6|MALT1|MAP3K5|MYB|NCK2|NCOA2|NFATC3|NOG|NUP153|PFKFB3|PLEKHA7|POU4F2|PTPRK|RAB11FIP3|RBL1|RNF111|SERPINI1|SIN3A|SKI|SMAD6|SMURF1|SSH1|SVIL|TBL1X|TCF7L1|TCF7L2|TGFBR2|TIAM1|TMEFF2|TNFRSF1A|TRRAP|USP6NL|VA…
TC32	PathwayCommons	Class I PI3K signaling events mediated by Akt	68	3.59651	0.0015	0.049125	ABCC1|ABL1|ARHGEF7|ARID3A|ASAP1|ASAP2|ATF4|BDNF|CABLES1|CEBPB|CHN2|CITED2|CREBBP|DKK1|DLG1|EGR2|EP300|ERC1|FGFR2|FOS|FOSL2|FOXO1|FYN|IGF1R|IGF2BP1|IGFBP3|IL8|INSR|IRS1|KALRN|KAT5|LIN28B|LRIG1|LRP6|MALT1|MAP3K5|MYB|NCK2|NCOA2|NFATC3|NOG|NUP153|PFKFB3|PLEKHA7|POU4F2|PTPRK|RAB11FIP3|RBL1|RNF111|SERPINI1|SIN3A|SKI|SMAD6|SMURF1|SSH1|SVIL|TBL1X|TCF7L1|TCF7L2|TGFBR2|TIAM1|TMEFF2|TNFRSF1A|TRRAP|USP6NL|VA…
TC32	PathwayCommons	Class I PI3K signaling events	68	3.59651	0.0015	0.049125	ABCC1|ABL1|ARHGEF7|ARID3A|ASAP1|ASAP2|ATF4|BDNF|CABLES1|CEBPB|CHN2|CITED2|CREBBP|DKK1|DLG1|EGR2|EP300|ERC1|FGFR2|FOS|FOSL2|FOXO1|FYN|IGF1R|IGF2BP1|IGFBP3|IL8|INSR|IRS1|KALRN|KAT5|LIN28B|LRIG1|LRP6|MALT1|MAP3K5|MYB|NCK2|NCOA2|NFATC3|NOG|NUP153|PFKFB3|PLEKHA7|POU4F2|PTPRK|RAB11FIP3|RBL1|RNF111|SERPINI1|SIN3A|SKI|SMAD6|SMURF1|SSH1|SVIL|TBL1X|TCF7L1|TCF7L2|TGFBR2|TIAM1|TMEFF2|TNFRSF1A|TRRAP|USP6NL|VA…
TC32	PathwayCommons	Arf6 trafficking events	68	3.59651	0.0015	0.049125	ABCC1|ABL1|ARHGEF7|ARID3A|ASAP1|ASAP2|ATF4|BDNF|CABLES1|CEBPB|CHN2|CITED2|CREBBP|DKK1|DLG1|EGR2|EP300|ERC1|FGFR2|FOS|FOSL2|FOXO1|FYN|IGF1R|IGF2BP1|IGFBP3|IL8|INSR|IRS1|KALRN|KAT5|LIN28B|LRIG1|LRP6|MALT1|MAP3K5|MYB|NCK2|NCOA2|NFATC3|NOG|NUP153|PFKFB3|PLEKHA7|POU4F2|PTPRK|RAB11FIP3|RBL1|RNF111|SERPINI1|SIN3A|SKI|SMAD6|SMURF1|SSH1|SVIL|TBL1X|TCF7L1|TCF7L2|TGFBR2|TIAM1|TMEFF2|TNFRSF1A|TRRAP|USP6NL|VA…
TC32	PathwayCommons	Arf6 signaling events	68	3.59651	0.0015	0.049125	ABCC1|ABL1|ARHGEF7|ARID3A|ASAP1|ASAP2|ATF4|BDNF|CABLES1|CEBPB|CHN2|CITED2|CREBBP|DKK1|DLG1|EGR2|EP300|ERC1|FGFR2|FOS|FOSL2|FOXO1|FYN|IGF1R|IGF2BP1|IGFBP3|IL8|INSR|IRS1|KALRN|KAT5|LIN28B|LRIG1|LRP6|MALT1|MAP3K5|MYB|NCK2|NCOA2|NFATC3|NOG|NUP153|PFKFB3|PLEKHA7|POU4F2|PTPRK|RAB11FIP3|RBL1|RNF111|SERPINI1|SIN3A|SKI|SMAD6|SMURF1|SSH1|SVIL|TBL1X|TCF7L1|TCF7L2|TGFBR2|TIAM1|TMEFF2|TNFRSF1A|TRRAP|USP6NL|VA…
TC32	PathwayCommons	Arf6 downstream pathway	68	3.59651	0.0015	0.049125	ABCC1|ABL1|ARHGEF7|ARID3A|ASAP1|ASAP2|ATF4|BDNF|CABLES1|CEBPB|CHN2|CITED2|CREBBP|DKK1|DLG1|EGR2|EP300|ERC1|FGFR2|FOS|FOSL2|FOXO1|FYN|IGF1R|IGF2BP1|IGFBP3|IL8|INSR|IRS1|KALRN|KAT5|LIN28B|LRIG1|LRP6|MALT1|MAP3K5|MYB|NCK2|NCOA2|NFATC3|NOG|NUP153|PFKFB3|PLEKHA7|POU4F2|PTPRK|RAB11FIP3|RBL1|RNF111|SERPINI1|SIN3A|SKI|SMAD6|SMURF1|SSH1|SVIL|TBL1X|TCF7L1|TCF7L2|TGFBR2|TIAM1|TMEFF2|TNFRSF1A|TRRAP|USP6NL|VA…
TC32	PathwayCommons	EGFR-dependent Endothelin signaling events	68	3.58832	0.0015	0.049125	ABCC1|ABL1|ARHGEF7|ARID3A|ASAP1|ASAP2|ATF4|BDNF|CABLES1|CEBPB|CHN2|CITED2|CREBBP|DKK1|DLG1|EGR2|EP300|ERC1|FGFR2|FOS|FOSL2|FOXO1|FYN|IGF1R|IGF2BP1|IGFBP3|IL8|INSR|IRS1|KALRN|KAT5|LIN28B|LRIG1|LRP6|MALT1|MAP3K5|MYB|NCK2|NCOA2|NFATC3|NOG|NUP153|PFKFB3|PLEKHA7|POU4F2|PTPRK|RAB11FIP3|RBL1|RNF111|SERPINI1|SIN3A|SKI|SMAD6|SMURF1|SSH1|SVIL|TBL1X|TCF7L1|TCF7L2|TGFBR2|TIAM1|TMEFF2|TNFRSF1A|TRRAP|USP6NL|VA…
TC32	PathwayCommons	IL5-mediated signaling events	68	3.56377	0.0015	0.049125	ABCC1|ABL1|ARHGEF7|ARID3A|ASAP1|ASAP2|ATF4|BDNF|CABLES1|CEBPB|CHN2|CITED2|CREBBP|DKK1|DLG1|EGR2|EP300|ERC1|FGFR2|FOS|FOSL2|FOXO1|FYN|IGF1R|IGF2BP1|IGFBP3|IL8|INSR|IRS1|KALRN|KAT5|LIN28B|LRIG1|LRP6|MALT1|MAP3K5|MYB|NCK2|NCOA2|NFATC3|NOG|NUP153|PFKFB3|PLEKHA7|POU4F2|PTPRK|RAB11FIP3|RBL1|RNF111|SERPINI1|SIN3A|SKI|SMAD6|SMURF1|SSH1|SVIL|TBL1X|TCF7L1|TCF7L2|TGFBR2|TIAM1|TMEFF2|TNFRSF1A|TRRAP|USP6NL|VA…
TC32	PathwayCommons	GMCSF-mediated signaling events	68	3.5556	0.0015	0.049125	ABCC1|ABL1|ARHGEF7|ARID3A|ASAP1|ASAP2|ATF4|BDNF|CABLES1|CEBPB|CHN2|CITED2|CREBBP|DKK1|DLG1|EGR2|EP300|ERC1|FGFR2|FOS|FOSL2|FOXO1|FYN|IGF1R|IGF2BP1|IGFBP3|IL8|INSR|IRS1|KALRN|KAT5|LIN28B|LRIG1|LRP6|MALT1|MAP3K5|MYB|NCK2|NCOA2|NFATC3|NOG|NUP153|PFKFB3|PLEKHA7|POU4F2|PTPRK|RAB11FIP3|RBL1|RNF111|SERPINI1|SIN3A|SKI|SMAD6|SMURF1|SSH1|SVIL|TBL1X|TCF7L1|TCF7L2|TGFBR2|TIAM1|TMEFF2|TNFRSF1A|TRRAP|USP6NL|VA…
TC32	PathwayCommons	Nectin adhesion pathway	68	3.53928	0.0015	0.049125	ABCC1|ABL1|ARHGEF7|ARID3A|ASAP1|ASAP2|ATF4|BDNF|CABLES1|CEBPB|CHN2|CITED2|CREBBP|DKK1|DLG1|EGR2|EP300|ERC1|FGFR2|FOS|FOSL2|FOXO1|FYN|IGF1R|IGF2BP1|IGFBP3|IL8|INSR|IRS1|KALRN|KAT5|LIN28B|LRIG1|LRP6|MALT1|MAP3K5|MYB|NCK2|NCOA2|NFATC3|NOG|NUP153|PFKFB3|PLEKHA7|POU4F2|PTPRK|RAB11FIP3|RBL1|RNF111|SERPINI1|SIN3A|SKI|SMAD6|SMURF1|SSH1|SVIL|TBL1X|TCF7L1|TCF7L2|TGFBR2|TIAM1|TMEFF2|TNFRSF1A|TRRAP|USP6NL|VA…
TC32	PathwayCommons	Signaling events mediated by Hepatocyte Growth Factor Receptor (c-Met)	68	3.53113	0.0015	0.049125	ABCC1|ABL1|ARHGEF7|ARID3A|ASAP1|ASAP2|ATF4|BDNF|CABLES1|CEBPB|CHN2|CITED2|CREBBP|DKK1|DLG1|EGR2|EP300|ERC1|FGFR2|FOS|FOSL2|FOXO1|FYN|IGF1R|IGF2BP1|IGFBP3|IL8|INSR|IRS1|KALRN|KAT5|LIN28B|LRIG1|LRP6|MALT1|MAP3K5|MYB|NCK2|NCOA2|NFATC3|NOG|NUP153|PFKFB3|PLEKHA7|POU4F2|PTPRK|RAB11FIP3|RBL1|RNF111|SERPINI1|SIN3A|SKI|SMAD6|SMURF1|SSH1|SVIL|TBL1X|TCF7L1|TCF7L2|TGFBR2|TIAM1|TMEFF2|TNFRSF1A|TRRAP|USP6NL|VA…
TC32	PathwayCommons	Endothelins	68	3.53113	0.0015	0.049125	ABCC1|ABL1|ARHGEF7|ARID3A|ASAP1|ASAP2|ATF4|BDNF|CABLES1|CEBPB|CHN2|CITED2|CREBBP|DKK1|DLG1|EGR2|EP300|ERC1|FGFR2|FOS|FOSL2|FOXO1|FYN|IGF1R|IGF2BP1|IGFBP3|IL8|INSR|IRS1|KALRN|KAT5|LIN28B|LRIG1|LRP6|MALT1|MAP3K5|MYB|NCK2|NCOA2|NFATC3|NOG|NUP153|PFKFB3|PLEKHA7|POU4F2|PTPRK|RAB11FIP3|RBL1|RNF111|SERPINI1|SIN3A|SKI|SMAD6|SMURF1|SSH1|SVIL|TBL1X|TCF7L1|TCF7L2|TGFBR2|TIAM1|TMEFF2|TNFRSF1A|TRRAP|USP6NL|VA…
TC32	PathwayCommons	IL3-mediated signaling events	68	3.51485	0.0015	0.049125	ABCC1|ABL1|ARHGEF7|ARID3A|ASAP1|ASAP2|ATF4|BDNF|CABLES1|CEBPB|CHN2|CITED2|CREBBP|DKK1|DLG1|EGR2|EP300|ERC1|FGFR2|FOS|FOSL2|FOXO1|FYN|IGF1R|IGF2BP1|IGFBP3|IL8|INSR|IRS1|KALRN|KAT5|LIN28B|LRIG1|LRP6|MALT1|MAP3K5|MYB|NCK2|NCOA2|NFATC3|NOG|NUP153|PFKFB3|PLEKHA7|POU4F2|PTPRK|RAB11FIP3|RBL1|RNF111|SERPINI1|SIN3A|SKI|SMAD6|SMURF1|SSH1|SVIL|TBL1X|TCF7L1|TCF7L2|TGFBR2|TIAM1|TMEFF2|TNFRSF1A|TRRAP|USP6NL|VA…
TC32	PathwayCommons	Glypican 1 network	68	3.50671	0.001	0.049125	ABCC1|ABL1|ARHGEF7|ARID3A|ASAP1|ASAP2|ATF4|BDNF|CABLES1|CEBPB|CHN2|CITED2|CREBBP|DKK1|DLG1|EGR2|EP300|ERC1|FGFR2|FOS|FOSL2|FOXO1|FYN|IGF1R|IGF2BP1|IGFBP3|IL8|INSR|IRS1|KALRN|KAT5|LIN28B|LRIG1|LRP6|MALT1|MAP3K5|MYB|NCK2|NCOA2|NFATC3|NOG|NUP153|PFKFB3|PLEKHA7|POU4F2|PTPRK|RAB11FIP3|RBL1|RNF111|SERPINI1|SIN3A|SKI|SMAD6|SMURF1|SSH1|SVIL|TBL1X|TCF7L1|TCF7L2|TGFBR2|TIAM1|TMEFF2|TNFRSF1A|TRRAP|USP6NL|VA…
TC32	PathwayCommons	Hemostasis	17	3.50214	0	0.049125	ABL1|CABLES1|FCER1G|FYN|IGFBP3|IRF2|JMJD1C|KIF11|LRP8|LRRC16A|MERTK|MYB|PIK3CB|PTK2|RCOR1|SIN3A|VAV2
TC32	PathwayCommons	C-MYB transcription factor network	9	3.47947	0.003	0.0760645	CEBPB|CREBBP|KIT|MAD1L1|MYB|NLK|SIN3A|SKI|YEATS4
TC32	PathwayCommons	TRAIL signaling pathway	69	3.47503	0.0025	0.0714545	ABCC1|ABL1|ARHGEF7|ARID3A|ASAP1|ASAP2|ATF4|BDNF|CABLES1|CEBPB|CHN2|CITED2|CREBBP|DKK1|DLG1|EGR2|EP300|ERC1|FGFR2|FOS|FOSL2|FOXO1|FYN|IGF1R|IGF2BP1|IGFBP3|IL8|INSR|IRS1|KALRN|KAT5|LIN28B|LRIG1|LRP6|MALT1|MAP3K5|MYB|NCK2|NCOA2|NFATC3|NOG|NUP153|PFKFB3|PLEKHA7|POU4F2|PTPRK|RAB11FIP3|RBL1|RNF111|SERPINI1|SIN3A|SKI|SMAD6|SMURF1|SSH1|SVIL|TBL1X|TCF7L1|TCF7L2|TFAP2A|TGFBR2|TIAM1|TMEFF2|TNFRSF1A|TRRAP|US…
TC32	PathwayCommons	Syndecan-1-mediated signaling events	68	3.47424	0.003	0.0760645	ABCC1|ABL1|ARHGEF7|ARID3A|ASAP1|ASAP2|ATF4|BDNF|CABLES1|CEBPB|CHN2|CITED2|CREBBP|DKK1|DLG1|EGR2|EP300|ERC1|FGFR2|FOS|FOSL2|FOXO1|FYN|IGF1R|IGF2BP1|IGFBP3|IL8|INSR|IRS1|KALRN|KAT5|LIN28B|LRIG1|LRP6|MALT1|MAP3K5|MYB|NCK2|NCOA2|NFATC3|NOG|NUP153|PFKFB3|PLEKHA7|POU4F2|PTPRK|RAB11FIP3|RBL1|RNF111|SERPINI1|SIN3A|SKI|SMAD6|SMURF1|SSH1|SVIL|TBL1X|TCF7L1|TCF7L2|TGFBR2|TIAM1|TMEFF2|TNFRSF1A|TRRAP|USP6NL|VA…
TC32	PathwayCommons	LKB1 signaling events	68	3.46614	0.0025	0.0714545	ABCC1|ABL1|ARHGEF7|ARID3A|ASAP1|ASAP2|ATF4|BDNF|CABLES1|CEBPB|CHN2|CITED2|CREBBP|DKK1|DLG1|EGR2|EP300|ERC1|FGFR2|FOS|FOSL2|FOXO1|FYN|IGF1R|IGF2BP1|IGFBP3|IL8|INSR|IRS1|KALRN|KAT5|LIN28B|LRIG1|LRP6|MALT1|MAP3K5|MYB|NCK2|NCOA2|NFATC3|NOG|NUP153|PFKFB3|PLEKHA7|POU4F2|PTPRK|RAB11FIP3|RBL1|RNF111|SERPINI1|SIN3A|SKI|SMAD6|SMURF1|SSH1|SVIL|TBL1X|TCF7L1|TCF7L2|TGFBR2|TIAM1|TMEFF2|TNFRSF1A|TRRAP|USP6NL|VA…
TC32	PathwayCommons	Proteoglycan syndecan-mediated signaling events	70	3.4445	0.0035	0.0846462	ABCC1|ABL1|ARHGEF7|ARID3A|ASAP1|ASAP2|ATF4|BDNF|CABLES1|CEBPB|CHN2|CITED2|CREBBP|CSNK1G1|DKK1|DLG1|EGR2|EP300|ERC1|FGFR2|FOS|FOSL2|FOXO1|FYN|IGF1R|IGF2BP1|IGFBP3|IL8|INSR|IRS1|KALRN|KAT5|LIN28B|LRIG1|LRP6|MALT1|MAP3K5|MYB|NCK2|NCOA2|NFATC3|NLK|NOG|NUP153|PFKFB3|PLEKHA7|POU4F2|PTPRK|RAB11FIP3|RBL1|RNF111|SERPINI1|SIN3A|SKI|SMAD6|SMURF1|SSH1|SVIL|TBL1X|TCF7L1|TCF7L2|TGFBR2|TIAM1|TMEFF2|TNFRSF1A|TRR…
TC32	PathwayCommons	ErbB receptor signaling network	68	3.4257	0.002	0.06288	ABCC1|ABL1|ARHGEF7|ARID3A|ASAP1|ASAP2|ATF4|BDNF|CABLES1|CEBPB|CHN2|CITED2|CREBBP|DKK1|DLG1|EGR2|EP300|ERC1|FGFR2|FOS|FOSL2|FOXO1|FYN|IGF1R|IGF2BP1|IGFBP3|IL8|INSR|IRS1|KALRN|KAT5|LIN28B|LRIG1|LRP6|MALT1|MAP3K5|MYB|NCK2|NCOA2|NFATC3|NOG|NUP153|PFKFB3|PLEKHA7|POU4F2|PTPRK|RAB11FIP3|RBL1|RNF111|SERPINI1|SIN3A|SKI|SMAD6|SMURF1|SSH1|SVIL|TBL1X|TCF7L1|TCF7L2|TGFBR2|TIAM1|TMEFF2|TNFRSF1A|TRRAP|USP6NL|VA…
TC32	PathwayCommons	Sphingosine 1-phosphate (S1P) pathway	68	3.40152	0.0035	0.0846462	ABCC1|ABL1|ARHGEF7|ARID3A|ASAP1|ASAP2|ATF4|BDNF|CABLES1|CEBPB|CHN2|CITED2|CREBBP|DKK1|DLG1|EGR2|EP300|ERC1|FGFR2|FOS|FOSL2|FOXO1|FYN|IGF1R|IGF2BP1|IGFBP3|IL8|INSR|IRS1|KALRN|KAT5|LIN28B|LRIG1|LRP6|MALT1|MAP3K5|MYB|NCK2|NCOA2|NFATC3|NOG|NUP153|PFKFB3|PLEKHA7|POU4F2|PTPRK|RAB11FIP3|RBL1|RNF111|SERPINI1|SIN3A|SKI|SMAD6|SMURF1|SSH1|SVIL|TBL1X|TCF7L1|TCF7L2|TGFBR2|TIAM1|TMEFF2|TNFRSF1A|TRRAP|USP6NL|VA…
TC32	PathwayCommons	Signaling events mediated by the Hedgehog family	7	3.38185	0.0025	0.0714545	CREBBP|GAS1|GLI2|GLI3|PTCH1|PTHLH|SIN3A
TC32	PathwayCommons	Transcriptional Regulation of White Adipocyte Differentiation	8	3.36864	0.0025	0.0714545	CEBPB|CREBBP|EBF1|EGR2|EP300|MED13L|NCOA2|RXRA
TC32	PathwayCommons	p63 transcription factor network	10	3.33946	0.0035	0.0846462	ABL1|CABLES1|EGR2|EP300|FOSL2|IGFBP3|JAG1|LRP6|NOTCH1|TCF7L1
TC32	PathwayCommons	Glypican 3 network	16	3.29587	0.0015	0.049125	CSNK1G1|DKK1|EP300|FZD8|IGF2BP1|IL8|LRP6|NCOA2|NLK|PTCH1|SVIL|TBL1X|TCF7L1|TCF7L2|TRRAP|ZMIZ1
TC32	PathwayCommons	Canonical Wnt signaling pathway	13	3.29527	0.001	0.049125	CSNK1G1|DKK1|EP300|IGF2BP1|IL8|LRP6|NCOA2|SVIL|TBL1X|TCF7L1|TCF7L2|TRRAP|ZMIZ1
TC32	PathwayCommons	Beta1 integrin cell surface interactions	69	3.28382	0.0085	0.180568	ABCC1|ABL1|ARHGEF7|ARID3A|ASAP1|ASAP2|ATF4|BDNF|CABLES1|CEBPB|CHN2|CITED2|CREBBP|DKK1|DLG1|EGR2|EP300|ERC1|FGFR2|FOS|FOSL2|FOXO1|FYN|IGF1R|IGF2BP1|IGFBP3|IL8|INSR|IRS1|KALRN|KAT5|LIN28B|LRIG1|LRP6|MALT1|MAP3K5|MYB|NCK2|NCOA2|NFATC3|NOG|NUP153|PFKFB3|PLEKHA7|POU4F2|PTPRK|RAB11FIP3|RBL1|RNF111|SAT1|SERPINI1|SIN3A|SKI|SMAD6|SMURF1|SSH1|SVIL|TBL1X|TCF7L1|TCF7L2|TGFBR2|TIAM1|TMEFF2|TNFRSF1A|TRRAP|USP6…
TC32	PathwayCommons	LPA receptor mediated events	9	3.25129	0.003	0.0760645	ERC1|FOS|IL8|MALT1|PIK3CB|PRKD1|PTK2|TIAM1|TNFRSF1A
TC32	PathwayCommons	Regulation of CDC42 activity	43	3.16491	0.0015	0.049125	AKAP13|ARHGEF10|ARHGEF7|ATF4|BCAR3|CEBPB|CHN2|CITED2|DKK1|DLC1|DLG1|DNMBP|EGR2|EP300|FOS|FOSL2|FOXO1|IGF2BP1|IL8|KALRN|KAT5|MAP3K5|MYB|NCOA2|NFATC3|NUP153|PFKFB3|PTPRK|RBL1|RNF111|SIN3A|SKI|SMURF1|SPATA13|SVIL|TBL1X|TCF7L1|TCF7L2|TGFBR2|TIAM1|TRRAP|VAV2|ZMIZ1
TC32	PathwayCommons	Presenilin action in Notch and Wnt signaling	6	3.10027	0.008	0.174667	CREBBP|DKK1|FOS|LRP6|NLK|NOTCH1
TC32	PathwayCommons	Transport to the Golgi and subsequent modification	3	3.07992	0.0165	0.308786	FUT8|MGAT5|ST6GAL1
TC32	PathwayCommons	Noncanonical Wnt signaling pathway	14	3.06865	0.002	0.06288	CSNK1G1|DKK1|EP300|IGF2BP1|IL8|LRP6|NCOA2|NLK|SVIL|TBL1X|TCF7L1|TCF7L2|TRRAP|ZMIZ1
TC32	PathwayCommons	Wnt signaling network	15	3.05825	0.0025	0.0714545	CSNK1G1|DKK1|EP300|FZD8|IGF2BP1|IL8|LRP6|NCOA2|NLK|SVIL|TBL1X|TCF7L1|TCF7L2|TRRAP|ZMIZ1
TC32	PathwayCommons	Integrin family cell surface interactions	69	3.05688	0.012	0.241846	ABCC1|ABL1|ARHGEF7|ARID3A|ASAP1|ASAP2|ATF4|BDNF|CABLES1|CEBPB|CHN2|CITED2|CREBBP|DKK1|DLG1|EGR2|EP300|ERC1|FGFR2|FOS|FOSL2|FOXO1|FYN|IGF1R|IGF2BP1|IGFBP3|IL8|INSR|IRS1|KALRN|KAT5|LIN28B|LRIG1|LRP6|MALT1|MAP3K5|MYB|NCK2|NCOA2|NFATC3|NOG|NUP153|PFKFB3|PLEKHA7|POU4F2|PTPRK|RAB11FIP3|RBL1|RNF111|SAT1|SERPINI1|SIN3A|SKI|SMAD6|SMURF1|SSH1|SVIL|TBL1X|TCF7L1|TCF7L2|TGFBR2|TIAM1|TMEFF2|TNFRSF1A|TRRAP|USP6…
TC32	PathwayCommons	Hedgehog signaling events mediated by Gli proteins	5	2.93791	0.011	0.227526	CREBBP|GLI2|GLI3|PTCH1|SIN3A
TC32	PathwayCommons	CDC42 signaling events	41	2.88269	0.0045	0.105582	AKAP13|ARHGEF10|ARHGEF7|ATF4|CEBPB|CHN2|CITED2|DKK1|DLC1|DLG1|EGR2|EP300|FOS|FOSL2|FOXO1|IGF2BP1|IL8|KALRN|KAT5|MAP3K5|MYB|NCOA2|NFATC3|NUP153|PFKFB3|PTPRK|RBL1|RNF111|SIN3A|SKI|SMURF1|SPATA13|SVIL|TBL1X|TCF7L1|TCF7L2|TGFBR2|TIAM1|TRRAP|VAV2|ZMIZ1
TC32	PathwayCommons	EphrinA-EPHA pathway	4	2.87724	0.015	0.287561	EFNA5|EPHA4|FYN|TIAM1
TC32	PathwayCommons	Validated transcriptional targets of TAp63 isoforms	6	2.85274	0.01	0.2096	ABL1|CABLES1|EGR2|EP300|IGFBP3|JAG1
TC32	PathwayCommons	Wnt	8	2.80642	0.007	0.154986	DKK1|DLG1|EP300|LRP6|NLK|SALL1|SOX1|TFAP2A
TC32	PathwayCommons	G0 and Early G1	3	2.79254	0.0265	0.45778	DYRK1A|LIN54|RBL1
TC32	PathwayCommons	Signaling events mediated by HDAC Class I	9	2.76886	0.0085	0.180568	ANKRA2|BCOR|EP300|FOXO1|GATAD2B|HDAC4|SIN3A|SMURF1|TNFRSF1A
TC32	PathwayCommons	Regulation of nuclear beta catenin signaling and target gene transcription	11	2.75709	0.004	0.0952727	DKK1|EP300|IGF2BP1|IL8|NCOA2|SVIL|TBL1X|TCF7L1|TCF7L2|TRRAP|ZMIZ1
TC32	PathwayCommons	Mitotic Prometaphase	9	2.69592	0.013	0.258684	AHCTF1|CENPA|CENPI|CENPP|MAD1L1|NDE1|PAFAH1B1|STAG2|TAOK1
TC32	PathwayCommons	Lissencephaly gene (LIS1) in neuronal migration and development	4	2.60891	0.022	0.401932	ABL1|LRP8|PAFAH1B1|VLDLR
TC32	PathwayCommons	EphrinB-EPHB pathway	5	2.52814	0.0155	0.293566	EFNA5|EFNB2|KALRN|NCK2|TIAM1
TC32	PathwayCommons	Syndecan-4-mediated signaling events	14	2.43996	0.0145	0.284925	CSNK1G1|DKK1|EP300|IGF2BP1|IL8|LRP6|NCOA2|NLK|SVIL|TBL1X|TCF7L1|TCF7L2|TRRAP|ZMIZ1
TC32	PathwayCommons	Ephrin B reverse signaling	3	2.43548	0.035	0.555758	EFNB2|NCK2|TIAM1
TC32	PathwayCommons	Platelet activation, signaling and aggregation	6	2.42534	0.0225	0.401932	FCER1G|FYN|IGFBP3|PIK3CB|PTK2|VAV2
TC32	PathwayCommons	M Phase	12	2.4242	0.012	0.241846	AHCTF1|CENPA|CENPI|CENPP|CEP192|CEP72|MAD1L1|NDE1|NINL|PAFAH1B1|STAG2|TAOK1
TC32	PathwayCommons	RNA Polymerase III Transcription	4	2.37363	0.034	0.545388	BDP1|NFIA|NFIC|ZNF143
TC32	PathwayCommons	RNA Polymerase III Abortive And Retractive Initiation	4	2.37363	0.034	0.545388	BDP1|NFIA|NFIC|ZNF143
TC32	PathwayCommons	AndrogenReceptor	7	2.30504	0.025	0.436667	CREBBP|EP300|NCOA2|PAK6|RNF4|SIN3A|SVIL
TC32	PathwayCommons	FOXM1 transcription factor network	4	2.23159	0.042	0.634846	CENPA|FOS|GAS1|NFATC3
TC32	PathwayCommons	Developmental Biology	17	2.19035	0.0275	0.469891	ABL1|CEBPB|CREBBP|EBF1|EGR2|EP300|FOXO1|FYN|MED13L|MYO10|NCOA2|NOTCH1|NTN4|PTK2|RXRA|SEMA4D|VAV2
TC32	PathwayCommons	Validated transcriptional targets of deltaNp63 isoforms	5	1.98423	0.0485	0.713222	FOSL2|IGFBP3|LRP6|NOTCH1|TCF7L1
TC32	TFTargets	miR16(Source:Linsley-Amadeus)	8	3.00927	0.009	0.126	ANKS1A|BCR|C9orf91|CDC42SE2|SLC11A2|TLK1|UBE2R2|ZCCHC2
TC32	microRNATargets	hsa-miR-381	129	9.30492	0	0.00131863	100506658|AFF1|AHCTF1|ANKRA2|ANKRD1|ASAP2|ASXL2|BCL11B|BDNF|BIRC6|BMPR1B|BRD1|C1orf63|C1orf77|C6orf204|CACHD1|CACNB2|CEP192|CPEB2|CREBBP|CTBP2|CTCF|DDX10|DENND4C|DGKD|DIP2C|DLC1|DYRK1A|EBF1|EBF3|EFNB2|EGR2|EPC1|EPHA4|FCHSD2|FGFR2|FMNL2|FOXO1|FRMD4B|FYN|GAS1|GIGYF2|GRK5|GRLF1|GRM2|HIVEP1|HMGXB4|JAG1|JPH1|KALRN|KAT5|KCNJ3|KDM6A|KIAA0240|KIAA1217|KIAA1267|KIF11|KIF1B|KIN|KIRREL|LEAP2|LGR4|LIN54|LMO3…
TC32	microRNATargets	hsa-miR-300	100	9.07783	0	0.00131863	AFF1|ANKRD1|ASAP2|ASXL2|BCL11B|BCOR|BDNF|BIRC6|C1orf63|C1orf77|C6orf204|CACNB2|CEP192|CPEB2|CREBBP|CTBP2|CTCF|DENND4C|DGKD|DIP2C|DLC1|DYRK1A|EBF1|EBF3|EFNB2|FGFR2|FMNL2|FOXO1|FRMD4B|GAS1|GIGYF2|GRK5|GRLF1|HIVEP1|HMGXB4|JAG1|JPH1|KALRN|KCNJ3|KDM6A|KIAA0240|KIAA1217|KIAA1267|KIF11|KIF1B|KIN|LEAP2|LGR4|LIN54|LMO3|LRP6|LRRC1|MAGI1|MED13L|MEIS1|MEIS2|MLL3|MLLT10|MYST4|NACC2|NFIA|NLK|NTN4|OSBPL3|PAFAH1…
TC32	microRNATargets	hsa-miR-410	98	9.03589	0	0.00131863	ABHD13|AEBP2|AHCTF1|AMDHD1|ANKRD11|ANKRD27|ARFGEF1|ARID2|ASAP2|BAZ2B|BCAR3|BCL11B|BDNF|C1orf63|C1orf77|C5orf25|C9orf72|CEBPB|CENPI|CHSY1|CNOT6L|CPEB2|CREBBP|CUX1|DIP2C|ERC1|ETV6|FAM120C|FAM69A|FBXO30|FGFR2|FMNL2|FRYL|FYN|FZD8|HEXIM1|HIVEP1|IFRD1|IRS1|IWS1|JAG1|KDM6A|KIAA0232|KIAA0355|KIT|KLHL29|KLHL9|LDLR|LIN54|LRCH1|MED13L|MGA|NUP35|OSBPL3|PANK2|PAPPA|PFTK1|PHLPP|PMEPA1|POU3F2|PPFIA1|PRKD1|PRR12…
TC32	microRNATargets	hsa-miR-101	140	8.97893	0	0.00131863	ABTB2|ACRC|ADRB1|AEBP2|ANKRA2|ANKRD11|ANKRD27|ANKS1A|ARID1A|ASAP1|ASXL2|ATAD2B|ATXN1|BARD1|BAZ2B|BCL11B|BDP1|C1orf77|C4orf8|C5orf53|C9orf93|CACNB2|CBFA2T2|CDH10|CDH11|CDYL|CENPI|CHD1|CHN2|CPEB2|CRTC3|CTA-221G9.4|CTBP2|CTCF|CTTNBP2|DENND2C|DIP2B|DIP2C|DLC1|DOT1L|DYRK1A|EBF1|EFNA5|EIF2C2|EPC1|ERBB2IP|FAM120C|FAM73A|FAT1|FLJ14213|FLRT2|FMNL2|FOS|FOXO1|FRYL|GIGYF2|GLI3|HOXD4|IFFO2|IGF1R|IKZF2|ING3|IT…
TC32	microRNATargets	hsa-miR-1297	74	8.78464	0	0.00131863	ADNP2|ANKRD11|ANKS1A|ARHGAP21|ARID2|ARID3A|ATAD2B|BAZ2B|BCR|C2CD2|CACNB2|CAMSAP1|CDH11|CHAF1A|CHD1|CHSY1|CPEB2|CSNK1G1|CTTNBP2NL|DAPK1|DYRK1A|ERC2|FLJ14213|FRMD4B|G2E3|INTU|ITPR1|ITPRIP|JAG1|JAKMIP2|JARID2|KALRN|KDM6A|KIAA0240|LARP5|LIN28B|LRCH1|LRRC16A|MAN2A1|MED13L|MICAL3|MLL3|NEK6|NLK|NTN4|NUP153|PFKFB3|PSD3|RBM20|RCOR1|RGS4|RPRD2|SALL1|SGEF|SLC38A2|SSH2|TBC1D12|TCF7L2|TET1|TET3|TFAP2A|TMEM68|…
TC32	microRNATargets	hsa-miR-144	128	8.51565	0	0.00131863	ABTB2|ADRB1|AEBP2|AFAP1|AKAP2|ANKRD11|ANKRD27|ANKS1A|ARFGEF1|ARHGAP12|ARHGEF10|ARID1A|ARID2|ARIH1|ASAP1|ASH1L|ASXL2|ATAD2B|ATXN1|BAZ2B|BMPR1A|BMPR1B|C1orf77|C5orf53|C9orf95|CACHD1|CACNB2|CBFA2T2|CDH11|CDYL|CPEB2|CRTC3|CTBP2|DENND4C|DLC1|DYRK1A|EBF1|EPC1|ERBB2IP|FLRT2|FOS|FOXO1|GMEB2|GOLPH3|IFFO2|IGF2BP3|ING3|IRS1|ITPR1|JPH1|KALRN|KDM6A|KIAA0232|KIAA0240|KIAA0802|KIAA1217|KIAA1267|KIF1B|KLHL28|KLH…
TC32	microRNATargets	hsa-miR-182	152	8.4786	0	0.00131863	ABHD13|AEBP2|ANKRD27|ARHGAP12|ARHGAP21|ARHGEF7|ASAP1|ASXL2|ATAD2B|ATXN1|BCL11B|BDNF|BMPR1A|BMPR1B|C9orf72|CACHD1|CACNB2|CCDC41|CENPP|CHD6|CITED2|CLIP4|CNOT6L|COG3|CSRNP3|CTTNBP2|CUX1|DDX10|DENND2C|DENND4C|DENND5A|DIP2B|DLG2|DYRK1A|EBF1|EBF3|EFNB2|EGR2|EP300|ERC2|FAM120C|FAM13A|FAM69A|FAT1|FGD4|FGFR2|FNBP1L|FNDC3B|FOSL2|FOXK2|FOXO1|FRMD4B|FUT8|FYN|FZD8|HEXIM1|ID3|IFFO2|IGF1R|IGF2BP2|IL8|INSR|INTS6…
TC32	microRNATargets	hsa-miR-93	190	8.17467	0	0.00131863	ABL2|ABTB2|AEBP2|AFF1|AKAP13|ALDH8A1|ANKRD27|ARHGAP12|ARHGEF10|ARHGEF7|ARSJ|ASAP1|ASXL2|ATAD2B|ATXN1|ATXN2|BANP|BCAR3|BCL11B|BCL2L2|BCR|BMPR1A|BRD1|C1orf63|C21orf63|C2CD2|C5orf25|C9orf72|CASD1|CDH10|CHAF1A|CHD1|CHD6|CLIP4|CNOT6L|COG3|CRAMP1L|CRTC3|CSNK1G1|CSRNP3|CTBP2|CTSK|DENND4C|DENND5A|DIP2B|DIP2C|DLC1|DYRK1A|EBF3|EFNB2|EGR2|EHMT1|EPC1|EPHA4|ERBB2IP|ERC1|FAM13A|FGD4|FGFR2|FNBP1L|FNDC3B|FOXK2|F…
TC32	microRNATargets	hsa-miR-429	123	8.12693	0	0.00131863	100505385|100506658|AEBP2|AFF1|AKAP2|ARHGAP21|ARIH1|ASH1L|ATAD2B|ATXN2|BAZ2B|BCL11B|BDP1|C9orf93|CACHD1|CACNB2|CASD1|CDH11|CDYL|CEP192|CHD1|CHN2|CHSY1|CITED2|CNOT6L|CREBBP|CRKRS|CTBP2|CTCF|CUTC|DENND4C|DENND5A|DLC1|DOT1L|EFNB2|EP300|EPHA4|FAM120C|FGD4|FNDC3B|FOXP1|FRMD4B|FYN|G2E3|GLI3|GPATCH8|IGF2BP3|IKZF2|INSR|INTS6|INTU|IRS1|ITPR1|KALRN|KCNJ3|KIAA0355|KIAA1462|KIN|LRIG1|MAML2|MAN2A1|MAP3K5|MAP4…
TC32	microRNATargets	hsa-miR-19a	105	7.90442	0	0.00131863	ADNP|AFF1|ALPK2|ANKRD27|ARFGEF1|ARHGAP12|ARHGAP21|ASAP2|ASXL2|ATXN1|BARD1|C1orf63|C5orf53|CAMSAP1|CDH11|CDYL|CEP192|CLIP4|CNOT6L|COG3|CRTC3|CTCF|CUX1|DENND4C|DET1|DIS3L2|DLC1|DSEL|EFNB2|FAM69A|FLJ14213|FNDC3B|FOXP1|FRMD4B|GATAD2B|GTF2IRD1|HDAC4|HEXIM1|HSPA2|IGFBP3|ING3|INO80|INSR|ITPR1|IWS1|JARID2|JMJD1C|KDM2B|KDM6A|KIAA0802|KIAA1217|KIF1B|KIT|KLHL28|L3MBTL3|LBH|LRIG1|LRIG3|LRRC16A|MAP4K3|MED13L|…
TC32	microRNATargets	hsa-miR-19b	107	7.8165	0	0.00131863	ADNP|AFF1|ALPK2|ARFGEF1|ARHGAP12|ARHGAP21|ASAP2|ASXL2|ATXN1|BARD1|C4orf8|CAMSAP1|CDH11|CEP192|CLIP4|CNOT6L|CTCF|CUX1|DENND4C|DET1|DLC1|DSEL|EFNB2|ERBB2IP|FAM69A|FGFR2|FLJ14213|FNDC3B|FOXP1|FRMD4B|FZD8|GTF2IRD1|HDAC4|HEXIM1|HSPA2|IGF2BP2|IGFBP3|ING3|INO80|INSR|ITPR1|JMJD1C|KDM2B|KDM6A|KIAA0355|KIAA0802|KIAA1217|KIF1B|KIT|KLHL28|LBH|LRIG1|LRIG3|LRRC16A|MAP4K3|MED13L|MN1|MYB|MYST4|NAV1|NAV3|NLK|NUP9…
TC32	microRNATargets	hsa-miR-363	110	7.62791	0	0.00131863	ADRB1|AFF1|AHCTF1|ANKRD27|ARHGEF10|ARID1A|ARMCX5|BAHCC1|BAZ2B|BCAR3|BCL11B|C1QTNF3|C9orf72|CASD1|CDH10|CITED2|CLIP4|COG3|CPEB2|CSRNP3|CTBP2|CTTNBP2|DLG2|EGR2|EP300|ERBB2IP|ERC2|FAM120C|FNDC3B|FOSL2|GATAD2B|GIGYF2|GPATCH8|GRM2|HIVEP1|IGF2BP3|IKZF2|IL1RAPL1|ING3|ITPR1|JARID2|KALRN|KCNJ3|KIAA0240|KIF16B|KIF1B|KIRREL|KLHL29|LCMT2|LHFPL2|LIN54|LRCH1|LRP8|LRRC1|MAN2A1|MAP4K3|MARCH4|MEIS2|NAP5|NAV3|NFIA…
TC32	microRNATargets	hsa-miR-519d	150	7.60873	0	0.00131863	ABL2|ABTB2|AFF1|AKAP13|ANKRD11|ARFGEF1|ARHGAP12|ARHGEF10|ARHGEF7|ARIH1|ARSJ|ASH1L|ASXL2|ATXN1|BANP|BCL11B|BCL2L2|BCOR|BCR|C1orf63|C21orf63|C2CD2|CCDC41|CDH11|CHAF1A|CLIP4|CNOT6L|CRKRS|CRTC3|CSNK1G1|CSRNP3|CTCF|CTSK|DDX10|DENND4C|DIP2C|DLC1|DYRK1A|EFNB2|EGR2|EHMT1|EPHA4|ERC1|FAM13A|FGD4|FGFR2|FNBP1L|FNDC3B|FOXK2|FRMD4B|FYN|GATAD2B|GRK5|GRLF1|IGF2BP2|IL8|INO80|INSR|INTS6|ITPR1|JRKL|KDM6A|KIAA0240|K…
TC32	microRNATargets	hsa-miR-302d	114	7.46649	0	0.00131863	AEBP2|ARHGEF10|ARIH1|ASAP1|ASH1L|ASXL2|ATAD2B|ATXN1|ATXN2|BAZ2B|BCOR|BIRC6|C2CD2|C9orf72|CASD1|CHD1|CLIP4|COG3|CREBBP|CTBP2|CTCF|DDX10|DENND4C|DET1|DIP2B|DIP2C|DKK1|EBF3|EFNB2|EIF2C2|ERBB2IP|FAM120C|FAM69A|FGD4|FGFR2|FNDC3B|FOS|GATAD2B|GPATCH8|HDAC4|IGF1R|IKZF2|IL8|INO80|INTS6|IRF2|JAG1|JAKMIP2|JRKL|KAT5|KDM2B|KIAA0240|KIAA0922|KIAA1217|KIAA1267|KIF1B|KIN|KIRREL|KLF13|LGR4|LMO3|LRP8|LRRC16A|LRRC6…
TC32	microRNATargets	hsa-miR-16	164	7.20505	0	0.00131863	ABHD13|ABTB2|ADNP2|AEBP2|ANKS1A|ARFGEF1|ARHGAP12|ARID1A|ASAP2|ASH1L|ATXN2|BCL11B|BCL2L2|BCR|BDNF|BMPR1A|BMPR1B|BRD1|C11orf68|C14orf43|C4orf8|C6orf204|CAMSAP1|CCDC85C|CCDC88C|CDC42SE2|CHD6|CNOT6L|COG3|CPEB2|CRTC3|CTBP2|CYP27B1|DDX10|DENND2C|DENND5A|DIP2C|DIS3L2|DSEL|DYRK1A|EFNB2|EHMT1|EIF2C2|ELAC1|EPC1|ERBB2IP|ERC2|FAM73A|FAT1|FCHSD2|FGFR2|FNDC3B|FOXK2|FOXO1|FRYL|FZD8|GATAD2B|GOLPH3|GPATCH8|GRLF1|…
TC32	microRNATargets	hsa-miR-186	116	7.06061	0	0.00131863	ABCC1|ABL2|AFF1|ALK|ALPK2|ARIH1|ARMCX5|ASXL2|BAZ2B|BCAR3|BCL11B|BDNF|C1QTNF3|C1orf63|C6orf145|CHSY1|CMTM8|CNOT6L|COG3|CPEB2|CRAMP1L|CREBBP|CRKRS|CUX1|DIP2C|DLC1|DLG1|EFNA5|EP300|FAM120C|FAM13A|FAM54A|FBXO30|FNDC3B|FRMD4B|FUT8|G2E3|GATAD2B|GIGYF2|HUNK|IGF1R|IGF2BP3|IL1RAPL1|ITPR1|JAG1|JAKMIP2|KDM6A|KIAA0020|KIAA0355|KIAA1267|KIAA1462|KLHL28|LHFPL2|LIN54|LMO3|LRRC39|MAP4K3|MED13L|MLLT10|MYO10|NAP5|…
TC32	microRNATargets	hsa-miR-301b	86	6.95552	0	0.00131863	ARFGEF1|ARHGAP12|ARHGAP21|ARIH1|ASXL2|ATXN1|BIRC6|BMPR1B|BRD1|C3orf64|C9orf72|CASD1|CPEB2|CSNK1G1|DENND4C|DLC1|DLG2|DSEL|EBF3|EFNB2|ERBB2IP|ERC2|FAM13A|FAM73A|FLJ14213|FOXP1|GATAD2B|GPATCH8|INO80|ITPR1|JARID2|KIAA0182|KIAA0802|KIAA0922|KIAA1217|KIAA1462|KIT|KLHL28|LDLR|LRCH1|LRIG1|LRP6|LRP8|MAGI1|MAP3K5|MARK3|MLL3|MLLT10|MYB|NAP5|NPAT|PAFAH1B1|PAK6|PDE7B|PFKFB3|PGM2L1|PHACTR4|PHF20|PMEPA1|POU3F2|…
TC32	microRNATargets	hsa-miR-32	98	6.95043	0	0.00131863	ABHD13|ADRB1|AFF1|AHCTF1|ARHGEF10|ARMCX5|ATXN1|BAHCC1|BAZ2B|BCAR3|BCL11B|BCOR|CASD1|CDH10|CLIP4|COG3|CPEB2|CSRNP3|CTCF|CTTNBP2|EGR2|EHMT1|EP300|ERBB2IP|ERC2|FBXO30|FGD4|FNDC3B|FOSL2|FOXK2|GATAD2B|GIGYF2|GPATCH8|GRK5|HIVEP1|IKZF2|INSR|ITPR1|JARID2|KALRN|KCNJ3|KIAA0240|KIF1B|KLHL29|LHFPL2|LIN28B|LIN54|LRCH1|LRP8|LRRC1|MAML2|MAN2A1|MARCH4|NAP5|NAV3|NFIA|NINL|NLK|NOTCH1|PAFAH1B1|PCGF3|PDS5B|PER2|PHLP…
TC32	microRNATargets	hsa-miR-367	109	6.94888	0	0.00131863	ADRB1|AFF1|ARHGEF10|ARIH1|BAHCC1|BAZ2B|BCL11B|BMPR1A|CASD1|CDH10|CLIP4|COG3|CPEB2|CSRNP3|CTTNBP2|CUX1|DENND4C|EGR2|EP300|ERBB2IP|ERC2|FAT1|FGD4|FNDC3B|FOSL2|GATAD2B|GIGYF2|GPATCH8|HEXIM1|HIVEP1|IKZF2|ING3|INO80|ITPR1|JAKMIP2|JARID2|JMJD1C|KALRN|KCNJ3|KDM6A|KIAA0240|KIF1B|KLHL29|LGR4|LHFPL2|LIN28B|LIN54|LRCH1|LRP8|LRRC1|MAN2A1|MARCH4|MCPH1|MLLT10|NAP5|NAV3|NFIA|NINL|NLK|NOTCH1|NUP98|PAFAH1B1|PANK2…
TC32	microRNATargets	hsa-miR-495	124	6.92779	0	0.00131863	ACRC|ADNP2|AEBP2|AHCTF1|ALK|ANKRA2|ANKRD11|ARHGEF7|ARIH1|ASAM|BAZ2B|BCL11B|BCOR|BDNF|BMPR1B|C6orf204|C9orf91|CASD1|CBFA2T2|CDKL3|CDYL|CHD6|CITED2|CMTM8|CPEB2|CREBBP|CUX1|DAPK1|DLC1|DLG1|DSEL|DYRK1A|EBF3|EIF2C2|EP300|FAM120C|FAM69A|FAT1|FCHSD2|FNBP1L|FOXK2|FOXO1|FZD8|GAS1|GLI3|HMGXB4|HSPA2|IGF2BP2|INTS6|IRS1|ITPR1|JMJD1C|KDM6A|KIAA0182|KIAA0240|KIAA1267|KIN|KRCC1|LCMT2|LDB2|LHFPL2|LOC729993|MALT1|…
TC32	microRNATargets	hsa-miR-25	118	6.78816	0	0.00131863	ADRB1|AFF1|AHCTF1|ARHGEF10|BAHCC1|BAZ2B|BCAR3|BCL11B|BRD1|CACHD1|CASD1|CDH10|CLIP4|COG3|CPEB2|CSRNP3|CTCF|CTTNBP2|CUTC|CUX1|DENND4C|EGR2|EIF2C2|ERBB2IP|ERC2|FAM120C|FAT1|FNBP1L|FNDC3B|FOSL2|FOXK2|FZD8|GATAD2B|GPATCH8|HIVEP1|IFRD1|IGF2BP3|IKZF2|IL1RAPL1|ING3|ITPR1|JARID2|KALRN|KCNJ3|KDM6A|KIAA0240|KIF1B|KLHL29|LHFPL2|LIN28B|LIN54|LRCH1|LRP8|MAN2A1|MARCH4|MYB|NAP5|NAV3|NFIA|NINL|NLK|NOTCH1|NUP98|PA…
TC32	microRNATargets	hsa-miR-454	85	6.78417	0	0.00131863	ARFGEF1|ARHGAP12|ASXL2|BIRC6|BMPR1B|C3orf64|CASD1|CPEB2|CSNK1G1|DENND4C|DLC1|DLG2|DSEL|EBF3|EFNB2|ERBB2IP|FAM13A|FAM73A|FLJ14213|FOXP1|GATAD2B|GPATCH8|GRM2|INO80|INTS6|ITPR1|JARID2|JMJD1C|KIAA0182|KIAA0802|KIAA1217|KIAA1462|KIT|LDLR|LRCH1|LRIG1|LRP6|LRP8|MAGI1|MAP3K5|MARK3|MLL3|MLLT10|MYB|NAP5|NFIA|NPAT|NUP35|PAFAH1B1|PAK6|PFKFB3|PGM2L1|PHF20|PMEPA1|POU3F2|RBM20|RFXAP|RNF216|RPRD2|SBF2|SGEF|SGIP1…
TC32	microRNATargets	hsa-miR-589	100	6.65692	0	0.00131863	ARHGAP12|ARHGAP21|ARID1A|ARIH1|ASAP1|ATAD2B|ATXN1|BANP|BCL11B|BCOR|BDNF|BMPR1A|C4orf8|C9orf93|CACHD1|CACNB2|CASD1|CHSY1|CITED2|CRKRS|CTCF|DDX10|DET1|DIP2B|DIP2C|EHMT1|EIF2C2|ERBB2IP|ERC2|FAM120C|FGFR2|FOS|FRMD4B|FZD8|GATAD2B|GIGYF2|HMGXB4|HSPA2|ID3|IFRD1|IKZF2|IL1RAPL1|INSR|IRS1|ITPR1|JAG1|JARID2|JPH1|KALRN|KDM2B|KDM6A|KIAA0232|KIAA0240|KIAA0802|KIAA0922|KIAA1267|KIF16B|LARP5|LRP8|MLL3|MLLT3|MYB|…
TC32	microRNATargets	hsa-miR-424	162	6.61866	0	0.00131863	ABTB2|AEBP2|ANKS1A|ARHGAP12|ARID1A|ASAP2|ASH1L|ATXN2|BANP|BCL11B|BCL2L2|BCOR|BCR|BDNF|BMPR1A|BRD1|C11orf68|C14orf43|C4orf8|C6orf204|C6orf57|C9orf72|CACNB2|CAMSAP1|CCDC85C|CCDC88C|CDC42SE2|CHD6|CNOT6L|COG3|CPEB2|CTBP2|DENND2C|DIP2C|DIS3L2|DLG2|DSEL|EFNB2|EPC1|ERBB2IP|ERC2|FAM120C|FAM69A|FAM73A|FAT1|FCHSD2|FGFR2|FNDC3B|FOXO1|FRMD4B|FRYL|FYN|GATAD2B|GPATCH8|GRLF1|IFRD1|IKZF2|IL1RAPL1|INSR|INTU|IRS1|…
TC32	microRNATargets	hsa-miR-372	133	6.32323	0	0.00131863	ABL2|ADRB1|AEBP2|ANKRD27|ARHGAP12|ARHGEF10|ARHGEF7|ASAP1|ASH1L|ATAD2B|ATXN1|BAZ2B|BCL11B|BMPR1A|BRD1|C2CD2|C9orf72|CASD1|CHAF1A|CHD6|CHN2|CLIP4|COG3|CTSK|CUX1|DENND4C|DIP2B|DKK1|EBF1|EBF3|EFNB2|EGR2|EHMT1|EIF2C2|EP300|EPC1|EPHA4|ERBB2IP|FGD4|FGFR2|FNDC3B|FOXK2|FRMD4B|FYN|GATAD2B|HDAC4|HS3ST4|IGF2BP2|IKZF2|IL1RAPL1|IL8|INO80|INTS6|IRF2|JRKL|KIAA0240|KIAA0355|KIAA0922|KIAA1267|KIF11|KIF1B|KLF13|KLH…
TC32	microRNATargets	hsa-miR-195	159	6.23123	0	0.00131863	ABHD13|ABTB2|ADNP2|AEBP2|ANKS1A|ARFGEF1|ARHGAP12|ARHGEF10|ARID1A|ASAP2|ASH1L|ATXN2|BCL11B|BCL2L2|BCOR|BCR|BDNF|BIRC6|BMPR1A|BRD1|C11orf68|C14orf43|C5orf53|C6orf204|C9orf72|CAMSAP1|CCDC85C|CCDC88C|CDC42SE2|CHD6|CHN2|CNOT6L|COG3|CPEB2|CUTC|CYP27B1|DAPK1|DDX10|DENND2C|DENND5A|DIP2C|DIS3L2|DSEL|DYRK1A|EFNB2|ELAC1|EPC1|ERBB2IP|ERC2|FAM73A|FCHSD2|FGFR2|FNDC3B|FOXO1|FRYL|GATAD2B|GIGYF2|GPATCH8|GRLF1|HMG…
TC32	microRNATargets	hsa-miR-23a	100	6.1904	0	0.00131863	ABTB2|ACRC|AEBP2|APOLD1|ARHGAP21|ARHGEF10|ATXN1|BAZ2B|BCL11B|C9orf93|CACNB2|CBFA2T2|CDKL3|CEP192|CNOT6L|COG3|CPEB2|CTCF|CTSK|CUTC|DAPK1|DENND4C|DIP2B|DIP2C|DIS3L2|DLG2|EBF3|EFHA2|EGR2|ELF4|ERBB2IP|ERC2|FBXO30|FOS|FOXP1|FUT4|FYN|GRK5|HMGCL|HMGXB4|ING3|INTS6|INTU|IRF2|IRS1|IWS1|JAKMIP2|KDM6A|KIAA0922|KIF11|KIF1B|LGR4|LGR5|LHFPL2|LIN28B|LRIG1|MAN2A1|MAP3K5|MED13L|MEIS1|MEIS2|NACC2|NEK6|NFIA|NLGN4X|N…
TC32	microRNATargets	hsa-miR-17	104	6.14905	0	0.00131863	ABL2|AFF1|AKAP13|ALDH8A1|ARHGAP12|ARHGEF10|ARHGEF7|ARSJ|ATG10|ATXN1|BCL11B|BCL2L2|BCR|C1orf63|C2CD2|CABLES1|CHAF1A|CLIP4|CNOT6L|CRAMP1L|CRTC3|CSNK1G1|CSRNP3|CTSK|DIP2C|DLC1|DYRK1A|EGR2|EPHA4|ERC1|FAM13A|FGD4|FGFR2|FNBP1L|FNDC3B|FOXK2|FRMD4B|GATAD2B|HMGCL|IL8|INO80|INTS6|JRKL|KIAA0240|KIAA0922|KIF11|KLHL28|L3MBTL3|LDLR|LMO3|LRCH1|LRIG1|LRP8|MAP3K5|MICAL3|MLL3|NAP5|NEURL1B|NFATC3|NKIRAS1|NPAT|NTN4|…
TC32	microRNATargets	hsa-miR-9	134	6.11941	0	0.00131863	AEBP2|AFAP1|AFF1|AGAP1|AMACR|ARFGEF1|ARHGEF10|ARHGEF7|ARID1A|BAZ2B|BIRC6|BRD1|C1QTNF3|C1orf63|C2CD2|CACNB2|CBFA2T2|CHSY1|CNOT6L|COG3|CPEB2|CTBP2|CTTNBP2|CUTC|CUX1|CYTSA|DAPK1|DET1|DLG2|DYRK1A|EFNA5|EHMT1|EP300|ERBB2IP|ERC2|FAM120C|FAM69A|FGF18|FNDC3B|FOXO1|FOXP1|FZD8|GLT25D2|GMEB2|GOLPH3|GPATCH8|HDAC4|HUNK|IFFO2|IGF2BP2|IGF2BP3|IGFBP3|IKZF2|IL1RAPL1|JAKMIP2|KALRN|KIAA0240|KIAA1217|KIF11|KIF1B|KIR…
TC32	microRNATargets	hsa-miR-34b	132	6.10271	0	0.00131863	ABTB2|ADNP|AEBP2|AHCTF1|ANKRA2|ARHGEF10|ARID1A|ARIH1|ASAP2|ATAD2B|ATXN2|BANP|BAZ2B|C1orf77|C4orf8|C5orf53|CACHD1|CACNB2|CDH11|CDYL|CHD6|CNOT6L|COG3|CREBBP|CRKRS|CRTC3|CTSK|CUTC|CUX1|DDX10|DENND4C|DENND5A|DIP2C|DLGAP1|EBF1|EGR2|EPC1|EPHA4|ERBB2IP|ERC2|FBXO30|FGFR2|FNBP1L|FOS|FOXK2|FOXP1|GATAD2B|GIGYF2|GRK5|GRM2|ID3|IGF1R|IGF2BP2|IGF2BP3|IKZF2|INO80|JAG1|JARID2|JMJD1C|JPH1|KDM6A|KIAA1217|KIF16B|KIF…
TC32	microRNATargets	hsa-miR-1271	55	5.95947	0	0.00131863	AEBP2|ALK|ANKRD27|ARHGEF7|ARSJ|ASH1L|ATXN1|BCR|CABLES1|CCDC41|CCDC88C|CENPP|CNOT6L|COG3|DENND2C|EBF1|EBF3|ERC2|FAM13A|FOXO1|FYN|HSPA2|IRS1|ITPR1|JMJD1C|JMJD6|KIAA0240|KIAA1217|LRIG1|LRP6|MAGI1|MYB|NAV3|NTN4|PFKFB3|PHACTR4|PLCB4|PMEPA1|PTPN9|RBM20|RHPN2|SH3PXD2B|SOX6|SPEN|TBL1X|TCF7L2|TMEM169|TNFAIP8|TNS3|TOX3|USP6NL|VLDLR|ZHX2|ZNF322B|ZNF609
TC32	microRNATargets	hsa-miR-142-3p	72	5.94191	0	0.00131863	AFF1|ANKRD11|ANKS1A|ARHGAP12|ARIH1|ASH1L|BCOR|C9orf72|C9orf93|CACNB2|CCDC88C|CEP192|CPEB2|CTBP2|CUX1|DAPK1|DDX10|DLG2|EBF3|EGR2|ERBB2IP|ERC1|FMNL2|FOXO1|FUT8|IKZF2|INTU|JAKMIP2|JMJD1C|KDM6A|KIAA0802|KIAA1217|KLF13|LGR4|LMO3|LRRC1|MAP4K3|MARK3|MTUS1|NAV3|NUDT17|PCGF3|PDZRN3|PLCB4|PPFIA1|PUM1|RERE|RFWD3|RREB1|SBF2|SETBP1|SGIP1|STRN3|TANC1|TAOK1|TBC1D12|TBL1X|TCF7L2|TET3|TFAP2B|TIPARP|TMEM117|TOX2|T…
TC32	microRNATargets	hsa-miR-153	83	5.91933	0	0.00131863	ABHD13|AHCTF1|ARID1A|ARID2|ASAM|ATAD2B|C14orf43|C2CD2|CHD1|CITED2|CPEB2|CREBBP|CTBP2|DENND4C|DENND5A|DLG2|DOT1L|DYRK1A|EFNB2|EIF2C2|EPC1|EPHA4|EXT1|FGD4|FGFR2|FLRT2|FOXO1|GIGYF2|GOLPH3|IFFO2|IGF1R|IRF2|ITPR1|JAG1|JARID2|KDM6A|KIAA1217|KIAA1267|KLF13|LRCH1|LRIG3|LRRC16A|MAGI1|MICAL3|MYB|NAV1|NAV3|NFIA|NLGN4X|PALM2|PPFIA1|PPRC1|PTCH1|RAPH1|RBM16|RNF111|ROR1|SCAPER|SH2B3|SH3BP4|SLCO5A1|SMURF1|SRPK2|…
TC32	microRNATargets	hsa-miR-613	89	5.91088	0	0.00131863	100287515|ABL2|ARHGAP21|ARID2|ARIH1|ASAP2|ASXL2|BCL11B|BDNF|BMPR1B|C21orf63|C9orf72|CHSY1|CITED2|COG3|CTBP2|CTTNBP2NL|DAPK1|DKK1|DLC1|DLG1|EFNB2|EHMT1|EP300|FAM54A|FBXO30|FGD4|FLJ25076|FNBP1L|FNDC3B|FOXP1|G2E3|GADL1|GEMIN6|HDAC4|HS3ST4|IKZF2|INSR|INTS6|JARID2|KDM2B|KIAA1462|KIF11|KLF13|LRCH1|LRP8|LRRC16A|MAP4K3|MEIS1|MERTK|MLL3|NAV3|NCK2|NFATC3|NLGN4X|NLK|NOTCH1|PAFAH1B1|PFTK1|PHF20|PHLPPL|PLEKHA…
TC32	microRNATargets	hsa-miR-141	135	5.88934	0	0.00131863	ABL2|ADRB1|AEBP2|AFF1|AKAP2|ARHGEF10|ASAP2|ATAD2B|ATXN1|CCDC85C|CDH10|CDYL|CENPA|CEP72|CHD1|CMTM8|COG3|CPEB2|CREBBP|CTBP2|CTCF|CTSK|DAPK1|DDX10|DENND4C|DIP2B|DLC1|EGR2|EPC1|ERBB2IP|ERC2|FGFR2|FNBP1L|FNDC3B|FOXP1|FZD8|GATAD2B|GLI2|HDAC4|HMGXB4|IFFO2|IGF2BP2|IKZF2|INO80|JAG1|JAKMIP2|JMJD1C|KALRN|KDM2B|KIAA0802|KIAA1217|KIAA1267|KIF1B|KLHL29|LGR4|LMO3|LRIG1|LRRC1|MAP3K5|MAP4K3|MED13L|MEIS1|MEIS2|MLL…
TC32	microRNATargets	hsa-miR-223	79	5.87572	0	0.00131863	ABHD13|AEBP2|ARID1A|ARIH1|ARSJ|ASXL2|ATXN2|C1orf162|CCDC8|CCDC85C|CCDC88C|CDH11|CEP72|CSNK1G1|CTTNBP2|CUX1|DSEL|EBF3|EIF2C2|FAM120C|FAT1|FGFR2|FOXO1|FUT8|FYN|GLI3|HDAC4|HMGCL|IGF1R|JAKMIP2|KALRN|KDM6A|KIAA0355|LIN54|LRCH1|NFIA|PCTK2|PDS5B|PHACTR4|PHLPP|PHLPPL|PSD3|PUM1|RAPH1|RBM16|RBM20|RNF4|SAP130|SBF2|SCAPER|SCG5|SETBP1|SLC11A2|SLC23A2|SLC24A3|SLC25A32|SOX6|SPEN|ST3GAL1|SYT1|TBC1D12|TIAM1|TIGD7…
TC32	microRNATargets	hsa-miR-373	136	5.86731	0	0.00131863	ABL2|ABTB2|ADRB1|AEBP2|ARHGEF10|ARHGEF7|ARIH1|ASAP1|ASH1L|ATXN1|BAZ2B|BCL11B|BIRC6|BMPR1A|C2CD2|C4orf8|C9orf72|CASD1|CHAF1A|CHD1|CHD6|CHN2|CLIP4|COG3|CUX1|DENND4C|DENND5A|DIP2B|DKK1|DLG2|EBF3|EFNB2|EHMT1|EIF2C2|ERBB2IP|FAM120C|FGD4|FGF18|FGFR2|FNDC3B|FOXK2|FOXP1|FRMD4B|FZD8|GATAD2B|GRM2|HDAC4|HMGXB4|HS3ST4|IKZF2|IL8|INO80|INSR|INTS6|IRF2|ITPR1|JAKMIP2|JRKL|KAT5|KIAA0240|KIAA0355|KIAA1267|KIF11|KI…
TC32	microRNATargets	hsa-miR-302b	94	5.86365	0	0.00131863	AEBP2|ARHGEF10|ARIH1|ASAP1|ASH1L|ATXN2|BAZ2B|BCOR|BMPR1A|C2CD2|C9orf72|CACHD1|CLIP4|COG3|CREBBP|CTBP2|CUX1|DDX10|DET1|DIP2C|DKK1|EIF2C2|ERBB2IP|FAM120C|FAM69A|FGD4|FGFR2|FNDC3B|GATAD2B|HDAC4|HMGXB4|IGF1R|IGF2BP2|IL1RAPL1|IL8|INO80|INTS6|IRF2|JAG1|JRKL|KDM6A|KIAA0240|KIAA0922|KIAA1267|KIN|KIRREL|KLF13|LGR4|LMO3|LRP8|LRRC66|MAN2A1|MLL3|MLLT10|MTUS1|MYB|MYST4|NAV3|NFATC3|NFIA|NOTCH1|NTN4|PANK2|PHLPP…
TC32	microRNATargets	hsa-miR-520h	58	5.86241	0	0.00131863	ASH1L|ATXN1|ATXN2|BCL11B|BCOR|BMPR1A|CHN2|CNOT6L|COG3|CRKRS|CTCF|CTSK|DDX10|DENND4C|DIP2C|DLG2|EBF3|EGR2|EHMT1|FGFR2|FZD8|IKZF2|ITPR1|JAG1|KALRN|KIAA0355|KIF11|KIF1B|KIRREL|LGR4|LIN54|LRCH1|LRRC39|MAP3K5|MLLT3|NFATC3|NFIA|NUP98|PAPPA|PHF20|RAB28|RHPN2|RPRD2|SCG5|SERAC1|SGIP1|SIN3A|SLC24A3|TBC1D12|TOX3|TRAF5|TRPC4|TTC21B|VLDLR|VPRBP|WDR33|ZMIZ1|ZNF608
TC32	microRNATargets	hsa-miR-487a	45	5.82192	0	0.00131863	ARID2|ASAP2|BCOR|BIRC6|BRD1|CACHD1|CREBBP|CTBP2|DAPK1|EFNB2|EGR2|EIF2C2|ERBB2IP|FAM120C|GATAD2B|IGF2BP2|JMJD1C|KIAA0802|KIAA1217|KIAA1267|KIF11|KIF1B|LDB2|LGR4|LIN28B|LRP8|LRRC1|MLLT10|MLLT3|PTCH1|PTPRK|PUM1|PUM2|RGS4|RHPN2|SAT1|SCG5|SETBP1|SMAD6|SOX9|SPEN|TAF4|TCF7L2|TLK1|TMEM117
TC32	microRNATargets	hsa-miR-592	51	5.7641	0	0.00131863	ADNP|AEBP2|ATXN2|BCL11B|CDYL|CENPI|CHN2|CRTC3|CUTC|DAPK1|DENND4C|DENND5A|DYRK1A|ERC2|FAM120C|FBXO30|FNBP1L|FUT8|GRM2|INO80|JMJD1C|KDM2B|KDM6A|KIAA0922|KIF11|KIF1B|KLHL29|L3MBTL3|LDB2|LRCH1|MAN2A1|MAP4K3|MYST4|NFATC3|NLGN4X|NTN4|PAFAH1B1|PAPPA|PHLPP|PLCB4|POU4F2|RHPN2|SBF2|SGIP1|SIN3A|SLC25A12|SOX9|TLK1|TOX2|TRIM16|ZSWIM6
TC32	microRNATargets	hsa-miR-572	100	5.7288	0	0.00131863	ABL2|ABTB2|ANKRD27|ARFGEF1|BANP|BCOR|BIRC6|BMPR1A|BMPR1B|BRD1|C4orf8|CACNB2|CDH11|CDYL|CHN2|COG3|CREBBP|CTBP2|CTCF|DDX10|DENND4C|DENND5A|DET1|DIP2C|EHMT1|FAT1|FGFR2|FOXK2|FOXP1|FRMD4B|GIGYF2|GRK5|HOXD4|ID3|INO80|IRS1|JARID2|KAT5|KIF11|KIF16B|KIF1B|KIRREL|KLHL29|LDB2|LGR4|LRCH1|LRRC16A|MAP3K5|MARK3|MEIS2|MLL3|MLLT1|MLLT3|MYB|MYO10|NACC2|NFATC3|NFIA|NFIC|NLK|ORC5L|PCTK2|PFKFB3|PHLPPL|PLCB4|PPAN|PPA…
TC32	microRNATargets	hsa-miR-543	80	5.70933	0	0.00131863	ABHD13|AHCTF1|AKAP2|ALDH8A1|ANKRA2|ARHGAP12|ARHGEF7|ARID2|ASAP2|ASXL2|BAZ2B|BIRC6|BRD1|C14orf43|C15orf48|CACNB2|CPEB2|CREBBP|CTTNBP2NL|DENND4C|DIP2C|FGFR2|FMNL2|FNDC3B|FOS|FOXP1|FRYL|GRLF1|HS6ST1|HUNK|IGFBP3|KIAA0232|KIAA0802|KIN|LEAP2|LIN54|LMO3|LOC729993|LRP6|MAGI1|MCPH1|MEIS2|MERTK|MGA|MICAL3|NCK2|OSBPL3|PALM2-AKAP2|PDS5B|PER2|PFTK1|PID1|PTCH1|PTPRK|RABGGTB|RAI1|RAPH1|RCOR1|RERE|RGL1|SBF2|SCAP…
TC32	microRNATargets	hsa-miR-493-5p	63	5.61421	0	0.00131863	ABTB2|ARFGEF1|ASAP2|ATXN2|BAZ2B|BCL11B|BCOR|BRD1|C9orf72|CACNB2|CDKL3|COG3|CREBBP|DENND4C|DLG2|EPC1|ERBB2IP|FBXO30|FGF18|FGFR2|GTF2IRD1|IFRD1|IKZF2|JAKMIP2|KAT5|KDM2B|KDM6A|KIAA0232|KIAA0240|KIAA0802|KIAA1267|KIF11|KIN|KLHL29|L3MBTL3|LGR4|LMO3|LRP6|LRRC16A|MAP3K5|MAP4K3|MED13L|MYO10|NLGN4X|NUP98|PDZRN3|PIBF1|PLEKHA5|PTCH1|PUM2|SALL1|SAT1|SLC25A12|SVIL|TAOK1|TCF7L2|THSD4|TOX2|TRIM33|TRRAP|UVRAG|ZN…
TC32	microRNATargets	hsa-miR-107	155	5.59934	0	0.00131863	ABHD13|ABL2|ABTB2|AHCTF1|AKAP13|AKAP2|ANKRA2|ANKRD11|ANKRD27|ARHGAP12|ARHGEF10|ARID1A|ASH1L|ATXN1|ATXN2|BCL2L2|BDNF|BIRC6|BMPR1B|BRD1|C11orf68|C1orf77|C4orf8|C6orf204|C6orf57|CACNB2|CCDC41|CDH11|CHD1|CHD6|CHN2|CNOT6L|COG3|CPEB2|CRKRS|CRTC3|CTBP2|CTSK|CTTNBP2|CUTC|CYP27B1|DAPK1|DENND5A|DIP2C|DKK1|DSEL|EBF1|EIF2C2|EPC1|ERC2|FAM69A|FAM73A|FAT1|FGFR2|FLJ14213|FNBP1L|FOXP1|FRYL|GATAD2B|GIGYF2|GOLPH3|G…
TC32	microRNATargets	hsa-miR-194	88	5.55155	0	0.00131863	100506658|AHCTF1|APOLD1|ARHGAP21|ARID2|ASAP1|ATXN2|BIRC6|BMPR1A|C14orf43|C1orf77|CACNB2|CDKL3|CENPP|CHD1|CHD6|CHSY1|CMTM8|DDX10|DIP2C|DYRK1A|EFNB2|EP300|EPC1|FAM69A|FAT1|FGFR2|FOS|FOXO1|FRYL|FYN|GATAD2B|GLI3|GMEB2|GOLPH3|ID3|JARID2|JMJD1C|KALRN|KAT5|KDM2B|KDM6A|KIAA1217|KIF1B|LDB2|LRP8|MEIS2|MLL3|MYB|NFIA|PAFAH1B1|PHF20|PMEPA1|POU4F2|PTCH1|PTPRK|RAB28|RABGGTB|RAI1|RHPN2|RICS|SALL1|SAP130|SLC10A7|…
TC32	microRNATargets	hsa-miR-204	140	5.5512	0	0.00131863	ABL2|ABTB2|AFAP1|AHCTF1|AKAP2|ARHGAP12|ASH1L|ATAD2B|ATXN1|ATXN2|BCL11B|BCL2L2|BDNF|BIRC6|BMPR1A|C14orf43|C21orf63|C2CD2|C6orf57|C9orf72|CACNB2|CCDC8|CDH11|CHD1|CHN2|CLIP4|CTSK|DAPK1|DENND4C|DENND5A|DLG1|DYRK1A|EFNA5|EHMT1|EPC1|EPHA4|ERBB2IP|ERC2|FAM120C|FOS|FOXK2|FYN|GBGT1|GIGYF2|IGF2BP3|IL12RB2|ING3|INO80|ITPR1|JAG1|JARID2|JRKL|KALRN|KAT5|KCNJ3|KDM2B|KIAA0232|KIAA0802|KIRREL|KLHL29|L3MBTL3|LARP5…
TC32	microRNATargets	hsa-miR-130a	97	5.53912	0	0.00131863	ARFGEF1|ARHGAP12|ARHGAP21|ARID1A|ASAP1|ASXL2|ATXN1|ATXN2|BIRC6|C4orf8|C7orf53|CACNB2|CASD1|CDH11|CDYL|CHD1|CREBBP|CRKRS|CTBP2|CTSK|CUX1|DENND4C|DENND5A|DIS3L2|DSEL|EFNB2|EHMT1|EPC1|EPHA4|ERBB2IP|ERC2|FAM73A|FLJ14213|FUT8|FZD8|GPATCH8|HEXIM1|INO80|INTS6|ITPR1|JARID2|KDM2B|KDM6A|KIAA0182|KIAA0802|KIAA1217|KIF16B|KIRREL|KIT|KLHL28|LRIG1|LRP8|MAP3K5|MARK3|MLLT10|MYB|NOG|NOTCH1|NPAT|NUP153|NUP98|PAFAH…
TC32	microRNATargets	hsa-miR-507	59	5.5352	0	0.00131863	ANKRD27|ARID1A|ATXN1|BRD1|C6orf204|C9orf93|CASD1|CDYL|CNOT6L|COG3|CREBBP|CTSK|DIS3L2|DYRK1A|EFNB2|EP300|EPC1|ERC2|FGFR2|FOS|FOXK2|IGF1R|IL1RAPL1|INSR|JMJD1C|KALRN|KCNJ3|KIAA0802|KLHL29|LMO3|LRRC1|MLLT3|MYST4|NLGN4X|NLK|PFKFB3|PLCB4|PLEKHA7|PRR12|PTCH1|PUM1|RAB28|RGL1|SETBP1|SETD2|SGIP1|SRPK2|SVIL|TBC1D12|TCF7L2|TET3|TWIST1|UVRAG|VLDLR|ZC3H10|ZFX|ZMIZ1|ZMYND8|ZNF143
TC32	microRNATargets	hsa-miR-7	103	5.50645	0	0.00131863	ABCC1|APOLD1|ARFGEF1|ARHGAP21|ARHGEF10|ARID2|ARMCX5|ATXN1|BAZ2B|BCL11B|BCR|C11orf68|C1orf226|C4orf8|CDKL3|COG3|CPEB2|CTCF|CTSK|DET1|DIP2C|DLGAP1|DYRK1A|EBF1|FBXO30|FGFR2|FLRT2|FNBP1L|FOS|FRMD4B|FYN|GATAD2B|GLI3|GRM2|ID3|IGF1R|IGF2BP2|IL1RAPL1|ING3|IRS1|JARID2|KALRN|KIAA0182|KIAA0802|KIF16B|KIF1B|KLHL28|LDB2|LMCD1|LRRC1|LRRC16A|MED13L|MERTK|MICAL3|MLLT10|NFIA|NFIC|NLGN4X|NTN4|PANK2|PAPPA|PGM2L1|PH…
TC32	microRNATargets	hsa-miR-519a	74	5.48063	0	0.00131863	ABTB2|AHCTF1|ARHGAP12|ARHGEF10|ARIH1|ATXN1|BCOR|BIRC6|C9orf72|CACHD1|CAMSAP1|CASD1|CDH11|CDYL|CLIP4|CNOT6L|COG3|CTCF|CTSK|CUX1|DDX10|DLGAP1|EGR2|EPHA4|FNBP1L|FOXP1|FYN|FZD8|HS3ST4|IFRD1|IKZF2|ING3|INTS6|ITPR1|JPH1|KALRN|KIF16B|KIF1B|KIRREL|L3MBTL3|LARP5|MAP3K5|MLLT3|MYO10|NFIA|NTN4|PAFAH1B1|PHLPP|PHLPPL|PLEKHA7|PUM1|RAPGEF2|SAP130|SAT1|SBF2|SCAPER|SCG5|SETD2|SIN3A|SLC25A12|SRPK2|STAG2|SVIL|TANC1|…
TC32	microRNATargets	hsa-miR-494	94	5.45903	0	0.00131863	100653095|ABTB2|AEBP2|ANKRA2|ARFGEF1|ASXL2|BDNF|C14orf43|C21orf63|CACHD1|CACNB2|CDH10|CENPI|CHD1|CITED2|COG3|CREBBP|CRKRS|CSNK1G1|DENND4C|DIP2C|DLG2|DLGAP1|DSEL|EBF3|EFNB2|FGFR2|FLJ25076|FNBP1L|FOXK2|FRYL|FUT8|GLI3|GPATCH8|HIVEP1|IGF1R|IGF2BP1|IKZF2|ING3|JPH1|KCNJ12|KCNJ3|KDM6A|KIAA0020|KIAA0802|KIF11|LRP8|LRRC39|MEIS2|MGA|MLLT3|NFATC3|NFIA|NLGN4X|NTN4|ODZ2|PDS5B|PHF20|PHLPP|PPFIA1|PRMT6|PTPRK|PU…
TC32	microRNATargets	hsa-miR-376c	47	5.44564	0	0.00131863	AEBP2|AFAP1|ALK|ARFGEF1|ARID2|BAHCC1|C14orf43|CABLES1|CACNB2|CCDC85C|CDH11|CEBPB|CEP192|CREBBP|CRKRS|CUX1|DLG2|EBF3|FAM49A|FGD4|GTF2IRD1|IGF1R|ING3|JMJD1C|KLHL28|LRP8|MAP4K3|MEIS2|OPN3|PAFAH1B1|PRR12|PTPRK|RAB28|SATB2|SENP1|SHB|SOX6|TDP1|TET3|TIAM1|TNFAIP8|TRIM16|UIMC1|VLDLR|WDR33|ZCCHC2|ZSWIM6
TC32	microRNATargets	hsa-miR-603	78	5.4286	0	0.00131863	AEBP2|AHCTF1|ANKRA2|ARFGEF1|ARHGEF10|ARID1A|ASAP1|BANP|BCOR|BMPR1A|C1orf77|C4orf8|C5orf25|C9orf72|CACNB2|CDH10|CDYL|CHSY1|COG3|CRKRS|CTBP2|CTCF|DENND4C|DLC1|EHMT1|EIF2C2|EPHA4|ERBB2IP|FAM120C|FAM69A|FBXO30|FGFR2|FNDC3B|FOS|FRMD4B|INSR|KALRN|KIAA0232|KIAA0240|KIAA1217|KIF11|KIF1B|LARP5|LGR4|LRP8|LRRC1|LRRC16A|MAML2|MARK3|MYO10|NAV3|NFATC3|NFIA|NTN4|PANK2|PDS5B|PIBF1|PLCB4|POU3F2|PRR12|PUM2|RAPH1|R…
TC32	microRNATargets	hsa-miR-505	90	5.42322	0	0.00131863	100505385|AHCTF1|ARID1A|ARIH1|ASAP1|ATAD2B|ATG10|BCAR3|BCL11B|BRD1|C20orf106|CENPI|CPEB2|CTCF|DENND4C|DIS3L2|EHMT1|ERC2|FAT1|FGF18|FGFR2|FNBP1L|FOXK2|FZD8|GOLPH3|GPATCH8|IGF1R|IKZF2|INTS6|KCNJ3|KDM2B|KIT|KLHL28|LIN28B|MAML2|MAN2A1|MEIS1|MEIS2|MLLT3|MYO10|MYST4|NCK2|NCOA2|NFATC3|NFIA|NFIC|NOTCH1|NUP153|NXN|PAFAH1B1|PHLPP|PHLPPL|PIBF1|POU4F2|PUM1|PUM2|RAPGEF6|RBM16|RHPN2|RIOK1|RPA4|SALL1|SAT1|SBF2|…
TC32	microRNATargets	hsa-miR-128	57	5.41736	0	0.00131863	ANKS1A|APOLD1|ARFGEF1|ARHGAP12|ARID2|ASAP1|BAZ2B|C2CD2|CCDC88C|CDH11|CITED2|EIF2C2|ERC2|FAM120C|FOXO1|FRYL|GIGYF2|GLT25D2|IFFO2|IRS1|JAG1|JMJD1C|KIAA0232|LBH|LDLR|LRP6|MEIS2|MLL3|MLLT10|NAV3|NEK6|NEURL1B|ORC5L|PDE7B|PDS5B|PHF20|PRKD1|PRR12|PTCH1|PTPN9|RERE|RICS|RREB1|SATB2|SLC10A7|SRPK2|SYT1|TAF4|TAOK1|TEAD1|TLK2|TTC28|UBR1|USP42|ZFHX3|ZNF608|ZNF827
TC32	microRNATargets	hsa-miR-497	171	5.37029	0	0.00131863	ABTB2|AEBP2|ANKRD27|ANKS1A|ARFGEF1|ARHGAP12|ARHGAP21|ARID1A|ASAP2|ASH1L|ATXN2|BANP|BCL11B|BCL2L2|BCOR|BCR|BDNF|BIRC6|BMPR1A|BMPR1B|BRD1|C11orf68|C14orf43|C4orf8|C6orf204|C6orf57|CACHD1|CAMSAP1|CCDC85C|CCDC88C|CDC42SE2|CHD6|CHSY1|CNOT6L|COG3|CPEB2|CRTC3|CTBP2|CUTC|CUX1|DENND2C|DENND5A|DIP2C|DSEL|EFNB2|EPC1|ERBB2IP|ERC2|FAM120C|FAM73A|FCHSD2|FGF18|FGFR2|FNDC3B|FOXK2|FOXO1|FRMD4B|FRYL|GATAD2B|GOLPH3…
TC32	microRNATargets	hsa-miR-33b	77	5.36266	0	0.00131863	ABTB2|AHCTF1|ARHGAP21|ARMCX5|ASAP1|BCL11B|BCOR|BMPR1A|C9orf72|CACNB2|CDH11|CHD6|CHN2|CTSK|DIP2C|DIS3L2|EBF1|EBF3|EPC1|FAT1|FGFR2|FMNL2|FUT8|FYN|ING3|KAT5|KDM6A|KIAA0020|KIF16B|KIRREL|LGR4|LMCD1|LRRC16A|MAP3K5|MEIS2|MLLT10|MLLT3|MYB|NFIA|NOG|NPAT|NTN4|NUP35|PAPPA|PCTK2|PFTK1|PIBF1|PLCB4|POU4F2|PPFIA1|PRKD1|PUM1|RAPGEF6|RBM20|RHPN2|SALL1|SAP130|SAT1|SATB2|SBF2|SETD2|SLC10A7|SLCO5A1|TAOK1|THSD4|TIPA…
TC32	microRNATargets	hsa-miR-520d	91	5.36184	0	0.00131863	ARHGEF10|ARIH1|ASAP1|ATXN1|ATXN2|BAZ2B|BCL11B|BIRC6|BMPR1A|BRD1|C5orf25|CASD1|CHD6|COG3|CRKRS|CTBP2|CUTC|DDX10|DENND4C|DENND5A|DIP2B|DIS3L2|EBF1|EBF3|EPC1|ERBB2IP|FAM120C|FAM69A|FGD4|FGF18|FGFR2|FNDC3B|FRMD4B|GATAD2B|GPATCH8|HMGXB4|IKZF2|IL1RAPL1|INSR|INTS6|ITPR1|JAG1|KDM6A|KIAA0240|KIAA0355|KIF1B|LGR4|LIN54|LRP8|LRRC39|MAN2A1|MEIS1|MLL3|MLLT10|NAV3|NFATC3|NFIC|NTN4|ORC5L|PAPPA|PFKFB3|PHLPPL|PIBF…
TC32	microRNATargets	hsa-miR-200a	124	5.29229	0	0.00131863	ABL2|ADNP2|ADRB1|AEBP2|AFF1|AKAP2|ATAD2B|ATXN1|BMPR1B|C1orf77|CACHD1|CACNB2|CCDC85C|CDH10|CENPA|CEP72|CMTM8|COG3|CREBBP|CTBP2|CTCF|CTSK|CTTNBP2|DAPK1|DDX10|DIP2B|DIP2C|DLC1|EGR2|ERC2|FGFR2|FNBP1L|FNDC3B|FOXP1|FZD8|GLI2|HDAC4|IFFO2|IGF2BP2|IGF2BP3|IKZF2|IL1RAPL1|INO80|JAG1|JAKMIP2|JMJD1C|JPH1|KALRN|KDM2B|KIAA1217|KIAA1267|KIF1B|KLHL29|LGR4|LMO3|LRRC1|MARK3|MED13L|MEIS1|MEIS2|MLL3|MLLT3|MN1|MYO10|M…
TC32	microRNATargets	hsa-miR-96	128	5.28087	0	0.00131863	ABTB2|AEBP2|ALK|ANKRD27|ARFGEF1|ARHGAP12|ARHGEF10|ARHGEF7|ARSJ|ASH1L|ATXN1|BCR|BRD1|C12orf60|C4orf8|C9orf72|CABLES1|CACNB2|CCDC41|CCDC88C|CDH11|CENPP|CITED2|CNOT6L|COG3|DDX10|DENND2C|DENND4C|DENND5A|DLG2|EBF1|EBF3|EFNA4|EFNB2|EGR2|EHMT1|EIF2C2|EP300|EPC1|ERC2|EXT1|FAM13A|FAT1|FNDC3B|FOXK2|FOXO1|FYN|HMGXB4|HSPA2|IGF1R|IL1RAPL1|INTS6|IRS1|ITPR1|JAG1|JARID2|JMJD1C|JMJD6|KAT5|KDM6A|KIAA0240|KIAA1217|…
TC32	microRNATargets	hsa-miR-211	139	5.26871	0	0.00131863	ABL2|AFAP1|AHCTF1|AKAP2|ANKRD27|ARHGAP12|ARID1A|ATAD2B|ATXN1|ATXN2|BCL11B|BCL2L2|BDNF|BIRC6|BMPR1A|C14orf43|C21orf63|C2CD2|C7orf53|C9orf72|CACNB2|CCDC8|CDH11|CHD1|CHN2|CLIP4|CTSK|DAPK1|DENND5A|DLG1|DYRK1A|EFNA5|EHMT1|EPC1|EPHA4|ERBB2IP|ERC2|FAM120C|FGF18|FOS|FOXK2|FRMD4B|FYN|FZD8|GIGYF2|HOXD4|IL12RB2|ING3|INO80|ITPR1|JAG1|JARID2|JRKL|KALRN|KAT5|KCNJ3|KDM2B|KIAA0232|KIAA0802|KIF1B|KIRREL|KLHL29|L3…
TC32	microRNATargets	hsa-miR-330	100	5.2495	0	0.00131863	AHCTF1|ARHGAP12|ARIH1|BANP|BCAR3|BCL11B|BMPR1A|BRD1|C6orf204|C9orf93|CACHD1|CACNB2|CHD1|CREBBP|CRTC3|CUTC|DDX10|DENND4C|DIP2B|DLG2|DYRK1A|EBF1|EBF3|EFNB2|EPC1|ERBB2IP|FAM120C|FAT1|FCHSD2|FGFR2|FNDC3B|FOXK2|FRMD4B|FUT8|FYN|GATAD2B|HOXD4|IKZF2|INO80|INSR|IWS1|JAG1|JAKMIP2|JARID2|JPH1|KALRN|KDM2B|KDM6A|KIAA0232|KIAA0355|KIAA0922|KIAA1267|KIF16B|KIF1B|KIN|LRP6|MAP4K3|MED13L|MEIS1|MLLT10|MYO10|NFATC3|…
TC32	microRNATargets	hsa-miR-145	133	5.23554	0	0.00131863	100653095|ABCC1|ABTB2|ADNP|ANKRD27|ARHGAP12|ARHGAP21|ARIH1|ASAP2|ATAD2B|ATXN1|ATXN2|BCOR|BCR|C13orf38|CACHD1|CACNB2|CITED2|CMTM8|CNOT6L|CRTC3|CTCF|CTSK|CUTC|CUX1|CYP27B1|DENND4C|DIS3L2|DLGAP1|DYRK1A|EBF1|EBF3|EPC1|EPHA4|FAM120C|FGFR2|FMNL2|FNDC3B|FOXK2|FOXO1|FRMD4B|FYN|HS6ST1|ID3|IGF1R|IKZF2|IL1RAPL1|INO80|IRS1|ITPR1|JAG1|JPH1|KALRN|KCNJ12|KDM6A|KIAA0355|KIF16B|KIF1B|KLHL28|LARP5|LGR4|LRCH1|LRP6|…
TC32	microRNATargets	hsa-miR-218	101	5.23519	0	0.00131863	ABTB2|ADRB1|AGAP1|AHCTF1|ANKRD1|ANKRD27|ARHGEF10|ASAP1|ATXN1|ATXN2|BANP|BAZ2B|BCL11B|BIRC6|BMPR1B|BRD1|CABLES1|CDC42SE2|CHD6|CHSY1|CNOT6L|CPEB2|CTTNBP2NL|CYTSA|DIS3L2|DLG2|EBF1|EBF3|EFNB2|ERC2|FAM13A|FBXO30|FCHSD2|FGD4|FGFR2|FLRT2|HIVEP1|INTS6|JAKMIP2|KALRN|KIAA1267|KIF11|KIF16B|KIF1B|KIT|KLHL29|L3MBTL3|LARP5|LEAP2|LGR4|LIN28B|LMO3|LOC729993|LRCH1|LRIG1|LRRC16A|MAGI1|MAN2A1|MARCH4|MLLT3|NAV3|NFIA…
TC32	microRNATargets	hsa-miR-206	110	5.23083	0	0.00131863	100287515|ABHD6|ARHGAP21|ARID2|ARIH1|ASAP2|ASXL2|ATXN2|BCL11B|BDNF|BMPR1B|C21orf63|C9orf72|CITED2|COG3|CTBP2|CTSK|CTTNBP2NL|CUTC|DAPK1|DIP2C|DKK1|DLC1|DLG1|EFNB2|EPHA4|FAM69A|FGD4|FGFR2|FLJ25076|FMNL2|FNBP1L|FNDC3B|FOXK2|FOXP1|FUT8|FYN|G2E3|GADL1|GOLPH3|HDAC4|IGF1R|IKZF2|JARID2|KCNJ3|KDM2B|KDM6A|KIAA0802|KIAA1462|KIRREL|KLF13|LGR4|LRCH1|LRRC16A|MAGI1|MAP4K3|MEIS1|MYB|MYO10|NAV3|NCK2|NFIA|PAFAH1B1…
TC32	microRNATargets	hsa-miR-147	86	5.21959	0	0.00131863	AEBP2|ANKRD27|ARHGAP21|ARIH1|ATAD2B|ATXN2|BCOR|CCDC41|CDH11|CDYL|COG3|CREBBP|CTSK|DAPK1|DENND5A|DIP2C|DIS3L2|EHMT1|EPC1|EPHA4|ERBB2IP|FGFR2|FNDC3B|FOXK2|FYN|GPATCH8|IFRD1|ING3|INO80|INSR|JAKMIP2|KDM2B|KIAA0355|KIAA0802|KIAA1217|KIF16B|KIF1B|KIRREL|KLHL29|LGR4|LRRC34|MAP4K3|MARK3|MLL3|MLLT3|MYO10|NAV3|NFIA|NLGN4X|NLK|NOTCH1|NTN4|PAPPA|PHLPP|PLEKHA5|PTPN9|PTPRK|RAB28|RGS4|RHPN2|RP1-21O18.1|SAP130|S…
TC32	microRNATargets	hsa-miR-27b	126	5.19386	0	0.00131863	ABCC1|ABHD6|ABTB2|AFAP1|ARFGEF1|ARHGAP12|ARHGAP21|ARID2|ASAP1|ATAD2B|BCOR|C5orf53|CACNB2|CDH11|CDYL|CHN2|COG3|COL27A1|CTCF|CTSK|DENND4C|DENND5A|DET1|DIS3L2|DYRK1A|EBF3|EFHA2|EIF2C2|EPC1|EPHA4|FAM120C|FBXO30|FGFR2|FLJ14213|FLRT2|FOXK2|FOXO1|GBGT1|GLT25D2|GRK5|HJURP|HOXD4|HUNK|ID3|INSR|IRS1|JAG1|JAKMIP2|JMJD1C|KAT5|KIAA1267|KIF1B|KLHL29|LBH|LDB2|LGR4|LIN28B|LRP8|LRRC1|MAN2A1|MAP3K5|MAP4K3|MED13L|ME…
TC32	microRNATargets	hsa-miR-302a	103	5.19328	0	0.00131863	AEBP2|ARHGEF10|ARIH1|ASAP1|ASXL2|ATXN2|BAZ2B|BCOR|BMPR1A|BRD1|C2CD2|CASD1|CLIP4|COG3|CTBP2|CUX1|DDX10|DKK1|EBF3|ERBB2IP|FAM120C|FAM69A|FGD4|FGFR2|FNDC3B|FRMD4B|FZD8|GATAD2B|GPATCH8|GRM2|HDAC4|HMGXB4|IGF1R|IL1RAPL1|IL8|INO80|INSR|INTS6|IRF2|JAG1|JAKMIP2|JRKL|KALRN|KDM6A|KIAA0240|KIAA0355|KIAA1267|KIF1B|KLF13|LGR4|LIN54|LMO3|LRCH1|LRRC16A|LRRC39|LRRC66|MAN2A1|MLL3|MLLT10|MTUS1|MYB|MYST4|NAV3|NFATC3…
TC32	microRNATargets	hsa-miR-454-3p	76	5.19327	0	0.00131863	ARHGAP21|ASAP1|ATXN1|ATXN2|C9orf72|CACNB2|CDYL|CTBP2|CUX1|DENND4C|DENND5A|EHMT1|EPC1|EPHA4|ERBB2IP|ERC2|FBXO30|GATAD2B|GOLPH3|ID3|IGF2BP2|INO80|ITPR1|JARID2|KALRN|KDM6A|KIAA0802|KIAA1217|KIF11|KIF16B|KIF1B|KLHL28|KLHL29|L3MBTL3|LRP8|LRRC1|MAP3K5|MEIS2|MLLT10|MYB|MYO10|NAV3|NFATC3|NOG|NUP153|NUP35|PAFAH1B1|PFKFB3|PHF20|PLCB4|PLEKHA5|POU3F2|POU4F2|RERE|RNF111|RPRD2|SATB2|SBF2|SCAPER|SGIP1|SLC24A3|S…
TC32	microRNATargets	hsa-miR-217	107	5.17303	0	0.00131863	AEBP2|AHCTF1|AKAP2|ARHGAP12|ARHGEF10|ARID1A|ARID2|ARIH1|ASAP1|ASAP2|ATAD2B|ATXN2|BCL11B|C15orf40|CACHD1|CASD1|CHN2|CHSY1|CITED2|COG3|DENND4C|DET1|DIP2C|DKK1|DLC1|DLGAP1|DYRK1A|EHMT1|EIF2C2|ELAC1|EP300|EPC1|FAT1|FBXO30|FGFR2|FNDC3B|FOXK2|FOXP1|GATAD2B|GIGYF2|GRM2|IKZF2|ING3|INTS6|JAG1|JARID2|KAT5|KIAA0020|KIAA0802|KIF16B|KIN|KLHL29|L3MBTL3|LIN54|LRP8|LRRC16A|MAN2A1|MEIS1|MGA|MLLT10|MLLT3|MYST4|NAV…
TC32	microRNATargets	hsa-miR-34c	138	5.15471	0	0.00131863	ABCC1|AHCTF1|ANKRD27|ARHGEF10|ARID1A|ARID2|ASAP2|BANP|BCL11B|BIRC6|BMPR1A|BRD1|C4orf8|C5orf25|C5orf53|C9orf72|CACHD1|CACNB2|CDH10|CDKL3|CHD1|CITED2|CNOT6L|COG3|CRKRS|CRTC3|CTCF|CTSK|CTTNBP2|CUTC|CUX1|DDX10|DENND4C|DLGAP1|EBF1|EGR2|EHMT1|EPHA4|ERBB2IP|ERC2|FAT1|FBXO30|FGFR2|FOS|FOXK2|FOXP1|FRMD4B|FUT8|FYN|GATAD2B|GIGYF2|GRM2|HOXD4|HSPA2|IFRD1|IGF1R|IGF2BP3|IKZF2|IL1RAPL1|INO80|ITPR1|JAG1|JARID2|JP…
TC32	microRNATargets	hsa-miR-148a	107	5.11617	0	0.00131863	ARFGEF1|ARHGAP12|ARHGAP21|ATXN1|ATXN2|BANP|BCAR3|BCL2L2|C15orf48|C3orf21|C5orf53|CACHD1|CACNB2|CCDC41|CDH11|CDYL|CEP72|CHD1|CREBBP|CRTC3|CUX1|DAPK1|DENND4C|DENND5A|DIP2B|DKK1|DYRK1A|EFNB2|EGR2|EHMT1|EP300|EPHA4|ERBB2IP|FGFR2|FLJ14213|FOXK2|FYN|FZD8|GATAD2B|GOLPH3|GPATCH8|GRM2|HEXIM1|ID3|IKZF2|INO80|INTS6|ITPR1|JAG1|KALRN|KDM2B|KIAA0802|KIAA1217|KIAA1267|KIF1B|L3MBTL3|LARP5|LIN28B|LRP8|MAML2|MLLT1…
TC32	microRNATargets	hsa-miR-648	92	5.10986	0	0.00131863	ABL2|AHCTF1|ARFGEF1|ARHGAP21|CDH11|CHD1|COG3|CPEB2|CRKRS|CTBP2|CTCF|CUX1|DDX10|DENND4C|DIS3L2|DLC1|EBF3|EGR2|EHMT1|EP300|FGF18|FGFR2|FNBP1L|FRMD4B|FUT8|FZD8|GATAD2B|GIGYF2|HOXD4|ID3|IGF1R|IKZF2|JARID2|KAT5|KDM2B|KIAA0232|KIAA0240|KIAA0355|KIF11|KIF1B|L3MBTL3|LIN54|LRP8|LRRC1|MAP3K5|MAP4K3|MEIS2|NAV3|NFATC3|NLGN4X|NLK|NOG|NOTCH1|NUP35|NUP98|PFKFB3|PHF20|PLEKHA5|PLEKHA7|PPFIA1|PTPN9|PTPRK|PUM1|RERE…
TC32	microRNATargets	hsa-miR-136	97	5.0576	0	0.00131863	ANKRD11|ARHGAP12|ASH1L|BCL11B|BDNF|BRD1|C2orf18|C5orf37|C9orf93|CPEB2|CTCF|CTTNBP2|CUX1|DIS3L2|DYRK1A|EBF1|ELAC1|EPC1|EPHA4|FAM69A|FBXO30|FOS|FOXP1|FUT8|GIGYF2|IGF1R|IKZF2|INO80|INSR|IRS1|JARID2|KALRN|KDM2B|KDM6A|KIAA0020|KIAA0240|KIAA1267|KIF1B|LMCD1|LOC729993|LRIG3|LRP6|LRRC39|MAN2A1|MAP3K5|MLLT3|MYB|MYST4|NAV3|NFIA|NLGN4X|NOTCH1|NUP35|OSBPL3|PCTK2|PHF20|PHLPP|PLCB4|POU4F2|PRR12|PTCH1|PTPN9|PTP…
TC32	microRNATargets	hsa-miR-301	62	5.03189	0	0.00131863	ARHGAP21|ARID1A|ASAP1|BRD1|C4orf8|C9orf72|CHD1|CHSY1|CITED2|CUX1|DAPK1|DENND4C|EFNB2|EGR2|EP300|EPC1|ERBB2IP|ERC2|ID3|INO80|INSR|JAG1|JARID2|KIAA0802|KIAA1217|KIF1B|KLHL28|KLHL29|L3MBTL3|LDB2|LGR4|MAP3K5|MEIS1|MLLT10|NAV3|NFATC3|NFIA|NOG|NUP153|PFKFB3|PHF20|PLCB4|PLEKHA7|POU4F2|PUM1|RAB28|RERE|SBF2|SCAPER|SHB|SLC24A3|SLC25A12|SLC38A2|SPEN|SRPK2|TANC1|TBC1D12|TFAP2A|TRDN|TRPC4|WAC|ZNF827
TC32	microRNATargets	hsa-miR-520g	66	5.01257	0	0.00131863	AMACR|ASH1L|ATXN1|ATXN2|BCL11B|BCOR|BMPR1A|C1QTNF3|CHD1|CNOT6L|COG3|CRKRS|CTCF|CTSK|CUX1|DDX10|DENND4C|DIP2B|DIP2C|DLG2|EBF3|EGR2|EHMT1|FGD4|FGFR2|ITPR1|JAG1|KIAA0355|KIF11|KIF1B|KIRREL|KLHL29|LGR4|LIN28B|LIN54|LRCH1|LRRC39|MAML2|MAP3K5|MLLT10|NFATC3|NFIA|NLK|NUP98|PAPPA|PDS5B|PHF20|RAB28|RHPN2|RPRD2|SCAPER|SERAC1|SETD2|SIN3A|SLC24A3|STAG2|TANC1|TET3|TOX3|TRAF5|TTC21B|VLDLR|WDR33|ZMIZ1|ZNF521|ZNF…
TC32	microRNATargets	hsa-miR-768-3p	91	5.00702	0	0.00131863	ANKRD27|ARHGAP21|ARID1A|ATXN1|BCL11B|BCOR|BDNF|BRD1|C5orf53|C9orf72|CASD1|CDH10|CDYL|CRKRS|CRTC3|DENND4C|DENND5A|EPHA4|FAM120C|FAM69A|FAT1|FBXO30|FGFR2|FNDC3B|FOS|FUT8|GATAD2B|IL1RAPL1|INO80|JARID2|KDM2B|KIAA0232|KIAA0355|KIF16B|KIF1B|KLHL29|L3MBTL3|LDB2|LGR4|LRP6|LRRC1|MAP3K5|MAP4K3|MEIS2|MLLT10|MLLT3|NAV3|NFIA|NLGN4X|NUP153|ORC5L|PANK2|PAPPA|PHF20|PHLPP|PHLPPL|PLEKHA5|POU3F2|PPFIA1|PTCH1|PTPRK|…
TC32	microRNATargets	hsa-miR-26a	74	5.00245	0	0.00131863	ACRC|ADNP2|ANKS1A|ARHGAP21|ARID2|ARID3A|BAZ2B|BCOR|BDP1|C1orf77|C9orf93|CAMSAP1|CHSY1|CPEB2|CTBP2|DAPK1|DENND4C|DYRK1A|EPC1|ERC2|FANCF|FLJ14213|FRMD4B|IL1RAPL1|ING3|INTU|ITPR1|JAG1|JAKMIP2|JARID2|KALRN|KDM6A|KIF11|KIF1B|KIN|LGR4|LRRC16A|MAN2A1|MAP4K3|MED13L|MICAL3|MLLT10|MLLT3|NEK6|NLK|NOG|NTN4|NUP153|ORC5L|PSD3|RABGGTB|RGS4|RNF111|SALL1|SAT1|SBF2|SCAPER|SEMA4D|SGEF|SLC38A2|SSH2|TCF7L2|TET1|TOB1|…
TC32	microRNATargets	hsa-miR-506	145	4.98954	0	0.00131863	ABCC1|ABTB2|ADNP|ADNP2|ANKRD27|ARHGAP21|ARHGEF10|ATAD2B|BANP|BAZ2B|BCL11B|BDNF|BMPR1A|BMPR1B|C14orf43|C4orf30|C9orf72|CACNB2|CHD1|CHSY1|COG3|CRTC3|CTBP2|CUTC|CYTSA|DAPK1|DENND4C|DYRK1A|EBF1|EBF3|EGR2|EIF2C2|EPC1|FAM120C|FBXO30|FCHSD2|FLJ14213|FMNL2|FOSL2|FRMD4B|FUT8|GAS1|GLI3|GPATCH8|GRM2|HDAC4|HEXIM1|HIVEP1|HMGXB4|IFFO2|IGF2BP1|IGF2BP2|IKZF2|INO80|INSR|INTS6|IRS1|JAG1|JARID2|KALRN|KDM6A|KIAA0355…
TC32	microRNATargets	hsa-miR-17-3p	102	4.98658	0	0.00131863	ABCC1|ABTB2|AEBP2|ARFGEF1|ARHGEF10|ARID1A|ARID2|ATAD2B|ATXN1|ATXN2|BAZ2B|BCL11B|BCOR|C9orf72|CACNB2|CHD1|CHN2|COG3|CRTC3|CTBP2|CTCF|CTTNBP2|CUX1|DAPK1|DDX10|DENND5A|DIP2C|DIS3L2|DLG2|EBF3|FAM69A|FMNL2|FNBP1L|FOS|FOXK2|FOXP1|FRMD4B|FYN|FZD8|HOXD4|IGF1R|IGF2BP2|IKZF2|INO80|JAG1|JARID2|KAT5|KDM6A|KIAA0232|KIAA1267|KIF1B|KIRREL|KLHL28|KLHL29|L3MBTL3|MAML2|MAP3K5|MLLT1|MLLT10|NAV3|NFATC3|NLK|NTN4|NUP3…
TC32	microRNATargets	hsa-miR-30e	72	4.97829	0	0.00131863	100653095|ABL1|ADRB1|ANKRA2|ARID1A|ARID3A|BAZ2B|BCL11B|BCOR|BDNF|BIRC6|BRD1|C9orf72|CACHD1|CACNB2|CSNK1G1|DENND4C|DET1|EBF3|EIF2C2|FAM49A|FCER1G|GIGYF2|GMEB2|GRK5|HIVEP1|IKZF2|IRS1|JAKMIP2|KALRN|KCNJ12|KCNJ3|KIAA0355|KIF16B|LIN28B|MAP3K5|MARCH4|MARK3|MEIS2|MGA|MLLT10|NAV3|PER2|PIBF1|PLCB4|POU4F2|PPARGC1B|PTPRK|RAPGEF6|RGL1|SAT1|SCAND3|SCHIP1|SLC23A2|SLC38A2|SOX9|SPEN|SSH2|STAG2|TAOK1|TCF7L2|TDG|T…
TC32	microRNATargets	hsa-miR-516-5p	95	4.94071	0	0.00131863	ABL2|ABTB2|ANKRA2|ARHGAP12|ARHGAP21|ATXN1|C9orf72|CACNB2|CDH11|CDYL|CHSY1|CPEB2|CRTC3|CTBP2|CTSK|CUX1|DET1|DIP2B|DIP2C|DIS3L2|DLC1|EIF2C2|ERBB2IP|FAM120C|FGFR2|FOS|GOLPH3|GRK5|ID3|IGF2BP3|IKZF2|ING3|INTU|JARID2|KAT5|KDM6A|KIAA0240|KIAA0802|KIAA1267|KLHL28|KLHL29|L3MBTL3|LARP5|LDB2|LMCD1|LMO3|LRIG3|LRP8|MAN2A1|MED13L|MEIS1|MEIS2|MLLT3|MYO10|NFATC3|NLK|NOTCH1|NUP153|NUP98|PFKFB3|PHLPP|PHLPPL|PLCB4|…
TC32	microRNATargets	hsa-miR-524*	56	4.93949	0	0.00131863	ADNP|AHCTF1|ATAD2B|ATXN2|BAZ2B|BCOR|BMPR1B|C6orf204|CHSY1|CITED2|CNOT6L|CRTC3|DAPK1|EGR2|EPC1|GATAD2B|JMJD1C|KALRN|KDM2B|KIAA0020|KIAA0802|KIAA1217|KIF1B|KLHL29|LGR4|LRRC34|MAP4K3|MEIS2|MYST4|NFIA|PDZRN3|PLCB4|PTK2|PTPN9|PTPRK|PUM1|PUM2|RAPGEF6|RGS4|SBF2|SCAPER|SLC25A12|SLC38A2|SOX6|SRPK2|TANC1|TCF7L2|TFAP2B|TMEM117|TRRAP|UPF2|USP10|UVRAG|WAC|WDFY3|ZMYND8
TC32	microRNATargets	hsa-miR-137	90	4.91966	0	0.00131863	100287515|ABHD6|AHCTF1|AKAP2|ARHGAP11A|ARHGEF7|ASH1L|ATXN1|BCOR|BDP1|BRD1|C1QTNF3|C2CD2|C4orf8|C5orf37|C6orf204|CACNB2|CCDC85C|CHD1|CNOT6L|CREBBP|CRTC3|CSTF2T|CTA-221G9.4|CTTNBP2|CTTNBP2NL|DIP2C|DYRK1A|EGR2|EPHA4|ERBB2IP|FBXO30|FGD4|FLRT2|FMNL2|FNBP1L|FNDC3B|GPATCH8|JPH1|KAT5|KIAA0240|KIT|KLHL28|LGR4|LOC729993|LRP6|LRRC1|MAN2A1|MARK3|MTUS1|NAP5|NCK2|NCOA2|NINL|NLGN4X|NLK|NOTCH1|OSBPL3|PALM2-AKAP2…
TC32	microRNATargets	hsa-miR-544	83	4.91511	0	0.00131863	ABHD13|ACRC|ADNP|ADNP2|AEBP2|ANKRD1|BCL11B|BCR|BIRC6|BRD1|C4orf8|C6orf204|CACHD1|CBFA2T2|CHD6|CHN2|COG3|CPEB2|CREBBP|CTTNBP2NL|DAPK1|DENND4C|DIP2C|DIS3L2|DYRK1A|EFNB2|FCHSD2|FOXO1|FOXP1|FUT4|GADL1|HIST2H2BE|IKZF2|INSR|JAG1|JARID2|KCNJ3|KDM2B|KIAA0020|KIN|KLHL29|LHFPL2|LIN54|MAP3K5|MED13L|MLL3|MLLT3|NINL|NPAT|PAPPA|PLEKHA7|POU3F2|PRKD1|PTPRK|RAPGEF2|RAPH1|RBL1|RBM16|RCOR1|RGL1|ROR1|RPRD2|SLC24A3|S…
TC32	microRNATargets	hsa-miR-152	138	4.89619	0	0.00131863	ABTB2|AHCTF1|ANKRD27|ARFGEF1|ARHGAP21|ARID3A|ASAP1|ATXN1|ATXN2|BAHCC1|BANP|BAZ2B|BCL2L2|C15orf48|C3orf21|C3orf64|C5orf25|C5orf53|CACNB2|CCDC41|CHD1|CHSY1|COG3|CREBBP|CTTNBP2NL|CUX1|DAPK1|DENND2C|DENND4C|DIP2B|DIP2C|DLG2|DLGAP1|DYRK1A|EFNB2|EHMT1|EP300|EPHA4|ERBB2IP|ERC2|FAM69A|FBXO30|FGFR2|FLJ14213|FOS|FOXK2|FRYL|FYN|FZD8|GAS1|GATAD2B|GPATCH8|HEXIM1|ID3|IGF1R|IKZF2|ING3|INO80|INSR|INTS6|IRS1|ITPR…
TC32	microRNATargets	hsa-miR-23b	87	4.887	0	0.00131863	ACRC|AEBP2|APOLD1|ARHGAP21|ATXN1|BAZ2B|BCAR3|BCL11B|BCOR|C9orf93|CACNB2|CBFA2T2|CDKL3|CEP192|CHSY1|CNOT6L|CPEB2|CTCF|CTSK|CUTC|DAPK1|DIP2C|DIS3L2|DLG2|EBF3|EGR2|ELF4|ERC2|FOS|FOXP1|FUT4|FYN|GRK5|HMGCL|HMGXB4|ID3|ING3|INTS6|INTU|IRF2|IRS1|IWS1|JAKMIP2|JMJD1C|KDM6A|KIAA0922|KIF11|KIF1B|LGR5|LHFPL2|LMCD1|LRIG1|MAN2A1|MAP3K5|MED13L|MEIS2|NACC2|NEK6|NLGN4X|NUAK2|PAK6|PANK2|PLCB4|POU4F2|PTCH1|PTPRK|PUM…
TC32	microRNATargets	hsa-miR-15b	135	4.8833	0	0.00131863	ABHD13|ABTB2|AEBP2|ANKRD27|ARHGAP12|ARHGEF10|ASAP2|ATXN2|BCL11B|BCL2L2|BCOR|BCR|BDNF|BIRC6|BMPR1A|BRD1|C11orf68|C15orf40|C5orf53|C6orf57|CAMSAP1|CCDC88C|CNOT6L|COG3|CPEB2|DENND5A|DIP2C|DSEL|DYRK1A|ERBB2IP|ERC2|FBXO30|FCHSD2|FRMD4B|GATAD2B|GOLPH3|GPATCH8|HMGXB4|ID3|IGF1R|IL1RAPL1|INO80|INSR|ITPR1|JAG1|JARID2|JPH1|KALRN|KIAA0802|KIAA1267|KIF16B|KIF1B|LGR4|LIN28B|LRIG1|LRP6|LRRC1|LRRC16A|MEIS1|MLLT1…
TC32	microRNATargets	hsa-miR-421	95	4.87998	0	0.00131863	ARFGEF1|ARHGAP12|ARHGEF10|ARID1A|ASAP1|ASH1L|ATAD2B|ATXN1|BANP|BCL11B|BCOR|BRD1|CASD1|CDKL3|CEBPB|CITED2|CNOT6L|COG3|CPEB2|DDX10|DIS3L2|DLG2|EHMT1|EPHA4|FCHSD2|FGD4|FLRT2|FNBP1L|FOXP1|FZD8|GRLF1|HDAC4|IKZF2|INTU|IRS1|JAKMIP2|JARID2|JMJD6|JPH1|KALRN|KIAA0182|KIAA1217|KIAA1267|KIF1B|KLHL29|LARP5|LDB2|LGR4|LRP8|LRRC16A|MAGI1|MAML2|MEIS2|NFIA|NOTCH1|NTN4|NXN|ORC5L|PAFAH1B1|PAPPA|PLEKHA5|PRKD1|PTK2|PT…
TC32	microRNATargets	hsa-miR-200c	81	4.8168	0	0.00131863	100287515|100506658|AKAP2|ANKRD27|ARHGAP21|ARIH1|ASAP1|ASH1L|ATXN1|BCL11B|C12orf4|C13orf38|C9orf93|CACHD1|CACNB2|CASD1|CDYL|CEP192|CHD1|CHD6|CHN2|COG3|CREBBP|CTBP2|CUTC|DENND4C|DENND5A|DLC1|EFNB2|EP300|FGFR2|FNDC3B|FOXP1|GATAD2B|GLI3|GPATCH8|KCNJ3|KDM6A|KLHL29|MAML2|MAP4K3|MTUS1|MYST4|NCOA2|NFIA|NLGN4X|NOG|NUP153|NUP35|PALM2-AKAP2|PCTK2|PDS5B|PPFIA1|PTPRK|RGL1|RHPN2|SERPINI1|SGEF|SGIP1|SLC38A2|SP…
TC32	microRNATargets	hsa-miR-519e*	93	4.80725	0	0.00131863	ABTB2|ARID1A|ATAD2B|ATXN2|BMPR1A|BRD1|C4orf8|C9orf72|CHSY1|CTCF|DAPK1|DENND4C|DET1|DIS3L2|DLG2|EBF3|EGR2|EHMT1|EPC1|EPHA4|FAM120C|FAM69A|FAT1|FGF18|FGFR2|FNDC3B|FRMD4B|FYN|GATAD2B|ID3|IGF2BP2|IKZF2|INO80|INSR|INTS6|IRS1|ITPR1|IWS1|JARID2|JPH1|KALRN|KDM2B|KIAA1217|KIF16B|KLHL29|LARP5|LDB2|LRRC16A|MAP3K5|MLLT10|MLLT3|MYST4|NFIA|NOTCH1|NTN4|NUP35|PAPPA|PCTK2|PDS5B|PHF20|PHLPPL|PIBF1|PLCB4|PLEKHA7|PO…
TC32	microRNATargets	hsa-miR-520d*	54	4.80072	0	0.00131863	AHCTF1|ATAD2B|ATXN2|BAZ2B|BMPR1B|C6orf204|CITED2|CRTC3|CUX1|DAPK1|DENND4C|EGR2|FAM120C|FNDC3B|GATAD2B|GPATCH8|IGF2BP3|IKZF2|IL1RAPL1|JARID2|JMJD1C|KDM6A|KIF1B|KIN|KIRREL|KLHL29|L3MBTL3|LARP5|MLLT10|MYO10|MYST4|NFATC3|NFIA|NLGN4X|NOTCH1|PDZRN3|PHF20|PHLPP|PUM1|RHPN2|SAT1|SCAPER|SERAC1|SIN3A|SLC25A12|SLC38A2|SOX6|SPEN|SRPK2|STRN3|SYT1|SYT17|TCF7L2|WDFY3
TC32	microRNATargets	hsa-miR-646	122	4.77721	0	0.00131863	ABTB2|AEBP2|AMACR|ARFGEF1|ARHGEF10|ARID1A|ASAP1|ASH1L|ATXN2|BANP|BCAR3|BCOR|BDNF|BRD1|C1QTNF3|CACHD1|CACNB2|CASD1|CDH10|CDYL|CHD6|CHSY1|CNOT6L|CRTC3|CTCF|CUX1|DENND4C|DET1|DIP2C|DIS3L2|DLGAP1|DYRK1A|EFNB2|EHMT1|EPC1|FAM120C|FAT1|FGFR2|FNBP1L|FYN|GATAD2B|GRM2|ID3|IFRD1|IGF1R|IKZF2|INSR|JAG1|KALRN|KAT5|KIAA0232|KIAA0355|KIAA1217|KIAA1267|KIF1B|KLHL29|LRP8|LRRC1|LRRC16A|MARK3|MEIS1|MEIS2|MLL3|MLLT1|…
TC32	microRNATargets	hsa-miR-326	148	4.771	0	0.00131863	ABCC1|ARFGEF1|ARHGEF10|ASAP1|ASH1L|ATAD2B|ATXN1|ATXN2|BCL11B|BCL2L2|BMPR1B|C4orf8|C9orf72|CACHD1|CDH11|CEP192|CNOT6L|COG3|CRKRS|CRTC3|CTCF|CTSK|CTTNBP2|CUTC|CUX1|DAPK1|DIP2C|DIS3L2|DLGAP1|EBF1|EGR2|EHMT1|EIF2C2|EP300|EPHA4|ERBB2IP|FAM120C|FGF18|FGFR2|FOXP1|FRMD4B|FYN|FZD8|GADL1|GATAD2B|GOLPH3|GPATCH8|GRK5|GRM2|IGF2BP1|IGF2BP2|INO80|INSR|ITPR1|JAKMIP3|JARID2|KAT5|KDM2B|KIAA0232|KIAA0355|KIAA0802|K…
TC32	microRNATargets	hsa-miR-511	63	4.75688	0	0.00131863	ABCC1|ARFGEF1|ARID1A|ASH1L|BCOR|BMPR1B|CCDC41|CDH11|CREBBP|CTBP2|CTCF|DENND5A|DIP2C|DLG2|EHMT1|EPHA4|ERC2|FBXO30|FCHSD2|FZD8|HSPA2|ID3|INSR|KALRN|KAT5|KLHL29|LDB2|LGR4|LIN28B|LRP8|MAN2A1|MAP3K5|MLLT10|MYO10|NFATC3|NFIC|NOTCH1|NTN4|ORC5L|PAFAH1B1|PAPPA|PHLPP|PLCB4|PPFIA1|PTPRK|PUM2|RAPH1|RBM16|SATB2|SETBP1|SHB|SIN3A|SOX9|SPEN|TANC1|TRIM16|TSPAN5|WAC|ZC3H10|ZEB2|ZFX|ZMIZ1|ZNF608
TC32	microRNATargets	hsa-miR-17-5p	113	4.7351	0.0005	0.00131863	AHCTF1|AKAP13|AMACR|ARHGAP12|ARHGAP21|ARHGEF10|ARIH1|ASH1L|ATXN1|BCL11B|BCL2L2|BRD1|C1QTNF3|C1orf63|C2CD2|C5orf25|CACHD1|CASD1|CDH10|CHD1|CLIP4|CSRNP3|CTSK|CUX1|DENND4C|DIP2B|DIS3L2|DLG2|DYRK1A|EFNB2|EGR2|EPHA4|FBXO30|FGD4|FGFR2|FNBP1L|FNDC3B|GATAD2B|GIGYF2|GRLF1|HDAC4|IGF2BP2|IKZF2|INO80|INTS6|IWS1|JRKL|KIAA0240|KIAA0355|KIAA0802|KIAA0922|KIF11|KIF1B|L3MBTL3|LIN54|LMO3|LRIG1|MAML2|MAP3K5|MLL3|ML…
TC32	microRNATargets	hsa-miR-132	107	4.71259	0	0.00131863	100653095|ABCC1|AEBP2|APOLD1|ARHGEF10|ARID1A|ARID2|ARIH1|ATXN1|BAZ2B|BCOR|C14orf43|C9orf72|C9orf93|CBFA2T2|CCDC41|CHD1|CSRNP3|CTSK|DAPK1|DDX10|DENND5A|EFNB2|EP300|FAM120C|FAM54A|FGFR2|FOXO1|GIGYF2|GLI3|HMGXB4|INO80|INTS6|KCNJ12|KDM6A|KIAA0240|KIAA1217|KIAA1267|L3MBTL3|LGR4|LIN28B|LMCD1|LMO3|MAML2|MEIS1|MEIS2|MLLT10|MLLT3|MYB|NLK|NOTCH1|NUP98|PALM2|PANK2|PCGF3|PDE7B|PFTK1|PHF20|PIBF1|PLCB4|POU4F2|…
TC32	microRNATargets	hsa-miR-302c	105	4.70856	0	0.00131863	ARHGEF10|ARIH1|ASAP1|ASH1L|ASXL2|ATXN1|ATXN2|BANP|BAZ2B|BCOR|BMPR1A|BRD1|C19orf48|C2CD2|C9orf72|CHD1|CLIP4|COG3|CTBP2|CTSK|CUX1|DDX10|DENND5A|DIP2C|DIS3L2|DKK1|DLG2|EBF3|EPC1|FAM120C|FAM69A|FGD4|FGFR2|FNDC3B|GATAD2B|GIGYF2|GPATCH8|GRK5|GRM2|HDAC4|HMGXB4|IGF1R|IGF2BP2|IL1RAPL1|IL8|INO80|INTS6|IRF2|JRKL|KDM6A|KIAA0240|KIAA0922|KIAA1267|KIF11|KIF1B|KIRREL|KLF13|LGR4|LRP8|LRRC66|MEIS2|MLL3|MLLT10|MTU…
TC32	microRNATargets	hsa-miR-302a*	33	4.68718	0	0.00131863	ARFGEF1|ARID1A|ATXN1|BMPR1A|BRD1|C4orf8|C5orf25|CDYL|CHSY1|DAPK1|EBF3|FBXO30|FCHSD2|FOXP1|GRM2|IGF2BP2|KDM2B|KIF16B|NFIC|NUP35|PTPN9|RAB28|RAPGEF6|RPRD2|SERAC1|SETBP1|SLC24A3|TFAP2A|UPF2|UVRAG|ZMYND8|ZNF609|ZNF827
TC32	microRNATargets	hsa-miR-222	101	4.64591	0	0.00131863	ABTB2|ADNP2|AKAP13|ARFGEF1|ARHGEF7|ARID1A|ATAD2B|ATXN1|BAZ2B|BCL11B|BIRC6|C5orf37|C9orf72|CACHD1|CACNB2|CHSY1|CITED2|CRTC3|CTCF|DAPK1|DLG2|DLGAP1|DYRK1A|EBF3|EIF2C2|FAM69A|FAT1|FNBP1L|FOS|FOXP1|FZD8|GBGT1|GLI2|HEXIM1|ID3|IFRD1|IGF2BP2|IKZF2|IRF2|IRS1|JAKMIP2|JARID2|KALRN|KDM6A|KIAA1217|KIAA1267|KIF11|KIF16B|KIT|KLHL29|LHFPL2|MARK3|MEIS1|MLLT10|MYB|MYO10|NFATC3|NFIC|NLK|NUP153|NUP98|NXN|OSBPL3|PCG…
TC32	microRNATargets	hsa-miR-411	49	4.64321	0	0.00131863	ANKRA2|APOLD1|ARHGEF10|ARID1A|ATAD2B|C5orf53|C6orf145|C9orf72|CACHD1|CAMSAP1|CCDC85C|CDC42SE2|CHD1|CUTC|DYRK1A|EGR2|EIF2C2|EPC1|FAM69A|FBXO30|FOXO1|FRMD4B|GOLPH3|IKZF2|JMJD1C|KALRN|KDM6A|KIAA1217|LMO3|MAP3K5|MEIS2|NAV3|NFIA|PDZRN3|PLCB4|PPFIA1|PUM1|RAPGEF2|RAPH1|RPRD2|SALL1|TAF4|TAOK1|TRAF3|TRIM33|UBE2R2|UVRAG|ZNF608|ZNRF3
TC32	microRNATargets	hsa-miR-129-5p	56	4.58835	0	0.00131863	100653095|ASH1L|ATG10|BANP|BCL11B|C5orf53|CSTF2T|CTBP2|CUX1|DLC1|EBF1|EGR2|EP300|ETV6|FNDC3B|FUT8|HMGXB4|HS6ST1|IFFO2|ING3|INTS6|KAT5|KCNJ12|KIAA0182|KLF13|KLHL28|LOC729993|MEIS1|MLL3|MYST4|NEURL1B|NLGN4X|PHF20|PMEPA1|PTCH1|RERE|SETBP1|SKI|SLC7A1|SPIRE1|SSH2|TAOK1|TBC1D9|TBL1X|TEX14|THSD4|TMEM201|TTC28|UBR1|WDFY3|WDR5B|ZFX|ZNF280C|ZNF407|ZNF516|ZNF608
TC32	microRNATargets	hsa-miR-573	71	4.58304	0	0.00131863	AEBP2|ARHGAP12|ATXN1|BAZ2B|BCAR3|BIRC6|BRD1|CACHD1|CHD1|CHD6|CITED2|COG3|CTBP2|CUTC|CUX1|DENND4C|DIS3L2|EBF3|ERBB2IP|FCHSD2|FGFR2|FNDC3B|FOS|FOXK2|FOXP1|FRMD4B|FUT8|FZD8|GTF2IRD1|HMGXB4|ID3|IGF2BP3|IL1RAPL1|INO80|IRS1|JAKMIP2|JMJD1C|KIF1B|LRCH1|MAP3K5|MAP4K3|MEIS1|MLLT10|MN1|MYST4|NFIA|NTN4|PFKFB3|PLEKHA5|PLEKHA7|RNF111|SCAPER|SETBP1|SHB|TAF4|TBC1D12|TCF7L1|TCF7L2|TFAP2A|THSD4|TIPARP|TLK2|TRRAP|V…
TC32	microRNATargets	hsa-miR-580	38	4.56824	0	0.00131863	ARIH1|ASAP1|ATAD2B|BMPR1A|BRD1|C5orf25|CACHD1|CCDC41|CDH11|CDYL|COG3|CTSK|DAPK1|DIP2C|FOXP1|FRMD4B|GPATCH8|INSR|KDM2B|KIAA1267|KIRREL|L3MBTL3|LGR4|PLCB4|POU4F2|PTPRK|PUM1|RAPH1|SCAPER|SRPK2|TANC1|THSD4|TLK2|TOX2|TRDN|TWIST1|UBR1|ZSWIM6
TC32	microRNATargets	hsa-miR-203	98	4.56674	0	0.00131863	ABL1|ABL2|ABTB2|AKAP13|ARHGAP12|ARHGEF10|ARID1A|ARID2|ASAP1|BARD1|BCAR3|BCL11B|BCL2L2|BDNF|BMPR1A|C11orf68|C12orf4|C9orf93|CDH10|CITED2|CTCF|DENND4C|DYRK1A|EBF1|EBF3|EFHA2|FAM120C|FAM13A|FAT1|FGD4|FLRT2|FMNL2|FOSL2|FOXK2|FOXP1|FUT8|FYN|GATAD2B|GLI3|GOLPH3|GRK5|INSR|INTS6|IRS1|ITPR1|JPH1|KALRN|KIAA0240|KLRC2|LGR4|LIN28B|LRIG3|LRP8|LRRC16A|MAGI1|MAP4K3|MED13L|MEIS2|MYB|MYST4|NLGN4X|NLK|PCTK2|PFTK1|…
TC32	microRNATargets	hsa-miR-148b	105	4.55054	0	0.00131863	ADNP2|ARFGEF1|ARHGAP12|ARHGAP21|ASAP1|ATXN1|ATXN2|BANP|BCL2L2|BMPR1A|C15orf48|C4orf8|CACHD1|CACNB2|CCDC41|CDYL|CHD1|CREBBP|CRTC3|CUX1|DAPK1|DENND4C|DENND5A|DIP2B|DKK1|DYRK1A|EFNB2|EGR2|EP300|EPC1|EPHA4|ERBB2IP|ERC2|FAM69A|FAT1|FGFR2|FLJ14213|FOS|FOXK2|FYN|GATAD2B|GOLPH3|GPATCH8|GRM2|HEXIM1|IKZF2|INO80|INSR|INTS6|JAG1|KALRN|KDM2B|KIAA0802|KIAA1217|KIAA1267|L3MBTL3|LARP5|LIN28B|LRP8|MLLT10|MYB|NAV3…
TC32	microRNATargets	hsa-miR-181c	88	4.54049	0	0.00131863	ABTB2|AHCTF1|AMACR|ARHGEF10|ARHGEF7|ARSJ|ATAD2B|ATG10|ATXN1|BCOR|BIRC6|BRD1|C14orf43|C1QTNF3|CACHD1|CACNB2|CAMSAP1|CBFA2T2|CCDC41|CDYL|CHN2|CSNK1G1|DDX10|DLC1|EGR2|EHMT1|EPHA4|ERC2|ETV6|FGFR2|FNDC3B|FOS|FOXP1|GOLPH3|HMGCL|IGF2BP2|IL1RAPL1|INO80|JARID2|KDM2B|KIAA0182|KIAA0802|KIF16B|KIF1B|LIN28B|LMO3|LRP8|MAGI1|MAML2|MAP3K5|MEIS2|MERTK|MLLT3|NCOA2|NFATC3|NLK|OGFRL1|OSBPL3|PANK2|PER2|PFTK1|PHLPP|PH…
TC32	microRNATargets	hsa-miR-15a	133	4.53242	0	0.00131863	ABHD13|ABTB2|ANKRD27|ARFGEF1|ARHGAP12|ARHGEF10|ASAP2|ATXN2|BCL11B|BCL2L2|BCOR|BCR|BDNF|BMPR1A|BMPR1B|BRD1|C11orf68|C9orf72|CAMSAP1|CHD6|CHSY1|CNOT6L|COG3|CPEB2|CRKRS|CUX1|DDX10|DENND5A|DIP2C|DIS3L2|DSEL|DYRK1A|EFNB2|EHMT1|ELAC1|EPC1|ERC2|FBXO30|FCHSD2|FNDC3B|GATAD2B|GOLPH3|GPATCH8|HMGXB4|IGF1R|IL1RAPL1|INSR|IRS1|ITPR1|JAG1|JARID2|JPH1|KALRN|KDM2B|KDM6A|KIAA0802|KIAA1267|KIF16B|KIF1B|KIN|KIRREL|LG…
TC32	microRNATargets	hsa-miR-608	186	4.52234	0.0005	0.00131863	ABCC1|ABTB2|AKAP2|AMACR|ANKRD27|ARFGEF1|ARHGEF10|ARIH1|ASH1L|ATXN2|BCL11B|BCOR|BMPR1B|BRD1|C1QTNF3|C1orf77|C4orf8|C9orf72|CACHD1|CACNB2|CDH10|CDH11|CDKL3|CDYL|CHD1|CHN2|CHSY1|CITED2|CREBBP|CTBP2|CUX1|DAPK1|DDX10|DENND4C|DENND5A|DIP2C|DIS3L2|DLG2|DLGAP1|EBF1|EGR2|EHMT1|EIF2C2|FAM120C|FBXO30|FGD4|FGFR2|FOXK2|FYN|FZD8|GATAD2B|GIGYF2|GOLPH3|GPATCH8|GRK5|GRM2|HOXD4|ID3|IGF1R|IGF2BP2|IKZF2|IL1RAPL1|INO…
TC32	microRNATargets	hsa-miR-106a	131	4.5078	0	0.00131863	ABL2|ADRB1|ALDH8A1|ARHGAP12|ARHGAP21|ARHGEF10|ARHGEF7|ASH1L|ASXL2|ATG10|ATXN1|BCL11B|BIRC6|BRD1|C1orf63|C2CD2|C4orf8|C5orf25|C9orf72|CASD1|CDH10|CDH11|CHAF1A|CHD1|CLIP4|CTSK|CUX1|DENND4C|DIP2B|DIS3L2|EGR2|EPHA4|ERBB2IP|FGD4|FGFR2|FNBP1L|FNDC3B|FOXK2|FOXP1|FRMD4B|GATAD2B|HS3ST4|HSPA2|IGF2BP2|IKZF2|IL8|INO80|INTS6|JRKL|KCNJ3|KIAA0240|KIAA0355|KIAA0802|KIAA0922|KIAA1267|KIF11|KIF16B|KIF1B|KLHL28|KLH…
TC32	microRNATargets	hsa-miR-33	39	4.50198	0	0.00131863	ABTB2|AHCTF1|ARHGAP21|ASAP1|BCL11B|BCOR|C4orf8|CDH11|CHD1|CHN2|CTSK|CTTNBP2|CUX1|DIS3L2|FBXO30|FGFR2|FUT8|FYN|IGF2BP2|KAT5|KDM6A|KIAA0020|KIAA0802|KIF1B|LDB2|MEIS2|MLLT10|MLLT3|NOG|NTN4|PIBF1|PLEKHA5|PPFIA1|RAPGEF6|RHPN2|SATB2|UVRAG|WDFY3|ZEB2
TC32	microRNATargets	hsa-miR-448	79	4.48926	0	0.00131863	ABHD13|AEBP2|AGAP1|AHCTF1|ALDH8A1|ARID1A|ARIH1|ASAP2|ASH1L|ATAD2B|ATXN1|ATXN2|BAHCC1|BANP|BCOR|C1QTNF3|C20orf106|CDH11|CDKL3|CDYL|CHD6|CNOT6L|CPEB2|CTBP2|DDX10|DIP2B|DIP2C|EBF1|EFHA2|EPHA4|FANCF|FGD4|GOLPH3|HSPA2|IFRD1|IGF1R|IGF2BP2|IGFBP3|IKZF2|ING3|JAG1|KDM2B|KDM6A|KIAA0020|KIF11|KLHL28|L3MBTL3|MAP4K3|MED13L|MYO10|MYST4|NCOA2|NFIA|NTN4|PAPPA|PHF20|PHLPPL|PTCH1|RAPGEF2|RCOR1|SERPINI1|SKI|SLCO5A1…
TC32	microRNATargets	hsa-miR-124a	80	4.47394	0	0.00131863	AHCTF1|ARHGAP21|BAZ2B|BMPR1B|BRD1|C1orf77|C9orf72|CACNB2|CHN2|CHSY1|COG3|CRKRS|CUTC|DDX10|DENND4C|DYRK1A|EBF3|EFNB2|EGR2|EP300|EPC1|FBXO30|FGFR2|FNBP1L|FRMD4B|FZD8|GOLPH3|GTF2IRD1|HMGXB4|ID3|IGF2BP2|IKZF2|JAG1|JARID2|JMJD1C|JPH1|KDM6A|KIAA0802|KIF11|KIF16B|KIRREL|LRCH1|LRIG3|LRP6|LRP8|LRRC1|MARK3|MEIS2|MLLT10|MLLT3|MYB|MYO10|NFATC3|NUP35|NUP98|PANK2|PHLPPL|PIBF1|PLCB4|PTPN9|PUM2|RAPGEF6|RERE|RGS4…
TC32	microRNATargets	hsa-miR-185	121	4.4714	0	0.00131863	ABCC1|ABTB2|AKAP2|ARID1A|ARIH1|ASAH2B|ASH1L|ATXN1|ATXN2|C5orf25|C9orf72|C9orf93|CDYL|COG3|CPEB2|CRKRS|CRTC3|CTSK|DAPK1|DENND4C|DLC1|DLG2|EBF1|EBF3|EGR2|EPHA4|FAM69A|FGF18|FGFR2|FNDC3B|FOXK2|FRMD4B|GATAD2B|GIGYF2|GOLPH3|HOXD4|HSPA2|ID3|IGF1R|IGF2BP2|IKZF2|INSR|IWS1|JARID2|KALRN|KCNJ3|KDM2B|KDM6A|KIAA0802|KIF1B|KIRREL|KLHL29|LBH|LDLR|LMO3|LRCH1|LRRC1|MAGI1|MED13L|MEIS1|MLLT1|MLLT3|MN1|MYO10|NCOA2|N…
TC32	microRNATargets	hsa-miR-181a	93	4.45486	0	0.00131863	AHCTF1|AMACR|ANKRA2|ARHGAP12|ARHGEF10|ARHGEF7|ARID2|ARSJ|ATG10|ATXN1|BRD1|C14orf43|C15orf48|C1QTNF3|C1orf63|CACHD1|CACNB2|CAMSAP1|CCDC41|CDH11|CDYL|CHN2|CSNK1G1|DIP2C|DLC1|EGR2|EPHA4|ETV6|FGF18|FGFR2|FNDC3B|FOS|FOXP1|FZD8|GOLPH3|HMGCL|IGF2BP2|IL1RAPL1|INO80|JARID2|KDM2B|KIAA0182|KIAA0802|KIF1B|LIN28B|LMCD1|LMO3|LRP8|MAP3K5|MEIS2|MERTK|MLLT10|MLLT3|MYB|NCOA2|NLK|NOG|NUP153|OGFRL1|OSBPL3|PANK2|PHLP…
TC32	microRNATargets	hsa-miR-552	94	4.45247	0	0.00131863	ABCC1|ABTB2|AKAP2|ANKRD27|ARHGAP21|ARHGEF10|ARID1A|ATXN2|BCOR|BRD1|C9orf72|CACNB2|CASD1|COG3|CRKRS|CRTC3|CTSK|CUX1|DENND4C|DIP2C|DIS3L2|DLG2|DLGAP1|FGFR2|FNBP1L|FOXK2|FYN|FZD8|GIGYF2|GOLPH3|HSPA2|IFRD1|IGF2BP2|IKZF2|INO80|INSR|ITPR1|JAG1|KAT5|KIAA0802|KIAA1267|KIF11|KIF16B|KIF1B|KIN|KIRREL|LDB2|LRCH1|MAML2|MAP3K5|MAP4K3|MARK3|MLLT1|MLLT10|MYB|MYO10|MYST4|NFATC3|NFIA|NLK|NOTCH1|NTN4|NUP153|NUP98|P…
TC32	microRNATargets	hsa-miR-143	91	4.43802	0	0.00131863	ABTB2|AKAP13|AOC2|ARHGAP21|ARHGEF10|ARIH1|ASH1L|ATG10|ATXN2|BAZ2B|C13orf38|C1orf162|C4orf8|C5orf48|CACHD1|CDH10|CDKL3|CHD6|CITED2|CPEB2|CRKRS|CRTC3|CTBP2|DAPK1|DENND4C|DIP2B|EPC1|ETV6|FAM120C|FNDC3B|FOSL2|FOXK2|FUT4|GBGT1|GIGYF2|GLI3|HOXD4|IGFBP3|IRS1|ITPR1|JAG1|JAKMIP2|KDM6A|KIF11|KIF16B|KIF1B|KIRREL|L3MBTL3|LBH|LDB2|MARK3|MLLT10|MLLT3|MYST4|NAV3|NFATC3|NFIC|NUAK2|NUP35|OPN3|PAPPA|PPFIA1|PSD3|PT…
TC32	microRNATargets	hsa-miR-28	93	4.43278	0	0.00131863	ABTB2|ARHGAP21|ARHGEF10|ATXN1|BAZ2B|BMPR1B|C4orf8|CASD1|CDH11|CHSY1|COG3|CRTC3|DAPK1|DDX10|DENND4C|DET1|DIP2B|DIP2C|DIS3L2|EGR2|EHMT1|EIF2C2|EPC1|FAM69A|FGFR2|FOS|FOXK2|FRMD4B|FUT8|FZD8|GATAD2B|ID3|IKZF2|INO80|INSR|JAG1|JMJD1C|KALRN|KDM2B|KIAA1217|KIF1B|KIRREL|L3MBTL3|LMCD1|LRP8|MEIS1|MICAL3|MLLT10|MLLT3|MYO10|MYST4|NACC2|NOTCH1|NUP98|PAPPA|PFKFB3|PHLPP|PHLPPL|PLCB4|PLEKHA7|PPFIA1|PRR12|PTCH1|PTK…
TC32	microRNATargets	hsa-let-7b	132	4.43018	0	0.00131863	AHCTF1|ANKRA2|ANKRD27|ARIH1|ASAP1|ASH1L|ATAD2B|ATXN2|BANP|BIRC6|BMPR1B|BRD1|C2orf18|C3orf64|C4orf8|C6orf141|CACNB2|CASD1|CCDC41|CDYL|CHN2|CPEB2|CRKRS|CRTC3|DAPK1|DENND4C|DET1|DIP2C|DIS3L2|DLC1|DLGAP1|DOT1L|DYRK1A|EGR2|EHMT1|EIF2C2|ELF4|EP300|EPHA4|FAM120C|FBXO30|FNDC3B|FRMD4B|GOLPH3|IGF1R|IGF2BP2|IGF2BP3|IKZF2|INSR|IRS1|KCNJ3|KDM2B|KDM6A|KIAA0802|KIAA1267|KIF1B|KIN|KIRREL|LGR4|LIN28B|LMO3|LRCH1|L…
TC32	microRNATargets	hsa-miR-595	72	4.41915	0	0.00131863	ABCC1|AEBP2|AHCTF1|ARFGEF1|ARHGEF10|ARIH1|BCAR3|BRD1|CDH11|CHSY1|COG3|CPEB2|CUTC|DDX10|DENND4C|DIS3L2|DLG2|EHMT1|EPHA4|FAM120C|FGF18|FGFR2|FOXK2|FOXP1|FRMD4B|IGF1R|IWS1|JAKMIP2|JARID2|JMJD1C|KDM2B|KDM6A|KIAA0232|KIAA0355|KIAA0802|KIF11|KIRREL|MAP4K3|MED13L|MLL3|NAV3|NFATC3|NLGN4X|NLK|NOG|NUP98|PCTK2|PPFIA1|PTPRK|PUM1|RAPGEF6|RP1-21O18.1|SATB2|SBF2|SCAPER|SIN3A|SLC24A3|SYT17|TAOK1|TCF7L2|TFAP2A|TI…
TC32	microRNATargets	hsa-miR-449	121	4.41011	0	0.00131863	AHCTF1|ARHGAP12|ARID1A|ARID2|ARIH1|ASAP2|ATXN2|BAZ2B|BCL11B|BIRC6|C9orf72|CACHD1|CHD1|CITED2|CNOT6L|COG3|CTCF|CTTNBP2|CUX1|DDX10|DENND4C|DIP2C|DIS3L2|EGR2|EHMT1|EP300|EPHA4|ERC2|FBXO30|FGD4|FGF18|FGFR2|FOS|FOXP1|FRMD4B|FUT8|GATAD2B|GRM2|ID3|IGF2BP2|IGF2BP3|IKZF2|IL1RAPL1|INO80|INTU|ITPR1|JAG1|JARID2|JPH1|KALRN|KCNJ3|KDM6A|KIAA0355|KIAA0802|KIAA1217|KIF1B|LDB2|LGR4|LMO3|LRCH1|LRIG3|LRRC16A|MAP3K5|…
TC32	microRNATargets	hsa-miR-199a*	72	4.40143	0	0.00131863	AEBP2|ARHGEF10|ATXN1|BAZ2B|C5orf53|C9orf72|CACNB2|CHN2|CITED2|CNOT6L|CRKRS|CRTC3|DENND4C|EBF3|EPC1|FAM120C|FAT1|FGD4|FOS|FOXK2|FUT8|FYN|GIGYF2|GRK5|HOXD4|HSPA2|IGF2BP2|IKZF2|INO80|JAKMIP2|KAT5|KIAA0802|KIAA1267|KIF16B|KIN|KLHL29|LRP8|LRRC1|MAN2A1|MAP3K5|MEIS2|MYST4|NAV3|NTN4|NUP35|NUP98|PANK2|PCTK2|PDS5B|PHLPPL|PLCB4|PTCH1|PUM1|RABGGTB|RBM16|RNF111|SOX6|SPEN|TANC1|TBC1D12|TFAP2A|THSD4|TIPARP|TLK2…
TC32	microRNATargets	hsa-miR-583	81	4.38617	0	0.00131863	ARHGAP21|ARID1A|ARIH1|ATXN1|BAZ2B|BDNF|BIRC6|BMPR1A|BMPR1B|C4orf8|CACHD1|CASD1|CDYL|CHD1|CHSY1|COG3|CTBP2|CTSK|DAPK1|DIP2B|DIS3L2|DLG2|ERBB2IP|FAM120C|FAT1|FGFR2|FOS|FOXK2|FUT8|FYN|FZD8|GATAD2B|GOLPH3|GPATCH8|IGF1R|INO80|IRS1|ITPR1|JAG1|JARID2|LARP5|LIN28B|LMCD1|LMO3|LRCH1|LRP6|MICAL3|MYST4|NAV3|NUP153|PCTK2|PDZRN3|PFKFB3|POU3F2|PPRC1|PTPN9|PUM2|RBL1|RBM16|RGL1|SGIP1|SHB|SLC24A3|SMAD6|SPEN|TAF4|T…
TC32	microRNATargets	hsa-miR-296	146	4.38524	0	0.00131863	ABTB2|ARFGEF1|ARHGAP12|ARHGEF10|ATXN2|BANP|BCL11B|BMPR1A|CACHD1|CDH11|CHD1|CHN2|COG3|CREBBP|CRKRS|CTTNBP2|CUX1|DDX10|DENND4C|DENND5A|DET1|DIP2C|DIS3L2|DLC1|DLG2|DLGAP1|EGR2|EHMT1|EIF2C2|EP300|ERBB2IP|FAT1|FOXK2|FOXP1|FRMD4B|FUT8|FYN|FZD8|GATAD2B|GOLPH3|GRK5|GRM2|HOXD4|ID3|IGF1R|IKZF2|IL1RAPL1|ING3|INO80|INSR|JAG1|JAKMIP2|JARID2|KALRN|KAT5|KDM2B|KDM6A|KIAA0020|KIAA0802|KIAA1217|KIAA1267|KIF16B|KIF…
TC32	microRNATargets	hsa-miR-146a	74	4.37514	0	0.00131863	ARHGEF10|ARID3A|ASAP1|ATXN2|BAZ2B|C4orf8|C9orf72|CACHD1|CDH10|CEP72|CRKRS|CTBP2|CTCF|CYP27B1|DLC1|DLGAP1|EHMT1|FGD4|FUT8|GLT25D2|HMGCL|IGF2BP2|IKZF2|INSR|IRS1|JAG1|JPH1|KALRN|KDM2B|KIAA0020|KIAA1217|KIF1B|KRCC1|LGR4|LMCD1|LRCH1|LRP8|MAP3K5|MLLT10|MN1|NTN4|ORC5L|PDZRN3|PLEKHA5|POU3F2|POU4F2|PPFIA1|PRAMEF2|PTCH1|PTK2|PUM1|RAPH1|SBF2|SCAPER|SLC38A2|SPEN|SYT1|TANC1|TAOK1|TFAP2A|TIPARP|TMEM117|TNFAIP8…
TC32	microRNATargets	hsa-miR-30b	75	4.36723	0	0.00131863	100653095|ABHD6|ABL1|ADRB1|ANKRA2|ARFGEF1|ARHGEF10|ARID1A|ARID3A|ATXN1|BAZ2B|BCOR|BIRC6|BMPR1A|BRD1|C9orf72|CACNB2|CEP192|COG3|CPEB2|CSNK1G1|CTTNBP2NL|DENND4C|EBF3|EIF2C2|FAM49A|FCER1G|GADL1|GIGYF2|GLI2|HIVEP1|HSPA2|IKZF2|INO80|INTU|JAKMIP2|KALRN|KCNJ12|KCNJ3|KDM6A|KIAA0355|KIF1B|L3MBTL3|LIN28B|MAP3K5|MARCH4|MLLT10|MYB|NAV3|NOTCH1|ODZ2|PCGF3|PCTK2|PER2|POU4F2|PPARGC1B|PTPRK|PUM1|RIOK1|SCHIP1|SERP…
TC32	microRNATargets	hsa-miR-130b	96	4.36249	0	0.00131863	ARFGEF1|ARHGAP12|ARHGAP21|ASAP1|ASXL2|ATXN1|ATXN2|BIRC6|C4orf8|C7orf53|C9orf72|CACNB2|CDH11|CDYL|CREBBP|CRKRS|CTSK|DENND4C|DET1|DIS3L2|DSEL|EBF3|EFNB2|EP300|EPC1|EPHA4|ERBB2IP|ERC2|FAM73A|FGFR2|FLJ14213|FOXP1|FUT8|FYN|GIGYF2|GPATCH8|GRLF1|HEXIM1|INO80|ITPR1|JARID2|KDM2B|KIAA0182|KIAA0802|KIAA1217|KIAA1267|KIF1B|KIT|LRIG1|LRP8|MARK3|MLLT10|MLLT3|MYB|NFATC3|NOG|NUP153|PAFAH1B1|PAK6|PFKFB3|PGM2L1|PH…
TC32	microRNATargets	hsa-miR-425-5p	54	4.346	0	0.00131863	AHCTF1|ASAP1|BANP|BCOR|BRD1|C5orf25|COG3|DDX10|DENND5A|DIP2C|DIS3L2|EFNB2|EGR2|EPC1|ERBB2IP|FAM120C|FAT1|FGFR2|IKZF2|IRS1|JAG1|JAKMIP2|KALRN|KIF1B|KIRREL|L3MBTL3|LRRC1|MAML2|NFIC|NLK|NOTCH1|PCTK2|PFKFB3|PHLPPL|PLEKHA7|PPAN|PPAN-P2RY11|PRR12|PTCH1|RAPGEF2|RAPH1|RHPN2|SAP130|SAT1|SENP1|SLC38A2|SOX9|SPEN|SYT17|TAOK1|TRIM16|TWIST1|ZFX|ZNF608
TC32	microRNATargets	hsa-miR-92b	73	4.32262	0	0.00131863	ARHGAP21|ARHGEF10|ARID1A|BAHCC1|BAZ2B|BMPR1A|BRD1|C9orf72|CASD1|CDH10|COG3|CPEB2|CTCF|CTSK|CUTC|DENND4C|DENND5A|ERBB2IP|FAM120C|FAM69A|FNDC3B|FZD8|GATAD2B|GEMIN6|GIGYF2|GRM2|HIVEP1|ITPR1|JAG1|KALRN|KIF11|KIF1B|KIRREL|KLHL29|LIN28B|LIN54|LMO3|LRP8|LRRC1|MAN2A1|MAP3K5|MARCH4|MEIS1|MYST4|NFIA|NLK|PAFAH1B1|PDZRN3|PHLPPL|PLEKHA7|PTPN9|PUM1|RHPN2|RP1-21O18.1|SLC24A3|SLC38A2|SLCO5A1|SMAD6|TAOK1|TET3|TOX…
TC32	microRNATargets	hsa-miR-630	44	4.31362	0	0.00131863	ATXN1|ATXN2|BCOR|BMPR1A|BRD1|C9orf72|CNOT6L|COG3|CUTC|EP300|FUT8|IFRD1|IL1RAPL1|JAG1|KALRN|KDM6A|L3MBTL3|LDB2|LMCD1|LRP6|LRP8|MAML2|MAP4K3|NUP35|PFKFB3|PHLPPL|POU3F2|PPARGC1B|PTK2|PTPN9|PTPRK|PUM1|PUM2|RAB28|RERE|RNF111|SALL1|SCAPER|SRPK2|STAG2|TAF4|TIAM1|TRPC4|WDFY3
TC32	microRNATargets	hsa-miR-499	35	4.30776	0	0.00131863	ABTB2|AEBP2|ARHGAP12|ARHGAP21|ARID2|CACNB2|CNOT6L|COG3|CUTC|DDX10|DENND4C|FYN|HOXD4|INO80|JPH1|KIF16B|KIRREL|LGR4|LIN28B|MEIS1|MLLT3|MYB|NLK|NUP35|PHLPPL|SLC24A3|SLC25A12|SOX6|SOX9|TANC1|TAOK1|TRDN|UIMC1|ZMYND8|ZNF143
TC32	microRNATargets	hsa-miR-515-5p	82	4.28521	0	0.00131863	ABTB2|AHCTF1|ARID1A|ATAD2B|BAZ2B|BRD1|CDYL|CHSY1|CREBBP|CRTC3|DAPK1|DENND4C|DIP2C|DLG2|EGR2|EHMT1|EPC1|EPHA4|FAM120C|FAM69A|FAT1|FGFR2|FNDC3B|FRMD4B|FYN|FZD8|GATAD2B|ID3|IGF2BP2|IKZF2|INO80|INSR|INTS6|IWS1|JARID2|KIAA1217|KIF16B|KIF1B|KIRREL|KLHL29|LARP5|LMCD1|LRP8|LRRC16A|MAP3K5|MLLT3|MYO10|NAV3|NFIA|NLK|NOTCH1|NTN4|NUP35|PAPPA|PCTK2|PDZRN3|PHF20|PHLPPL|PIBF1|PLCB4|POU4F2|PPFIA1|PUM1|PUM2|RAPGEF…
TC32	microRNATargets	hsa-miR-219-5p	37	4.28441	0	0.00131863	ABHD13|AKAP13|ARIH1|ASH1L|CENPA|CENPP|CMTM8|CSRNP3|EFNB2|FAM120C|FBXO30|FOXK2|HIVEP1|ING3|KIAA0182|KIAA0240|KIF1B|LRP6|NEK6|NLK|ODZ2|PCYOX1L|PHACTR4|PTPRK|RAPH1|RPRD2|RXRA|SOX6|TGFBR2|UBR1|UPF2|ZC3H4|ZCCHC14|ZEB2|ZNF608|ZNF609|ZNF827
TC32	microRNATargets	hsa-miR-525	117	4.26305	0	0.00131863	ABTB2|ARFGEF1|ARHGAP12|ARHGAP21|ARHGEF10|ARID1A|ATXN1|BCL11B|BDNF|BIRC6|C5orf25|C5orf48|C6orf204|CASD1|CDH11|CDKL3|CHD1|CNOT6L|CRKRS|CTCF|CUTC|CUX1|DAPK1|DDX10|DIP2B|DIP2C|DIS3L2|DLG1|DLG2|EHMT1|EPC1|ERBB2IP|ERC2|FAM120C|FAT1|FGF18|FGFR2|FOXK2|GATAD2B|GOLPH3|GRK5|IFRD1|IGF1R|IKZF2|IL1RAPL1|INSR|INTS6|IRS1|ITPR1|IWS1|KALRN|KDM6A|KIAA0240|KIAA0802|KIAA1267|KIF16B|KIRREL|KLHL29|LDB2|LIN28B|LMO3|LRCH…
TC32	microRNATargets	hsa-miR-532	74	4.25498	0	0.00131863	AMACR|ARFGEF1|ARHGAP21|ARHGEF10|ASAP1|ATXN1|BANP|BAZ2B|BRD1|C1QTNF3|CACHD1|CDH11|COG3|CTSK|EFNB2|EHMT1|EPHA4|FGD4|FRMD4B|GRK5|GTF2IRD1|IGF1R|IGF2BP2|IKZF2|INO80|IRS1|JARID2|KALRN|KAT5|KIAA1217|KIF16B|KIF1B|KIN|KLHL29|MAML2|MEIS1|MYO10|MYST4|NAV3|NFATC3|NFIA|NOTCH1|NUP98|PDS5B|PFKFB3|PHF20|PRR12|PTPN9|RERE|RHPN2|SBF2|SCAPER|SLC25A12|SPEN|SRPK2|SYT17|TAF4|TANC1|TBC1D12|TCF7L1|TCF7L2|THSD4|TLK1|TRIM…
TC32	microRNATargets	hsa-miR-377	94	4.21412	0	0.00131863	ADRB1|AHCTF1|ANKRA2|ARHGAP21|ARID1A|ASH1L|BANP|BAZ2B|BCOR|C1orf162|CACHD1|CAMSAP1|CASD1|CCDC41|COG3|CSRNP3|CTBP2|CTCF|DENND4C|DENND5A|EGR2|EIF2C2|EP300|FAM49A|FBXO30|FNBP1L|FOXK2|FRYL|FUT8|IKZF2|INSR|JARID2|KCNJ3|KDM6A|KIAA0355|KIAA1267|KIAA1462|KIF1B|KLRC1|KLRC2|LDB2|LHFPL2|LIN28B|LMO3|LRP8|LRRC1|LRRC16A|MARK3|MED13L|MLLT10|MLLT3|MYB|NFATC3|NTN4|NUP153|NUP98|OPN3|PANK2|PEX14|PFKFB3|POU3F2|POU4F2…
TC32	microRNATargets	hsa-miR-30d	72	4.20027	0	0.00131863	ADRB1|ANKRA2|ARID1A|ASAP2|ATXN1|BAZ2B|BCOR|BIRC6|BRD1|C9orf72|CACHD1|CACNB2|CSNK1G1|CTBP2|CTCF|CUX1|DENND4C|DET1|EIF2C2|FAM49A|FAM69A|FCER1G|GIGYF2|GLI2|GMEB2|GRK5|HIVEP1|IKZF2|INO80|INTU|IRS1|JAKMIP2|KALRN|KCNJ3|KIAA0355|KIF16B|KIF1B|MAP3K5|MARCH4|MARK3|MLLT10|NFIA|NTN4|NUP98|PCTK2|PER2|PHLPP|POU4F2|PPARGC1B|PRMT6|PTPRK|PUM1|RAPGEF2|RAPGEF6|SCG5|SCHIP1|SLC23A2|SLC38A2|SOX9|SPEN|SSH2|STAG2|TAOK1|…
TC32	microRNATargets	hsa-miR-30a-3p	61	4.19767	0	0.00131863	ABCC1|ABTB2|ARHGAP12|BANP|C9orf72|C9orf93|CACHD1|CASD1|CHD6|CITED2|CRTC3|CTCF|DAPK1|DENND4C|EIF2C2|FOS|FOXP1|FYN|FZD8|GATAD2B|GIGYF2|HMGXB4|IKZF2|ING3|INO80|INSR|JARID2|KALRN|KDM6A|KIAA0232|KIAA0240|LGR4|LIN28B|MAML2|NUP35|PAPPA|PCTK2|PHLPPL|PLCB4|PTCH1|RAPGEF2|RAPGEF6|RAPH1|SALL1|SAP130|SETBP1|SGIP1|SIN3A|SLC25A12|SLC38A2|SLCO5A1|TCF7L2|TFAP2B|TIPARP|TPST1|TRDN|TWIST1|UBR1|UVRAG|ZEB2|ZNF827
TC32	microRNATargets	hsa-miR-636	96	4.18561	0	0.00131863	ABCC1|ARHGAP21|ARID1A|BANP|BCOR|BIRC6|BRD1|C4orf8|C5orf25|C9orf72|CASD1|CDYL|CHD6|CHSY1|COG3|CRTC3|CTSK|CUX1|DENND5A|DIP2C|DIS3L2|DYRK1A|EGR2|EHMT1|EIF2C2|EPC1|FAT1|FBXO30|FGFR2|FOS|FOXK2|FRMD4B|FYN|FZD8|GRM2|HOXD4|IKZF2|IL1RAPL1|INO80|INSR|INTS6|INTU|JAKMIP2|KCNJ3|KIAA0802|KIAA1217|KIAA1267|KIF1B|KLHL29|LRCH1|LRRC16A|MAP3K5|MLLT10|MYB|MYST4|NACC2|NAV3|NFATC3|NFIA|NFIC|NLK|NOTCH1|NUP35|NUP98|PCTK…
TC32	microRNATargets	hsa-miR-549	41	4.17824	0	0.00131863	ARID1A|BCAR3|CHN2|CHSY1|COG3|DAPK1|DLGAP1|EGR2|ERC2|FAT1|FNBP1L|GIGYF2|IFRD1|IWS1|JARID2|KDM2B|KIRREL|KLHL29|LARP5|MEIS2|NAV3|NFATC3|PDS5B|PHF20|PLEKHA5|POU3F2|PTPRK|RBM16|SAP130|SGIP1|SIN3A|SLC24A3|SVIL|TET3|TMEM117|TWIST1|UIMC1|USP10|UVRAG|WAC|ZMIZ1
TC32	microRNATargets	hsa-miR-449b	137	4.17706	0	0.00131863	ADRA1D|AHCTF1|ARID2|ARIH1|ARSJ|ASAP2|BANP|BAZ2B|BCL11B|BMPR1A|C4orf8|C5orf25|C6orf145|C9orf72|CACHD1|CHD1|CHSY1|CITED2|CNOT6L|COG3|CRTC3|CTCF|CTTNBP2|CUTC|CUX1|DDX10|DENND4C|DIP2C|DIS3L2|EGR2|EHMT1|EP300|EPC1|EPHA4|ERBB2IP|ERC2|FBXO30|FGD4|FGFR2|FOS|FOXP1|FUT8|FZD8|GATAD2B|HSPA2|IGF1R|IGF2BP3|IKZF2|IL1RAPL1|INO80|IRS1|JAG1|JARID2|JMJD1C|JPH1|KDM2B|KDM6A|KIAA0355|KIAA0802|KIAA1217|KIAA1267|KIF11|K…
TC32	microRNATargets	hsa-miR-767-3p	104	4.17331	0.0005	0.00131863	ABTB2|AHCTF1|ARFGEF1|ARHGEF10|ARID2|ASH1L|ATXN2|BANP|BMPR1B|BRD1|C4orf8|CACHD1|CDH11|CDKL3|CDYL|CTSK|CTTNBP2|CUX1|DAPK1|DENND4C|DET1|DIP2C|DIS3L2|DLG2|DYRK1A|EHMT1|EPHA4|ERBB2IP|FGFR2|FNBP1L|FOXK2|FUT8|FYN|IGF1R|IKZF2|INO80|INSR|JAKMIP2|JARID2|KALRN|KDM2B|KIAA0240|KIAA0802|KIAA1217|KIAA1267|KIF1B|KIRREL|L3MBTL3|LDB2|LRCH1|LRP6|MAP3K5|MEIS1|MN1|MYB|NAV3|NFATC3|NFIA|NFIC|NOTCH1|NUP98|ORC5L|PAPPA|PF…
TC32	microRNATargets	hsa-miR-519b	58	4.16935	0	0.00131863	ABTB2|ARHGAP12|ATXN1|BIRC6|BMPR1A|CASD1|CDH11|CHSY1|CITED2|CTCF|CUX1|DDX10|DENND4C|DIP2C|DLGAP1|EGR2|FGFR2|FYN|FZD8|GRM2|INO80|INTS6|ITPR1|JARID2|KALRN|KIAA0802|KIF16B|KIF1B|KIN|L3MBTL3|LARP5|LDB2|LGR4|MAP3K5|MLLT3|MYB|NFIA|NOG|NUP35|NUP98|PAFAH1B1|PHLPPL|PLEKHA7|RAPGEF2|RPRD2|SBF2|SCAPER|SCG5|SVIL|TANC1|TBC1D12|TCF7L1|TOX3|UVRAG|VLDLR|VPRBP|WDFY3|ZMYND8
TC32	microRNATargets	hsa-miR-520a	61	4.16833	0	0.00131863	ABL2|ARIH1|ATXN1|BANP|BAZ2B|BCOR|BIRC6|BMPR1A|CDYL|CTSK|DDX10|DENND4C|DIP2B|EBF3|EGR2|ERBB2IP|FAM120C|FGF18|FGFR2|FNDC3B|FRMD4B|GPATCH8|GRM2|HMGXB4|IGF1R|IKZF2|IL1RAPL1|INO80|INSR|ITPR1|KIAA0240|KIF11|KIF1B|KIRREL|LGR4|MAP3K5|MLL3|NFIC|NTN4|PHLPPL|PIBF1|POU4F2|PTK2|RAPGEF2|RGL1|SBF2|SIN3A|TANC1|TCF7L1|TCF7L2|THSD4|TIPARP|TOX3|TRIM16|TRPC4|TWIST1|VPRBP|ZC3H10|ZFX|ZNF608|ZSWIM6
TC32	microRNATargets	hsa-miR-765	160	4.16697	0.0025	0.00558091	ABCC1|ABTB2|AHCTF1|ANKRD27|ARFGEF1|ARHGAP12|ARHGEF10|ARID1A|ARID2|ARIH1|ATXN2|BANP|BIRC6|BRD1|C5orf25|C9orf72|C9orf93|CACHD1|CACNB2|CASD1|CDH11|CHD1|CHN2|CHSY1|CITED2|CREBBP|CTSK|CUTC|CUX1|DAPK1|DDX10|DENND4C|DET1|DIP2B|DIP2C|DLG1|DLGAP1|EBF1|EFNB2|EGR2|EP300|FAM120C|FAM69A|FBXO30|FCHSD2|FGD4|FGFR2|FOS|FOXK2|FRMD4B|FZD8|GATAD2B|GIGYF2|GOLPH3|GPATCH8|GRK5|HSPA2|ID3|IGF1R|IGF2BP2|IL1RAPL1|INO80|INS…
TC32	microRNATargets	hsa-miR-106b	106	4.13138	0	0.00131863	AKAP13|ANKRA2|ARHGAP12|ARHGAP21|ARHGEF10|ASH1L|ATXN1|ATXN2|BCL11B|BCL2L2|BRD1|C1orf63|C21orf63|C2CD2|CACNB2|CASD1|CDH10|CHD1|CLIP4|COG3|CSRNP3|CTCF|CTSK|CUX1|DENND4C|DENND5A|DIP2B|DIS3L2|DLG2|DYRK1A|EFNB2|EGR2|EP300|EPHA4|ERBB2IP|FGD4|FGFR2|FNDC3B|GATAD2B|GIGYF2|HMGCL|IKZF2|INO80|INTS6|JARID2|JRKL|KDM2B|KIAA0355|KIAA0802|KIAA0922|KIAA1217|KIAA1267|KIF11|KIF1B|LIN54|LMO3|LRIG1|MAP3K5|MGA|MLL3|MLLT…
TC32	microRNATargets	hsa-miR-329	95	4.11508	0	0.00131863	ABL2|AHCTF1|ARFGEF1|ARHGAP12|ARHGAP21|ATAD2B|ATXN1|BAHCC1|BIRC6|BRD1|C5orf25|CABLES1|CACNB2|CASD1|CCDC41|CCDC88C|CDH10|CITED2|DAPK1|DENND5A|DLC1|DLG2|EFNA5|EHMT1|EIF2C2|EPHA4|ERBB2IP|ERC2|FAM90A1|FGD4|FGFR2|GRLF1|ID3|IGF2BP2|INO80|INSR|IRS1|ITPR1|KAT5|KDM2B|KIAA0232|KIAA1217|LARP5|LBH|LMCD1|LRRC1|MARK3|MED13L|MEIS1|MICAL3|MLLT10|MYO10|MYST4|NAV3|NFATC3|NFIA|NFIC|NLK|NOG|NTN4|PCGF3|PEX14|POU4F2|PR…
TC32	microRNATargets	hsa-miR-335	63	4.10688	0	0.00131863	ABTB2|AKAP2|ANKRD27|ARHGAP12|BCL11B|BCL2L2|BRD1|C6orf204|C9orf72|CACNB2|CCNF|CDH11|CEP192|CREBBP|DAPK1|EPHA4|ERC2|FCHSD2|FUT8|G2E3|HSPA2|IGF2BP2|JAG1|JARID2|KDM2B|KIAA0355|KIAA1267|KIF1B|KLHL28|LDB2|MLL3|MLLT3|NAP5|NOTCH1|NTN4|NUAK2|OSBPL3|PALM2-AKAP2|PANK2|PHLPP|PHLPPL|PRKD1|PSD3|PTK2|PUM1|RAPGEF6|RPRD2|SALL1|SATB2|SCAPER|SETBP1|SETD2|STAG2|STRN3|TET3|TIAM1|TOX2|TPST1|TRDN|TRPC4|ZEB2|ZMIZ1|ZNF211
TC32	microRNATargets	hsa-miR-432*	78	4.10141	0	0.00131863	ATXN2|C4orf8|CDKL3|CDYL|CHN2|CHSY1|COG3|CRKRS|CRTC3|CUX1|DAPK1|DDX10|DIS3L2|EBF1|EHMT1|FAM69A|FAT1|FCHSD2|FOXK2|FOXP1|FYN|GIGYF2|GPATCH8|GRK5|GRM2|IFRD1|IGF2BP2|IKZF2|IL1RAPL1|JAG1|KALRN|KIAA0020|KIAA0802|KIF11|KIF16B|KIF1B|LRCH1|LRP6|MAN2A1|MARK3|MED13L|MEIS1|MEIS2|MYB|NAV3|NFIC|NLGN4X|NTN4|PANK2|PAPPA|PHLPPL|PLCB4|PPRC1|PTCH1|PTK2|PTPRK|RAPH1|RERE|RHPN2|RNF111|SCAPER|SETBP1|SHB|SIN3A|SLC24A3|SV…
TC32	microRNATargets	hsa-miR-641	59	4.07552	0	0.00131863	ADNP|BANP|BDNF|BIRC6|BMPR1B|BRD1|CDH11|CDYL|CREBBP|CTBP2|DIP2B|DIP2C|DLG2|DYRK1A|EBF1|EIF2C2|FGD4|FMNL2|FNDC3B|FOXP1|GIGYF2|GRK5|IGF2BP2|IL1RAPL1|INO80|INSR|KDM2B|KDM6A|KIAA0020|KIAA0232|KIAA1267|KIF1B|KLHL29|LGR4|LIN28B|LRRC1|MAML2|MICAL3|MLLT3|MYB|MYST4|PCTK2|PHF20|PHLPP|PLCB4|POU4F2|PTPRK|RAPH1|RBM16|SPEN|SRPK2|STAG2|STRN3|TFAP2A|TLK2|TMEM117|TRRAP|ZNF609|ZSWIM6
TC32	microRNATargets	hsa-miR-620	35	4.07539	0	0.00131863	BMPR1A|CASD1|CDH10|CHSY1|CITED2|COG3|CPEB2|DDX10|EHMT1|FAM69A|FGFR2|GIGYF2|IGF2BP2|IKZF2|JARID2|KDM6A|KIAA0355|KIAA0802|KIAA1267|KIF16B|KIF1B|MAP3K5|MARK3|NUP153|NUP35|PLEKHA5|RGL1|RGS4|SCAPER|STAG2|SVIL|TCF7L2|TET3|TFAP2A|TRIM16
TC32	microRNATargets	hsa-miR-105	44	4.07164	0	0.00131863	BDNF|C9orf93|CASD1|CHSY1|COG3|CTCF|DENND4C|EPHA4|FAM120C|FBXO30|FNBP1L|FOXK2|FZD8|GIGYF2|KIAA0240|LRP8|MAP4K3|MEIS1|MYB|NFATC3|NFIA|NLK|PHLPP|PLEKHA7|PPFIA1|PTCH1|PTPN9|RAB28|RAPH1|RBM16|RNF111|RP1-21O18.1|SETBP1|SGIP1|SLC24A3|SLC38A2|SOX9|STAG2|TIPARP|TLK1|TOX3|TRPC4|TRRAP|UPF2
TC32	microRNATargets	hsa-miR-135b	83	4.06376	0	0.00131863	AEBP2|ALPK2|ARHGEF7|ASXL2|ATXN2|BCL11B|BCOR|BIRC6|BMPR1A|BRD1|C1orf77|C9orf72|CABLES1|CACHD1|CHSY1|CITED2|CTBP2|CTTNBP2|DENND4C|DET1|DIP2C|DIS3L2|DLG2|EBF1|FAM69A|FGD4|FOXO1|GIGYF2|GRK5|ID3|IFRD1|IGF2BP2|IGF2BP3|IKZF2|INO80|JAKMIP2|JARID2|KALRN|KIAA0802|KIAA1267|KLHL29|LMCD1|MAGI1|MAP4K3|MEIS1|MEIS2|MGA|MTUS1|NFIC|NUP153|ORC5L|PCYOX1L|PDE7B|PHF20|PHLPP|PLCB4|PTK2|PUM1|RAPGEF6|RAPH1|RGL1|RGS4|SETD…
TC32	microRNATargets	hsa-miR-337	129	4.06012	0.001	0.00249074	ABTB2|ADNP|AMACR|ANKRD27|ARFGEF1|ARHGAP12|ARHGAP21|ARHGEF10|ASH1L|ATXN1|BANP|BCL11B|BCOR|BRD1|C1QTNF3|C1orf77|C4orf8|CACHD1|CDH11|CDYL|CHD6|CTBP2|CTCF|CUTC|DAPK1|DENND4C|DENND5A|DIP2C|EGR2|EHMT1|ERBB2IP|FAT1|FGFR2|FOS|FRMD4B|FUT8|GIGYF2|GRM2|HSPA2|ID3|IGF1R|IGF2BP2|ING3|INO80|IRS1|JPH1|KALRN|KAT5|KDM2B|KIAA0355|KIAA0802|KIAA1217|KIF1B|KIRREL|KLHL29|LDB2|LGR4|LRCH1|LRP6|MAP3K5|MAP4K3|MEIS1|MLL3|ML…
TC32	microRNATargets	hsa-miR-126	27	4.04946	0	0.00131863	ANKRA2|ARID1A|BANP|BRD1|CACHD1|CHSY1|COG3|CUTC|CUX1|DENND4C|EPC1|GOLPH3|IRS1|KALRN|KLHL29|LGR4|NAV3|PDZRN3|PPFIA1|PTPN9|SLC24A3|SLCO5A1|SPEN|SVIL|TFAP2A|TOX2|VPRBP
TC32	microRNATargets	hsa-miR-138	101	4.04102	0.0005	0.00131863	ABTB2|ADNP|AEBP2|ASAM|ASXL2|ATXN2|BAZ2B|BCL11B|BMPR1A|C14orf43|C1orf77|CBFA2T2|CCDC85C|CNOT6L|COG3|CRKRS|CTCF|DENND4C|DENND5A|DIP2C|DIS3L2|DLG2|EGR2|EIF2C2|EP300|EPHA4|ERC1|FAM69A|FCER1G|FGD4|FGFR2|FOXK2|FRMD4B|GATAD2B|GLI2|GRLF1|GRM2|HDAC4|HMGXB4|ID3|IGF2BP2|INO80|JARID2|JMJD1C|KIAA0355|KIAA0802|KIAA1267|KIF1B|KLHL29|L3MBTL3|LRCH1|MEIS2|MLL3|MLLT10|MYB|MYST4|NAV3|NFIC|NOTCH1|NUP98|PAPPA|PDE7B|PH…
TC32	microRNATargets	hsa-let-7f	93	4.03641	0.0005	0.00131863	ABTB2|AHCTF1|ANKRA2|ARFGEF1|ARID1A|ASAP1|ASH1L|ATAD2B|ATXN2|BAZ2B|BCOR|BIRC6|C2orf18|C3orf64|C6orf141|C9orf72|CACNB2|CCDC41|CDYL|CPEB2|CRKRS|CRTC3|DAPK1|DENND4C|DLC1|DLG2|DLGAP1|DOT1L|DYRK1A|EPHA4|FAM120C|FBXO30|FNDC3B|FRMD4B|GRK5|IGF2BP2|IGF2BP3|IKZF2|IL12RB2|ING3|IRS1|JAG1|KDM2B|KDM6A|KIAA0802|KIF1B|L3MBTL3|LGR4|LIN28B|LRIG1|LRIG3|MAML2|MAP3K5|MAP4K3|MCPH1|MEIS2|MYB|NAV3|NFIA|NLK|NTN4|NUP35|NUP…
TC32	microRNATargets	hsa-miR-525*	73	4.02412	0	0.00131863	ABTB2|ARHGAP21|ARHGEF10|ASAP1|ATXN2|BMPR1B|CDH11|CDYL|CHN2|CTBP2|DENND4C|DENND5A|DIP2C|DIS3L2|EBF1|EGR2|EHMT1|EPC1|FAM69A|FAT1|FOXK2|FRMD4B|IGF1R|INO80|ITPR1|JAG1|JARID2|KALRN|KDM2B|KDM6A|KIAA1267|KIF16B|KLHL29|LRP8|LRRC1|MARK3|MEIS2|MLL3|MN1|MYO10|NFATC3|NFIC|NOTCH1|NUP98|PFKFB3|PHLPPL|PIBF1|PLCB4|PLEKHA7|PRR12|RAPGEF6|RP1-21O18.1|SBF2|SCAPER|SETBP1|SGIP1|SIN3A|SLC24A3|SPEN|SYT17|TAF4|TBC1D12|TC…
TC32	microRNATargets	hsa-miR-452	61	4.01366	0	0.00131863	ATAD2B|BIRC6|C4orf8|CACNB2|CASD1|CDYL|CHN2|CITED2|COG3|CTCF|DENND4C|EBF1|EBF3|EIF2C2|EP300|EPC1|ERC2|FMNL2|FNBP1L|FUT8|HSPA2|IGF2BP2|KIAA0020|KIAA1267|KIF11|KIF16B|L3MBTL3|LRP6|LRRC16A|MEIS1|MN1|MYST4|NAV3|NUP153|NUP98|ORC5L|PANK2|PDZRN3|PHF20|PLCB4|PLEKHA7|PTPN9|RAB28|ROR1|SALL1|SCAPER|SETD2|SIN3A|SLC24A3|SPEN|SRPK2|TAF4|TBC1D12|TIAM1|TOX2|TRDN|TRPC4|USP10|UVRAG|ZNF521|ZNF827
TC32	microRNATargets	hsa-miR-642	116	4.00205	0.0015	0.00355507	ABL2|ABTB2|ANKRD27|ARHGAP12|ARHGEF10|ARID1A|ASH1L|ATXN1|ATXN2|BCOR|BMPR1A|C4orf8|C5orf25|CACHD1|CASD1|CCDC41|CDH11|CHN2|CNOT6L|COG3|CRKRS|CUX1|DAPK1|DENND5A|DET1|DIS3L2|DLG2|DYRK1A|EFNB2|EHMT1|EPC1|ERBB2IP|FAM120C|FGF18|FNDC3B|FOXK2|FYN|FZD8|GATAD2B|GIGYF2|GRK5|GRM2|HOXD4|IGF1R|IGF2BP2|INO80|JAG1|JAKMIP2|JARID2|KALRN|KAT5|KCNJ3|KIAA0232|KIAA0802|KIF1B|KIRREL|KLHL29|L3MBTL3|LDB2|LIN28B|LMO3|LRCH1|…
TC32	microRNATargets	hsa-miR-629	126	3.99806	0.001	0.00249074	ABCC1|ABL2|ABTB2|AHCTF1|ANKRD27|ARHGAP12|ARHGEF10|ARID1A|ATAD2B|ATXN1|BANP|BCOR|BRD1|C9orf72|CDYL|COG3|CRKRS|CTCF|CUX1|DAPK1|DENND4C|DET1|DIP2C|DLG2|DYRK1A|EBF3|EFNB2|EHMT1|EP300|EPC1|ERBB2IP|FAM120C|FGFR2|FNBP1L|FOS|FOXP1|FYN|FZD8|GATAD2B|GIGYF2|GRK5|HOXD4|IGF1R|INO80|IRS1|JAG1|JAKMIP2|JARID2|KALRN|KAT5|KCNJ3|KDM2B|KIAA1217|KIAA1267|KIF1B|KLHL29|LDB2|LGR4|LMCD1|LMO3|LRP6|LRP8|LRRC1|MAN2A1|MAP3K5…
TC32	microRNATargets	hsa-miR-453	62	3.99418	0	0.00131863	ABCC1|AHCTF1|AKAP2|AMACR|ARHGAP12|ATAD2B|BANP|BCL11B|BRD1|C1QTNF3|C5orf25|CACHD1|CDH10|CDYL|CHD1|CUX1|DENND4C|DIP2C|DYRK1A|EHMT1|ERC2|FAM120C|FAM69A|FBXO30|FCHSD2|FGFR2|FOXP1|IGF1R|IKZF2|ING3|INO80|KDM6A|KIAA1267|KIF11|KIF16B|KIF1B|LIN54|LRIG3|LRP6|NFIA|NOG|NUP35|PAFAH1B1|PALM2|PALM2-AKAP2|PAPPA|PFKFB3|PHF20|PPFIA1|PPRC1|RAPGEF6|SBF2|SPEN|TAOK1|TCF7L2|TOX2|TPST1|TSPAN5|ZFX|ZMYND8|ZNF609|ZNF827
TC32	microRNATargets	hsa-miR-606	22	3.99149	0	0.00131863	AEBP2|ANKRA2|C4orf8|CASD1|CDYL|CNOT6L|CPEB2|CTTNBP2|DENND4C|DENND5A|FRMD4B|JAG1|KIF11|KIN|KLHL28|LMCD1|LRCH1|MLLT3|RAPGEF6|SCAPER|SRPK2|TOX2
TC32	microRNATargets	hsa-miR-27a	113	3.98313	0.002	0.00457872	ABCC1|ABHD6|ABTB2|AFAP1|ARFGEF1|ARHGAP12|ARHGAP21|ASAP1|ATAD2B|BCOR|BRD1|C4orf8|C5orf53|CACNB2|CDH11|CDYL|CHN2|CHSY1|COL27A1|CTCF|CUTC|CUX1|DENND4C|DENND5A|DET1|DYRK1A|EBF3|EFHA2|EFNB2|EHMT1|EIF2C2|EP300|EPHA4|FAM120C|FBXO30|FGFR2|FLJ14213|FLRT2|FOXO1|FUT8|GBGT1|GLT25D2|HJURP|HOXD4|HUNK|ID3|INSR|IRS1|JAG1|JARID2|JMJD1C|KALRN|KAT5|KIAA1267|KIF1B|KLHL29|LBH|LGR4|LIN28B|LRP8|MAN2A1|MAP3K5|MED13L|MEI…
TC32	microRNATargets	hsa-miR-599	52	3.96974	0	0.00131863	BCL11B|BIRC6|C9orf72|CBFA2T2|CHN2|CSNK1G1|CUTC|DAPK1|DLG2|DYRK1A|EBF3|EHMT1|FAM120C|FOXO1|FOXP1|GRM2|IGF1R|ING3|INO80|IWS1|JMJD1C|KDM2B|KIAA0232|KLHL29|KLRC2|L3MBTL3|LMCD1|MAN2A1|NAV3|NFIA|NFIC|NUP35|PAFAH1B1|PHACTR4|SBF2|SCG5|SETBP1|SLC24A3|SLCO5A1|SOX9|SPATA13|TFAP2A|TRDN|TRERF1|TRIM16|UVRAG|WDFY3|ZCCHC14|ZNF143|ZNF280C|ZNF521|ZSWIM6
TC32	microRNATargets	hsa-miR-221	89	3.96274	0	0.00131863	ABTB2|AKAP13|ANKRD27|ARFGEF1|ARHGEF7|ARID1A|ATAD2B|ATXN1|ATXN2|BAZ2B|BCL11B|BIRC6|CACHD1|CDH11|CHSY1|CRTC3|CTBP2|CTCF|CUX1|DAPK1|DLG2|DYRK1A|EBF3|FAM120C|FAM69A|FNBP1L|FOS|FOXK2|FOXP1|G2E3|GBGT1|GLI2|GOLPH3|HEXIM1|IFRD1|IGF2BP2|IRF2|JMJD1C|KALRN|KDM6A|KIAA1217|KIAA1267|KIF16B|KIN|KIT|LHFPL2|MAGI1|MARK3|MEIS1|MYB|MYO10|NAV3|NFATC3|NLK|NUP153|NUP98|OSBPL3|PCGF3|PHACTR4|PIBF1|PLEKHA5|POU3F2|PPAN|PPA…
TC32	microRNATargets	hsa-miR-30e-3p	52	3.95899	0	0.00131863	ARHGEF10|ATXN2|BANP|BMPR1B|C4orf8|C9orf72|C9orf93|CACHD1|CASD1|CHD6|CTBP2|DAPK1|DENND5A|EIF2C2|FOS|FZD8|GEMIN6|INO80|INSR|JARID2|KIAA0232|KIAA0240|KIAA0802|LIN28B|MAP3K5|MEIS1|MEIS2|NUP35|PAPPA|PHLPPL|PLCB4|PTCH1|PTK2|RAB28|RAPGEF6|RAPH1|RBM16|ROR1|SALL1|SAP130|SGIP1|SIN3A|SLC24A3|SLC38A2|SLCO5A1|TFAP2B|TIPARP|TPST1|TWIST1|UVRAG|ZEB2|ZNF827
TC32	microRNATargets	hsa-miR-181b	97	3.95858	0.0005	0.00131863	ABTB2|AHCTF1|AMACR|ARHGAP12|ARHGEF7|ARID2|ARSJ|ASXL2|ATXN1|BAZ2B|BIRC6|BRD1|C14orf43|C15orf48|C1QTNF3|C1orf63|C5orf25|C9orf72|CACHD1|CACNB2|CAMSAP1|CDYL|CENPI|CHN2|COG3|CREBBP|CSNK1G1|CYTSA|DIP2C|DLC1|DLG2|EGR2|EHMT1|EPHA4|ETV6|FGFR2|FMNL2|FNDC3B|FOS|FOXK2|FOXP1|HEXIM1|HMGCL|IGF2BP2|INO80|JARID2|KALRN|KDM2B|KIAA0232|KIAA0802|KIAA1217|LIN28B|LMO3|LRP8|MAP3K5|MAP4K3|MEIS2|MERTK|MLLT3|NCOA2|NINL|NLK…
TC32	microRNATargets	hsa-let-7g	96	3.95667	0.001	0.00249074	ABTB2|AHCTF1|ANKRA2|ARFGEF1|ARID1A|ASAP1|ASH1L|ATAD2B|BANP|BCOR|BIRC6|BMPR1A|BMPR1B|C2orf18|C3orf64|C4orf8|CACNB2|CCDC41|CDYL|CHN2|CHSY1|CITED2|CPEB2|CRTC3|DAPK1|DIS3L2|DLC1|DLG2|DOT1L|DYRK1A|EGR2|EPHA4|FAM120C|FBXO30|FGD4|FNDC3B|FRMD4B|GIGYF2|GOLPH3|IGF2BP2|IGF2BP3|JAG1|JARID2|KALRN|KDM6A|KIAA0802|KIF11|KIF1B|LGR4|LIN28B|LRIG1|LRIG3|LRP8|MAP3K5|MAP4K3|MARK3|MEIS2|MLLT10|MYB|MYO10|NAV3|NFIA|NLK|N…
TC32	microRNATargets	hsa-miR-627	56	3.9534	0	0.00131863	AHCTF1|ANKRD27|BMPR1B|BRD1|C1orf77|CDKL3|CHSY1|CUTC|CUX1|DENND4C|EHMT1|FAM120C|FBXO30|FCHSD2|FGF18|GRM2|ID3|IKZF2|INSR|IRS1|IWS1|KALRN|KIAA0232|KIF16B|KLHL28|KLHL29|LDB2|LRCH1|LRP8|LRRC1|MAP3K5|MARK3|MYO10|NFIC|NOTCH1|NUP98|PANK2|PAPPA|PHLPPL|PPFIA1|PUM1|RHPN2|SAT1|SCAPER|SLC24A3|STRN3|TANC1|TFAP2A|TLK2|TOX2|TRDN|TRPC4|TWIST1|ZC3H10|ZMYND8|ZNF827
TC32	microRNATargets	hsa-miR-526b	80	3.95334	0	0.00131863	ABTB2|ANKRD27|ASAP1|BDNF|BMPR1A|C4orf8|CASD1|CCDC41|CDH10|CDH11|CHD1|CNOT6L|CPEB2|CRKRS|CTCF|CTTNBP2|DIS3L2|DLC1|EGR2|FAM120C|FAM69A|FGF18|FGFR2|FNBP1L|HSPA2|IGF2BP2|INO80|INSR|INTS6|KALRN|KDM2B|KDM6A|KIAA0240|KIAA0802|KIF11|L3MBTL3|LDB2|LRIG3|LRP8|LRRC1|MAP3K5|MEIS2|MLLT3|MYB|NFATC3|NFIC|NUP98|PAFAH1B1|PANK2|PAPPA|PLEKHA7|PPARGC1B|PRR12|RAPGEF6|SCG5|SETBP1|SGIP1|SLCO5A1|SMAD6|SPEN|SPIRE1|STAG2|S…
TC32	microRNATargets	hsa-miR-205	104	3.95013	0.0005	0.00131863	AEBP2|AFF1|APOLD1|ARFGEF1|ARHGAP12|BCOR|BMPR1B|BRD1|C14orf43|C21orf63|CASD1|CCDC12|CDH11|CHN2|COG3|CPEB2|CUTC|CUX1|DET1|DIP2C|DIS3L2|DLG2|EFHA2|ERC2|FAM120C|FAT1|FBXO30|FGD4|FOXP1|FRMD4B|FYN|GIGYF2|GRK5|HS3ST4|ING3|INSR|INTU|IRS1|JAG1|KALRN|KAT5|KDM2B|KDM6A|KIAA0802|KIAA1217|KIF16B|KIF1B|KIRREL|KLHL29|L3MBTL3|LGR4|LHFPL2|LIN28B|LRP6|MAGI1|MAML2|MAP3K5|MED13L|MGA|MICAL3|MLLT3|MYB|MYO10|MYST4|NACC2…
TC32	microRNATargets	hsa-miR-649	59	3.94793	0	0.00131863	ABTB2|ARHGAP21|ARID1A|ARID2|ATXN1|BMPR1A|C5orf25|CCDC41|CDYL|CTBP2|CTCF|CUTC|CUX1|DENND5A|EGR2|ERC2|FBXO30|FOXK2|FOXP1|ID3|IGF1R|IGF2BP2|IKZF2|INSR|INTS6|JAG1|KALRN|KDM6A|KIAA0240|KIF11|KIN|KLHL29|LDB2|LMCD1|MARK3|MLLT3|NFIA|NUP98|ORC5L|PAPPA|PDZRN3|PLEKHA5|SBF2|SETBP1|SLC25A12|SOX6|SPEN|SPIRE1|TANC1|TIAM1|TLK1|TOX3|TTC21B|USP10|VLDLR|WAC|ZC3H10|ZMYND8|ZNF609
TC32	microRNATargets	hsa-miR-455	69	3.93378	0	0.00131863	ANKRD27|ARHGAP12|ASAP1|BAZ2B|BIRC6|BRD1|CACHD1|CHSY1|CTBP2|CTSK|CUX1|DDX10|DIP2B|DIS3L2|EHMT1|EPC1|ERBB2IP|ERC2|FMNL2|GRK5|ING3|KALRN|KIAA1267|KIF11|KIF1B|LDB2|LIN28B|LRP8|LRRC16A|MAN2A1|MAP3K5|MED13L|MN1|MYO10|NAV3|NFIA|NLK|NOTCH1|PANK2|PDZRN3|PHF20|PHLPP|PHLPPL|POU3F2|RAB28|RP1-21O18.1|SATB2|SCAPER|SLC24A3|SLCO5A1|SMAD6|SOX6|SPEN|SPIRE1|TAF4|TIPARP|TLK1|TRAF5|TRDN|TRIM16|TRIM33|TRPC4|UPF2|VPRBP…
TC32	microRNATargets	hsa-miR-21	54	3.91852	0	0.00131863	ADNP|ARHGEF10|ARHGEF7|ARMCX5|ATAD2B|ATXN2|BRD1|C2orf18|CHN2|CRKRS|CTCF|EIF2C2|EPHA4|FAM13A|FGD4|GATAD2B|HS3ST4|ING3|JAG1|JPH1|KDM6A|LRP6|LRRC16A|LRRC66|MALT1|MAP4K3|MEIS1|MERTK|NFIA|NUP153|PER2|PPFIA1|PTPN9|RAPH1|RGS4|RICS|RNF111|SERPINI1|SETBP1|SKI|SLC10A7|SOX6|ST6GAL1|STAG2|TAOK1|TET1|TGFBR2|TIAM1|TLK2|TRIM33|UVRAG|ZNF100|ZNF300|ZSWIM6
TC32	microRNATargets	hsa-let-7e	123	3.90642	0.001	0.00249074	ABCC1|AHCTF1|ANKRA2|ASAP1|ASH1L|ATAD2B|BANP|BCOR|BMPR1A|BMPR1B|BRD1|C2orf18|C3orf64|C6orf141|CACHD1|CACNB2|CCDC41|CDYL|CHD1|CITED2|COG3|CPEB2|CRTC3|CTTNBP2|DAPK1|DET1|DIP2C|DLC1|DLGAP1|DOT1L|DYRK1A|EBF1|EP300|EPHA4|FAM120C|FBXO30|FNDC3B|FRMD4B|FZD8|GOLPH3|GTF2IRD1|IGF1R|IGF2BP2|IGF2BP3|IKZF2|IL12RB2|IL1RAPL1|INO80|INSR|IRS1|JAG1|KDM6A|KIAA0802|KIF16B|KIF1B|KLHL29|LGR4|LIN28B|LMCD1|LMO3|LRIG1|LRIG…
TC32	microRNATargets	hsa-miR-199b	84	3.90355	0.0005	0.00131863	ABTB2|AEBP2|AMACR|ARFGEF1|ARHGAP12|ARHGAP21|ARHGEF10|ARID1A|ATXN1|BAZ2B|BIRC6|BMPR1A|C1QTNF3|C9orf72|CASD1|CDH11|CHD1|CRTC3|DYRK1A|EFNB2|EHMT1|EP300|FOXK2|FUT8|GEMIN6|GIGYF2|IKZF2|JAG1|KALRN|KCNJ3|KDM2B|KDM6A|KIAA0020|KIAA0355|KIAA0922|KIAA1217|KLHL29|LDB2|LRIG3|MAP3K5|MEIS1|MN1|NFIC|NLK|NUP153|NUP98|PDZRN3|PFKFB3|PHF20|PHLPP|PLCB4|PLEKHA5|POU3F2|PRR12|PTK2|PTPN9|PTPRK|RAPGEF6|RERE|RPRD2|SAT1|SET…
TC32	microRNATargets	hsa-let-7a	110	3.87745	0.001	0.00249074	AHCTF1|ANKRA2|ARID1A|ASAP1|ASH1L|ATAD2B|BANP|BCOR|BIRC6|C2orf18|C3orf64|C6orf141|C9orf72|CACNB2|CASD1|CCDC41|CDYL|CPEB2|CRKRS|CRTC3|DAPK1|DENND4C|DET1|DIP2C|DLC1|DLG2|DLGAP1|DOT1L|DYRK1A|EGR2|EHMT1|EIF2C2|EPHA4|FAM120C|FAM69A|FBXO30|FNDC3B|FRMD4B|IGF2BP2|IGF2BP3|IKZF2|ING3|INO80|KDM2B|KDM6A|KIF1B|L3MBTL3|LGR4|LIN28B|LMCD1|LRIG1|LRIG3|LRP6|MAML2|MAP3K5|MAP4K3|MARK3|MCPH1|MEIS1|MEIS2|MLLT3|MYB|MYO1…
TC32	microRNATargets	hsa-miR-567	33	3.87488	0	0.00131863	ARID1A|C9orf72|CASD1|CITED2|COG3|DDX10|DENND5A|DLG2|DYRK1A|FRMD4B|GEMIN6|GIGYF2|GRK5|JAG1|KDM6A|KIF16B|KIF1B|LIN28B|MAN2A1|MARK3|MLLT10|NAV3|NFIC|PDZRN3|PFKFB3|PLEKHA7|PUM1|RHPN2|TFAP2A|TOX3|VLDLR|ZFX|ZSWIM6
TC32	microRNATargets	hsa-miR-122a	91	3.8718	0	0.00131863	100506658|ABTB2|AEBP2|ANKRD27|ARFGEF1|ARHGAP21|ARID1A|ARIH1|ATXN2|BCOR|BDNF|BIRC6|BMPR1A|BRD1|C9orf72|CACNB2|CDH11|CHSY1|CREBBP|CTCF|DAPK1|DENND4C|DLG2|EFNB2|FAM69A|FGF18|FOS|FOXK2|FUT8|GIGYF2|GOLPH3|ID3|IGF1R|IKZF2|ING3|IWS1|JMJD1C|KALRN|KAT5|KIAA0802|KIAA1217|KIAA1267|KIF11|KIF1B|KIN|LMO3|LRCH1|LRP8|MEIS1|MEIS2|MLLT3|MYB|NFATC3|NTN4|NUP98|PAPPA|PIBF1|PLCB4|PLEKHA5|PLEKHA7|PPAN|PPAN-P2RY11|PPFIA…
TC32	microRNATargets	hsa-miR-210	72	3.86963	0	0.00131863	ABCC1|ABL2|ABTB2|ANKRD27|ATXN1|BDNF|BMPR1A|BRD1|C6orf145|CACNB2|CHSY1|CREBBP|CTSK|DAPK1|DIP2C|DIS3L2|DLG2|EIF2C2|EPC1|ERBB2IP|FCHSD2|FGF18|FUT8|GOLPH3|GRM2|ID3|IGF1R|IWS1|KAT5|KIAA0240|KIF16B|KIF1B|LMCD1|LRRC16A|MAP3K5|MARCH4|MEIS1|MLL3|NOG|NTN4|NUP98|PFKFB3|PHF20|PLEKHA7|PTCH1|PTK2|PUM2|RGS4|SBF2|SETD2|SIN3A|SYT17|TAF4|TANC1|TCF7L2|TFAP2A|TFAP2B|THSD4|TIAM1|TLK2|TOX2|TOX3|TRRAP|USP10|USP6NL|VLDL…
TC32	microRNATargets	hsa-miR-548b	51	3.835	0.0005	0.00131863	AHCTF1|ATAD2B|ATXN2|BCOR|BDNF|BRD1|CREBBP|CUTC|DIP2C|EGR2|FAM120C|FBXO30|FOXP1|FRMD4B|FZD8|GATAD2B|IKZF2|ING3|INSR|JAG1|JARID2|KIAA1217|L3MBTL3|LDB2|MLL3|NFIA|NUP35|PHF20|PLEKHA7|PTPRK|PUM2|RAPGEF2|RAPGEF6|SALL1|SAP130|SBF2|SCAPER|SENP1|SERAC1|SLC24A3|SPIRE1|SRPK2|TBC1D12|TCF7L2|TFAP2B|TIAM1|TOX2|TRPC4|USP10|ZFX|ZSWIM6
TC32	microRNATargets	hsa-miR-29b	110	3.82778	0.001	0.00249074	AHCTF1|AKAP13|ANKRD27|ARHGAP12|ARHGAP21|ARHGEF10|ARMCX5|ASAP2|ATAD2B|ATXN1|BANP|BCL11B|BIRC6|BRD1|C14orf43|C4orf8|C9orf72|CDYL|CHSY1|CUTC|DENND4C|DENND5A|DGKD|DIP2B|DIP2C|DIS3L2|EFNA5|ERBB2IP|ETV6|FAT1|FBXO30|FGF18|FOS|FUT8|GATAD2B|GIGYF2|HDAC4|ID3|IKZF2|ING3|INO80|ITPR1|JARID2|KAT5|KIAA0355|KIF1B|KIRREL|LARP5|LDB2|LRCH1|MAP3K5|MAP4K3|MARK3|MEIS1|MYO10|MYST4|NAV1|NAV3|NFATC3|NFIA|NINL|NLK|NUP98|P…
TC32	microRNATargets	hsa-miR-26b	70	3.80981	0	0.00131863	ACRC|AEBP2|ANKS1A|ARHGAP21|ARID3A|ATAD2B|BAZ2B|BCOR|C1orf77|CAMSAP1|CDH11|CPEB2|CTBP2|DAPK1|DET1|DYRK1A|EP300|ERC2|FANCF|FGF18|FLJ14213|IL1RAPL1|ING3|INTU|ITPR1|JAG1|JAKMIP2|KALRN|KDM6A|KIF11|KIF1B|KIN|LGR4|LRRC16A|MAN2A1|MAP4K3|MED13L|MICAL3|MLLT10|NEK6|NLK|NTN4|NUP153|PCTK2|PSD3|PTCH1|PTK2|RAB28|RGS4|RNF111|SALL1|SAT1|SCAPER|SGEF|SLC38A2|SSH2|STAG2|TANC1|TCF7L2|TET1|TOB1|TRDN|TRPC4|USP37|VLDLR|…
TC32	microRNATargets	hsa-miR-624	60	3.8044	0.0005	0.00131863	ADNP|AEBP2|AHCTF1|ANKRD27|ARFGEF1|ARHGAP12|ASH1L|BRD1|C5orf53|CACHD1|CACNB2|CASD1|CPEB2|CREBBP|DENND4C|DENND5A|DET1|DIP2C|DIS3L2|EFNB2|EPC1|ERBB2IP|ERC2|FAM120C|FOS|GATAD2B|GIGYF2|GOLPH3|HMGXB4|IGF2BP2|IGF2BP3|JAKMIP2|KAT5|KIF1B|KIRREL|KLHL29|MAP4K3|NAV3|NUP98|PCTK2|PHF20|PIBF1|POU4F2|PTPRK|RNF111|SAT1|SETBP1|SLC25A12|SRPK2|SVIL|SYT1|TANC1|TAOK1|TFAP2A|THSD4|TIAM1|TRIM33|USP10|WAC|ZNF609
TC32	microRNATargets	hsa-miR-518c	43	3.80048	0	0.00131863	BANP|CDH11|CRKRS|CTBP2|CUX1|DLG2|FMNL2|FUT8|IGF2BP2|ITPR1|IWS1|KALRN|KIAA0922|MAP3K5|MLLT10|NAV3|NFATC3|NFIC|NLGN4X|ORC5L|PANK2|PLCB4|PLEKHA7|POU4F2|PRR12|PTK2|RABGGTB|SBF2|SHB|SLC24A3|SLC25A12|SPEN|SYT17|TANC1|TBC1D12|THSD4|TRPC4|UBR1|WAC|ZMYND8|ZNF521|ZNF608|ZNF827
TC32	microRNATargets	hsa-miR-671	158	3.79724	0.003	0.00650806	ABCC1|ABTB2|AHCTF1|AKAP2|ARHGAP12|ARHGEF10|ARID2|ATXN2|BANP|BCAR3|BIRC6|BRD1|C4orf8|CDH11|CDYL|CHD1|CHN2|CREBBP|CRTC3|CTCF|CTSK|CUX1|DAPK1|DENND5A|DIP2C|DIS3L2|DLC1|EBF1|EGR2|EHMT1|EIF2C2|EPC1|ERBB2IP|FAM120C|FAT1|FBXO30|FGFR2|FOS|FOXK2|FOXP1|FYN|GATAD2B|GIGYF2|GOLPH3|GRK5|GRM2|HOXD4|IGF1R|IGF2BP2|IKZF2|INO80|INSR|JAG1|JARID2|KALRN|KCNJ3|KIAA0240|KIAA1217|KIAA1267|KIF16B|KIF1B|KIRREL|LDB2|LGR4|LM…
TC32	microRNATargets	hsa-miR-513	118	3.79644	0.0025	0.00558091	ABL2|AHCTF1|ANKRD27|ARFGEF1|ARHGAP12|ARHGAP21|ARID1A|ATAD2B|BCAR3|BRD1|C1orf77|C6orf204|C9orf72|CACHD1|CASD1|CCDC41|CDH11|CHD1|COG3|CTBP2|CTCF|CUX1|DENND5A|DIP2C|EGR2|EIF2C2|EP300|EPC1|FAM120C|FGFR2|FYN|GATAD2B|GIGYF2|GOLPH3|GRM2|ID3|IGF1R|IGF2BP2|IKZF2|IL1RAPL1|INSR|JAG1|JAKMIP2|JMJD1C|JPH1|KALRN|KAT5|KDM2B|KIAA0240|KIAA0802|KIAA1267|KIF11|KIF16B|L3MBTL3|LARP5|LDB2|LRP6|LRRC1|LRRC16A|MAML2|MAP3K…
TC32	microRNATargets	hsa-miR-634	89	3.77648	0.001	0.00249074	ABTB2|ANKRD27|ARFGEF1|ARHGAP21|ARHGEF10|BANP|BCAR3|C4orf8|CHD6|CNOT6L|CTBP2|CTCF|DENND5A|DIP2C|DIS3L2|DYRK1A|EBF3|EGR2|EHMT1|EPC1|ERBB2IP|ERC2|FAM120C|FGFR2|FNBP1L|FOS|FOXK2|FOXP1|GRM2|HMGXB4|HOXD4|ID3|IGF1R|IKZF2|IL1RAPL1|JAG1|JAKMIP2|KALRN|KAT5|KIAA1267|KIRREL|KLHL29|LIN28B|LRCH1|MAML2|MAP3K5|MAP4K3|MLLT1|MLLT10|MYO10|NAV3|NFIA|NFIC|NUP153|NUP35|NUP98|ORC5L|PANK2|PHLPPL|PLEKHA7|PRR12|PTCH1|PTPR…
TC32	microRNATargets	hsa-miR-483	125	3.77469	0.006	0.0116957	ABCC1|ABTB2|AHCTF1|ARFGEF1|ARHGAP12|ARHGEF10|ATXN1|BANP|BAZ2B|BDNF|BIRC6|BRD1|CDH11|CDYL|CHN2|CHSY1|COG3|CREBBP|CRKRS|CTCF|DAPK1|DENND4C|DENND5A|DET1|DIP2B|DIS3L2|DLC1|DLG2|EGR2|EHMT1|EIF2C2|EP300|EPC1|ERBB2IP|FAT1|FCHSD2|FGF18|FGFR2|FNDC3B|FYN|FZD8|GATAD2B|GIGYF2|GRK5|GRM2|HOXD4|HSPA2|ID3|IGF1R|IGF2BP2|IL1RAPL1|ING3|INO80|INSR|JAG1|JAKMIP2|JARID2|KAT5|KDM2B|KDM6A|KIAA0802|KIAA1217|KIAA1267|KIF11…
TC32	microRNATargets	hsa-miR-568	18	3.77415	0	0.00131863	ARID1A|CHN2|CTTNBP2|DENND4C|FGFR2|IWS1|KALRN|KCNJ3|LRIG3|MYB|MYST4|PLEKHA5|SCG5|SLC25A12|TANC1|TAOK1|ZFX|ZSWIM6
TC32	microRNATargets	hsa-miR-519e	69	3.77115	0.0005	0.00131863	ABTB2|ARIH1|ASH1L|ATXN1|ATXN2|BANP|BCL11B|BCOR|BRD1|C9orf93|CCDC41|CDH11|CDYL|CHD1|CHN2|CHSY1|CRKRS|CTCF|CUX1|DDX10|DENND4C|DLG2|FMNL2|FNBP1L|GATAD2B|GIGYF2|ITPR1|KALRN|KIAA0020|KIAA0922|KIRREL|KLHL28|LMO3|LRCH1|LRP8|MAML2|MAN2A1|MAP3K5|MLLT10|MYO10|NFIA|NLGN4X|NUP98|PAFAH1B1|PHLPPL|PIBF1|PLCB4|POU3F2|PRR12|RAPGEF2|RAPGEF6|RPRD2|SLC24A3|SPEN|SRPK2|STAG2|STRN3|SYT17|TANC1|TAOK1|TCF7L1|TIPARP|TOX2|…
TC32	microRNATargets	hsa-miR-632	85	3.77073	0	0.00131863	AHCTF1|AMACR|ARHGEF10|ATXN2|BANP|BMPR1B|C1QTNF3|C4orf8|CACHD1|CDH11|COG3|CUX1|DENND5A|DIP2C|DYRK1A|EBF3|EHMT1|EIF2C2|FGF18|FOXK2|GATAD2B|GRM2|HOXD4|ING3|INO80|JARID2|KALRN|KAT5|KIAA0232|KIAA1217|KIAA1267|KIF16B|KIF1B|LARP5|LMCD1|LRP6|MEIS1|MLL3|MN1|MYST4|NAV3|NFATC3|NFIA|NFIC|NLGN4X|NOTCH1|NUP98|ORC5L|PFKFB3|PHLPP|PHLPPL|PLCB4|PLEKHA7|PTK2|PTPRK|RAPH1|RERE|RGS4|ROR1|RP1-21O18.1|SALL1|SAP130|SBF2|…
TC32	microRNATargets	hsa-miR-212	104	3.75689	0.0015	0.00355507	100653095|ABCC1|ABTB2|AEBP2|APOLD1|ARFGEF1|ARID1A|ARID2|ARIH1|BAZ2B|BCOR|BMPR1A|C14orf43|C9orf72|C9orf93|CBFA2T2|CCDC41|CHD1|CHN2|CSRNP3|DAPK1|DET1|EBF1|EBF3|EFNB2|EHMT1|EIF2C2|EP300|ERBB2IP|FAM54A|FAM69A|FGFR2|FOXO1|FOXP1|FYN|HMGXB4|ING3|INSR|INTS6|INTU|KALRN|KAT5|KCNJ12|KDM6A|KIAA0240|KIF11|L3MBTL3|LGR4|LIN28B|LMO3|MAP3K5|MAP4K3|MEIS1|MYB|NFIA|NFIC|NLK|NUP98|PALM2|PCGF3|PDE7B|PHF20|PIBF1|POU4F2…
TC32	microRNATargets	hsa-miR-432	122	3.75014	0.003	0.00650806	ABTB2|AHCTF1|ANKRD27|ASH1L|ATXN2|BMPR1A|BRD1|C4orf8|C9orf72|C9orf93|CACHD1|CDH10|CDYL|CITED2|CRTC3|CTCF|CUX1|DDX10|DENND5A|DET1|DIP2C|DLC1|DLG2|DLGAP1|EBF1|EGR2|EHMT1|FAM69A|FOXK2|FOXP1|FRMD4B|FUT8|GATAD2B|GOLPH3|GRK5|GRM2|GTF2IRD1|IGF2BP2|IGF2BP3|IKZF2|ING3|INO80|IWS1|JAG1|KALRN|KAT5|KCNJ3|KDM2B|KDM6A|KIAA0232|KIAA0355|KIF11|L3MBTL3|LARP5|LMCD1|LMO3|LRCH1|LRP6|LRP8|LRRC1|MAML2|MAP3K5|MEIS2|MLLT1…
TC32	microRNATargets	hsa-miR-509	46	3.73958	0	0.00131863	ABCC1|ATXN1|CTTNBP2|CUTC|DAPK1|DENND4C|DENND5A|DIP2B|DIS3L2|DLGAP1|FOXK2|GATAD2B|GIGYF2|GOLPH3|GRK5|IGF2BP2|IL1RAPL1|KALRN|KCNJ3|KIAA0355|KIAA1267|L3MBTL3|LDB2|LRIG3|LRRC39|MAN2A1|MARK3|MEIS2|MYST4|NLK|NOTCH1|NUP35|PAPPA|PCTK2|PHF20|PHLPPL|PTPRK|PUM2|SCAPER|SETBP1|TCF7L2|TLK1|TWIST1|VPRBP|ZFX|ZNF608
TC32	microRNATargets	hsa-miR-375	42	3.7375	0	0.00131863	AEBP2|BAHCC1|CACHD1|CHSY1|CTBP2|CUX1|DIP2C|EBF3|EHMT1|EPC1|FAM120C|FOXK2|FYN|IKZF2|INO80|KCNJ3|KIAA0802|KIAA1217|KIF1B|LDB2|LMCD1|MAP3K5|MEIS1|NFIC|NLK|NOTCH1|PFKFB3|PHLPP|PLCB4|POU4F2|PPARGC1B|PRKD1|PUM1|SHB|TCF7L1|TCF7L2|TFAP2A|TFAP2B|TMEM117|TOX2|TRPC4|TSPAN5
TC32	microRNATargets	hsa-miR-512-3p	104	3.73137	0.0015	0.00355507	ABCC1|ABTB2|ADNP|AMACR|ANKRD27|ARHGAP12|ARHGAP21|ARHGEF10|ARIH1|ATAD2B|ATXN1|ATXN2|BANP|BIRC6|BRD1|C1QTNF3|CASD1|CDH11|CHD6|CNOT6L|COG3|CRTC3|CTSK|DENND4C|DENND5A|DIS3L2|EBF3|EFNB2|EGR2|EIF2C2|EPC1|ERBB2IP|FAM69A|FAT1|FGD4|FGFR2|FNBP1L|FNDC3B|FOXK2|FOXP1|FUT8|GATAD2B|GRM2|GTF2IRD1|IGF2BP2|IGF2BP3|IKZF2|INO80|KALRN|KDM6A|KIAA0355|KIAA1217|KIAA1267|KIF11|KIF1B|KIN|KIRREL|LDB2|LIN54|LMCD1|LRRC1|MAP3…
TC32	microRNATargets	hsa-miR-527	61	3.7225	0	0.00131863	AHCTF1|ARHGAP21|ASAP1|ATXN1|BANP|BCL11B|BCOR|BRD1|CTSK|DAPK1|DENND4C|DIP2C|DLG1|DLG2|EFNB2|EPC1|FAT1|FCHSD2|FGFR2|FNBP1L|FOXP1|GIGYF2|GRK5|JAG1|JMJD1C|KDM2B|KIF1B|KLHL29|L3MBTL3|LIN28B|LRRC16A|MAP4K3|MEIS1|MLL3|MLLT10|MN1|MYB|MYST4|NFATC3|NFIA|NUP98|PLEKHA7|POU3F2|POU4F2|RAPGEF2|RAPGEF6|SBF2|SETD2|SLC24A3|SPEN|SRPK2|TBC1D12|TCF7L2|TFAP2B|UBR1|USP10|WAC|ZEB2|ZNF521|ZNF827|ZSWIM6
TC32	microRNATargets	hsa-miR-382	66	3.70534	0.0005	0.00131863	AEBP2|ANKS1A|ARFGEF1|ARHGEF7|ASAH2B|ATXN2|BCAR3|BCL11B|BCOR|BDNF|CCDC41|CENPI|CTBP2|CTCF|CUTC|DENND4C|DLC1|EBF3|EFNA5|FAM69A|FBXO30|GRK5|HSPA2|IGF1R|KALRN|KIAA0232|KIAA1217|KIF1B|KIRREL|LGR4|LGR5|LMCD1|LRRC66|MEIS1|NAV3|NEURL1B|NFIA|NLK|NUDT17|PACSIN2|PDZRN3|PFKFB3|PLCB4|POU4F2|PTPN9|RAPH1|SETD2|SLC23A2|STAG2|SYT1|TCF7L2|TIAM1|TMEFF2|TMEM187|TRRAP|TTC28|UPF2|USP10|VPRBP|WDFY3|WDR5B|ZCCHC14|ZEB2|Z…
TC32	microRNATargets	hsa-miR-155	66	3.70534	0.0005	0.00131863	ARID2|ATAD2B|BDNF|BRD1|C1orf63|C5orf53|CCDC41|CEBPB|CEP192|CHAF1A|CHSY1|CTTNBP2NL|CUX1|DET1|DLG2|FBXO30|FOS|G2E3|GATAD2B|HDAC4|JARID2|KALRN|KIAA1267|KIAA1462|KIF16B|KIF1B|KLRC2|KRCC1|LIN28B|MEIS1|MLLT10|MYB|MYO10|NAV3|NFIA|NLGN4X|PALM2|PUM1|RAPGEF2|RAPGEF6|RAPH1|RCOR1|RGL1|RNF111|RREB1|SALL1|SATB2|SIM2|SKI|SLC24A3|SOX1|SPIRE1|SSH2|ST8SIA2|STRN3|TANC1|TCF7L2|TFAP2A|TGFBR2|THAP10|TRRAP|UPF2|ZNF107|…
TC32	microRNATargets	hsa-miR-596	138	3.70044	0.004	0.00834109	ABTB2|AKAP2|ANKRD27|ARHGAP12|ARHGAP21|ARHGEF10|BANP|BCOR|BIRC6|BRD1|C4orf8|C6orf204|C9orf72|CHSY1|COG3|CRTC3|CTBP2|CTSK|CUX1|DDX10|DENND4C|DENND5A|DIP2B|DIP2C|DIS3L2|DLGAP1|EGR2|EHMT1|EIF2C2|EP300|EPC1|ERC2|FAM120C|FAT1|FGFR2|FOS|FOXK2|FOXP1|FYN|FZD8|GIGYF2|GRK5|GRM2|HOXD4|ID3|IGF1R|IGF2BP2|IKZF2|IL1RAPL1|ING3|INO80|JAG1|JAKMIP2|JARID2|KAT5|KCNJ3|KDM2B|KDM6A|KIAA0802|KIAA1267|KIF11|KIF1B|KIN|KIRR…
TC32	microRNATargets	hsa-let-7c	116	3.68431	0.001	0.00249074	AHCTF1|ANKRA2|ARID1A|ASAP1|ASH1L|ATAD2B|ATXN2|BIRC6|BMPR1B|BRD1|C2orf18|C3orf64|C6orf141|CACNB2|CASD1|CCDC41|CDYL|CPEB2|CRKRS|CRTC3|DAPK1|DENND4C|DET1|DIP2C|DIS3L2|DLC1|DLGAP1|DOT1L|DYRK1A|EHMT1|EP300|EPHA4|FAM120C|FBXO30|FNDC3B|FRMD4B|GIGYF2|IGF1R|IGF2BP2|IGF2BP3|IKZF2|IL1RAPL1|INO80|KDM2B|KDM6A|KIAA0802|KIF1B|LDB2|LGR4|LIN28B|LMCD1|LMO3|LRIG1|LRIG3|LRP6|MAP3K5|MAP4K3|MARK3|MCPH1|MEIS1|MEIS2|MLL…
TC32	microRNATargets	hsa-miR-140-5p	39	3.68416	0	0.00131863	AKAP2|ARIH1|BAZ2B|BCL2L2|BIRC6|CDYL|CTCF|DLG2|EFNA4|EGR2|ERBB2IP|ERC2|FLRT2|GLI3|HDAC4|HMGCL|IFFO2|JAG1|KIF1B|KLRC2|LDLR|LHFPL2|MICAL3|MYO10|NLK|PALM2-AKAP2|PCTK2|PFTK1|SATB2|SLC23A2|SLC38A2|SMOC2|SMURF1|ST3GAL1|TEAD1|TRMT61B|VLDLR|WDFY3|ZNF827
TC32	microRNATargets	hsa-miR-588	117	3.66681	0.0015	0.00355507	ABTB2|ARFGEF1|ATXN1|ATXN2|BCL11B|BCOR|BDNF|BMPR1B|BRD1|C4orf8|CACHD1|CDH11|CHD1|CHSY1|CRTC3|CTSK|CUTC|CUX1|DAPK1|DENND4C|DENND5A|DIP2B|DIP2C|DIS3L2|DYRK1A|EBF1|EGR2|EHMT1|EIF2C2|EPHA4|FAM120C|FAM69A|FBXO30|FGFR2|FOXK2|FYN|GRK5|GRM2|ID3|IGF1R|IGF2BP2|ING3|INO80|INSR|INTS6|JAKMIP2|JARID2|KAT5|KDM2B|KIAA1267|KIF11|KIF16B|KIF1B|KLHL29|LDB2|LGR4|LMO3|MARK3|MED13L|MEIS1|MEIS2|MLL3|MLLT3|MYB|MYO10|MYST4…
TC32	microRNATargets	hsa-miR-558	82	3.65675	0.0005	0.00131863	ABCC1|ABTB2|AMACR|ANKRD27|ARID1A|ATXN1|ATXN2|BRD1|C1QTNF3|C4orf8|C9orf72|CACHD1|COG3|CTBP2|CTCF|CUX1|DENND4C|DET1|DIP2C|DIS3L2|EFNB2|EGR2|EHMT1|EPC1|ERC2|FBXO30|FGD4|FGFR2|FOXK2|FRMD4B|IGF1R|IGF2BP2|INSR|JAG1|KALRN|KIAA0355|KIF11|KIF16B|KIF1B|LARP5|LDB2|LMCD1|LRRC1|MAP3K5|MLLT1|MLLT10|MYB|NFATC3|NFIA|NLGN4X|NUP35|PAPPA|PDS5B|PFKFB3|PHF20|PPAN|PPAN-P2RY11|PPFIA1|PTCH1|PTPRK|RAB28|RAPH1|RHPN2|RNF11…
TC32	microRNATargets	hsa-miR-590-3p	102	3.63277	0.002	0.00457872	100506658|ADNP2|ADRB1|AEBP2|AFAP1|AFF1|AMACR|AMY1A|AMY1B|AMY1C|ANKRA2|ARMCX5|ASAP1|ASH1L|BAZ2B|BCL11B|BCOR|BDNF|C14orf43|C15orf23|C15orf48|C1QTNF3|C5orf54|C9orf93|CACHD1|CDC42SE2|CPEB2|CREBBP|CRKRS|CTBP2|CUX1|DKK1|DYRK1A|EBF3|EP300|EPHA4|FAM19A2|FANCF|FBXO30|FGD4|FOXP1|FUT4|G2E3|GATAD2B|HMGXB4|IGF2BP1|INSR|IRS1|IWS1|JMJD1C|KDM6A|KIAA1462|KLF13|LIN54|LMO3|LRP6|LRRC16A|MED13L|MERTK|MLLT10|MYST4|N4B…
TC32	microRNATargets	hsa-miR-183	113	3.61865	0.002	0.00457872	ABHD13|ANKRA2|ANKRD26|ARHGAP12|ARHGAP21|ARMCX5|BANP|BAZ2B|BCL11B|BCOR|BIRC6|C12orf60|C19orf48|C4orf8|C6orf204|C9orf72|CACHD1|CASD1|CHSY1|CITED2|CNOT6L|CPEB2|CUX1|DDX10|DENND2C|DENND4C|DET1|EIF2C2|EPHA4|ERBB2IP|FAT1|FBXO30|FCHSD2|FNBP1L|FNDC3B|FOXK2|FOXO1|FOXP1|FYN|GATAD2B|GOLPH3|IKZF2|ING3|IRS1|ITPR1|JAG1|JARID2|JMJD1C|KAT5|KDM2B|KIAA0182|KIAA0355|KIF1B|KIRREL|KLHL28|KLHL29|L3MBTL3|LHFPL2|LMO3|LR…
TC32	microRNATargets	hsa-miR-512-5p	121	3.60577	0.0025	0.00558091	ARHGAP21|ARHGEF10|ARIH1|ATXN1|BANP|BRD1|C1orf77|C4orf8|C5orf25|C9orf72|C9orf93|CACNB2|CDH11|CDYL|CHD1|CHN2|CHSY1|COG3|CREBBP|CTBP2|CTCF|CTSK|CUX1|DENND4C|DIS3L2|DYRK1A|EGR2|EHMT1|EIF2C2|EP300|EPC1|FAM120C|FGFR2|FNBP1L|FOS|FOXK2|FOXP1|FRMD4B|FZD8|GATAD2B|GIGYF2|GRM2|HOXD4|IFRD1|IGF1R|IGF2BP2|IKZF2|IL1RAPL1|INSR|IRS1|ITPR1|JAG1|JARID2|KALRN|KAT5|KDM6A|KIAA0802|KIAA1267|KIF11|KIF16B|KIF1B|KLHL29|L3M…
TC32	microRNATargets	hsa-miR-644	77	3.58374	0.0005	0.00131863	ANKRD27|ARHGAP21|ARHGEF10|ASAP1|ATXN1|BCOR|BMPR1A|BMPR1B|C9orf72|CDH11|CDYL|CHD1|CHSY1|CITED2|CTCF|CUTC|DENND5A|DIP2C|DIS3L2|DLG2|EGR2|EHMT1|FGF18|FGFR2|GPATCH8|IGF1R|IGF2BP2|IKZF2|IL1RAPL1|INO80|IRS1|KIAA0355|KIAA0802|KIRREL|KLHL29|LMO3|LRRC1|LRRC16A|LRRC39|MEIS1|MEIS2|MYO10|NAV3|NLGN4X|NOTCH1|NUP35|NUP98|PCTK2|PHF20|PHLPPL|PLCB4|PPAN|PPAN-P2RY11|PUM1|RAPGEF2|RAPH1|RHPN2|RNF111|SCAPER|SETD2|SLC2…
TC32	microRNATargets	hsa-miR-539	82	3.58291	0.003	0.00650806	ADNP2|ADRA1D|AEBP2|AKAP2|APOLD1|ARFGEF1|ARHGAP12|ARHGEF10|ARID3A|ATG10|BAHCC1|BCOR|CAMSAP1|CASD1|CDC42SE2|CDH10|CHD6|CSNK1G1|CSTF2T|CTBP2|EBF3|ERC2|ETV6|FAM120C|FBXO30|FRMD4B|FYN|FZD8|GADL1|GOLPH3|GRK5|HS3ST4|IL1RAPL1|INO80|IWS1|JAG1|KDM6A|KIAA1217|KIF11|KIF16B|KIF1B|L3MBTL3|LRP6|LRP8|MAML2|MAP4K3|MEIS2|MGA|MLLT10|MN1|NAV1|NFATC3|NFIA|NPAT|PALM2-AKAP2|PDE7B|PLCB4|PTCH1|RAB28|RBM16|RFWD3|RNF111|SC…
TC32	microRNATargets	hsa-miR-370	155	3.56908	0.0085	0.0162163	ABTB2|AFF1|AMACR|ARFGEF1|ARHGAP21|ARHGEF10|ARID1A|ASXL2|ATXN1|ATXN2|BANP|BDNF|BMPR1B|BRD1|C1QTNF3|C2orf18|C4orf8|C9orf72|CACHD1|CACNB2|CDYL|CHN2|CHSY1|COG3|CRKRS|CRTC3|CTBP2|CTCF|CTSK|CUX1|DAPK1|DENND4C|DENND5A|DIP2C|DIS3L2|DLG2|DLGAP1|EBF1|EBF3|EFNB2|EGR2|EHMT1|EPC1|FAM120C|FAT1|FCHSD2|FGFR2|FOXK2|FOXO1|FRMD4B|FYN|GIGYF2|GRK5|GRM2|HDAC4|HOXD4|ID3|IKZF2|IL12RB2|ING3|INO80|INSR|IRS1|JAG1|JMJD1C|KA…
TC32	microRNATargets	hsa-miR-220	65	3.53576	0	0.00131863	AHCTF1|ARFGEF1|ARID1A|BANP|BCOR|BRD1|C9orf72|CDH10|CDYL|CITED2|CTSK|DAPK1|DENND4C|DIS3L2|DLGAP1|EHMT1|EIF2C2|FGD4|FGFR2|FOXK2|ID3|INO80|ITPR1|KALRN|KAT5|KCNJ3|KIAA0355|KIF11|KIF1B|KLHL29|LGR4|LRP8|LRRC1|MAP4K3|MARK3|MEIS1|MEIS2|NAV3|NFATC3|NLK|NUP35|PDZRN3|PLEKHA7|PPFIA1|PRR12|PTPN9|RAPGEF6|RHPN2|SALL1|SAT1|SIN3A|SPEN|TAF4|TAOK1|TMEM117|TRPC4|TWIST1|UPF2|VPRBP|WAC|ZC3H10|ZEB2|ZMIZ1|ZMYND8|ZNF827
TC32	microRNATargets	hsa-let-7d	105	3.52879	0.005	0.0101128	AHCTF1|ARHGAP21|ARID1A|ASH1L|ASXL2|ATAD2B|ATXN2|BANP|BCOR|BRD1|C2orf18|C4orf8|C6orf141|CACNB2|CASD1|CDYL|CPEB2|CRTC3|CUX1|DAPK1|DENND4C|DET1|DIP2C|DLGAP1|DOT1L|DYRK1A|EHMT1|ERBB2IP|FAM120C|FBXO30|FGFR2|FOXK2|FRMD4B|GIGYF2|IGF1R|IGF2BP2|IGF2BP3|IKZF2|IL12RB2|ING3|INO80|KDM6A|KIAA0802|KIF16B|KIF1B|KLHL29|LGR4|LIN28B|LMCD1|LRIG1|LRIG3|LRP6|MAP3K5|MAP4K3|MARK3|MCPH1|MED13L|MLLT10|MLLT3|MYB|MYO10|NFAT…
TC32	microRNATargets	hsa-miR-302c*	31	3.51325	0	0.00131863	ARHGEF10|CHD6|COG3|DIP2C|FRMD4B|GOLPH3|IGF2BP3|INTU|IRS1|KIAA0802|LDB2|LIN28B|MAN2A1|MAP3K5|MED13L|MEIS2|MLLT10|MYB|NUP98|POU3F2|PTCH1|PTPRK|SAP130|TAOK1|TLK1|TPST1|TRIM16|TRIM33|TRPC4|UVRAG|ZEB2
TC32	microRNATargets	hsa-miR-128b	94	3.5107	0.0025	0.00558091	ABL2|ABTB2|AHCTF1|ANKRD27|ARFGEF1|ARHGAP21|ARID1A|BANP|BAZ2B|BRD1|CACNB2|CDH11|CHD1|CHN2|COG3|CRTC3|CTBP2|CTCF|CTSK|CUX1|DENND4C|DENND5A|DIS3L2|DLC1|DLGAP1|EGR2|EHMT1|EP300|EPC1|ERC2|FAM120C|FAM69A|FNBP1L|FOXK2|GATAD2B|GIGYF2|ID3|IGF1R|INSR|JAG1|JAKMIP2|JMJD1C|KAT5|KIAA0232|KIF1B|KIN|KIRREL|L3MBTL3|LRP8|LRRC1|MAP3K5|MED13L|MLLT10|MYO10|NAV3|NFIA|ORC5L|PCTK2|PHF20|PHLPPL|PPFIA1|PTCH1|PTPN9|PTPRK|P…
TC32	microRNATargets	hsa-miR-373*	51	3.51038	0.0005	0.00131863	ABL2|ANKRD27|ARFGEF1|BANP|BDNF|BRD1|CCDC41|CHD6|CHSY1|CNOT6L|COG3|CTBP2|DENND5A|DYRK1A|ERC2|FGD4|FGFR2|FNBP1L|FNDC3B|GPATCH8|IGF1R|IGF2BP3|IKZF2|JAG1|JARID2|KDM6A|KIF11|KIN|KLHL29|L3MBTL3|LRP8|MYST4|NAV3|NFIA|NFIC|PAFAH1B1|PAPPA|PCTK2|PHLPPL|PRR12|PTCH1|PUM1|RAPGEF6|SCG5|SOX9|SPEN|SRPK2|TRPC4|WAC|WDR33|ZNF609
TC32	microRNATargets	hsa-miR-98	106	3.50985	0.006	0.0116957	ABTB2|ADRB1|AHCTF1|ANKRA2|ARID3A|ASAP1|ATAD2B|BANP|BCOR|BRD1|C3orf64|CCDC41|CCNF|CDYL|CHN2|CPEB2|CRKRS|CRTC3|DAPK1|DENND4C|DLC1|DLG2|DLGAP1|DOT1L|DYRK1A|ELF4|EPHA4|ERBB2IP|FBXO30|FNDC3B|FOXP1|FRMD4B|GIGYF2|IGF1R|IGF2BP1|IGF2BP2|IGF2BP3|IKZF2|IL12RB2|ING3|INO80|INSR|JAG1|JARID2|KALRN|KDM6A|KIAA0802|KIF11|KIF1B|LBH|LGR4|LIN28B|LMCD1|LRIG1|LRIG3|LRRC1|MAP3K5|MAP4K3|MCPH1|MEIS2|MGA|MICAL3|MLLT10|MTUS…
TC32	microRNATargets	hsa-miR-362-3p	41	3.50218	0	0.00131863	ARHGAP21|ATAD2B|ATG10|ATXN1|BAHCC1|C1orf77|CABLES1|CDH10|DAPK1|DLC1|ERC2|FAM90A1|GRLF1|ITPR1|LARP5|LBH|MARK3|MICAL3|NAV3|NFATC3|NOG|PCGF3|PEX14|PRR12|PTPN9|RAI1|RFXAP|RHPN2|RREB1|SAT1|SHB|SPEN|SSH1|TANC1|TBC1D9|TBX5|TCF7L1|TRERF1|TRIM33|WIPF2|ZC3H10
TC32	microRNATargets	hsa-miR-625	117	3.486	0.009	0.0169301	ABTB2|AHCTF1|ANKRD27|ARFGEF1|ARID1A|ARID2|ARIH1|ASAP1|ATAD2B|ATXN1|BDNF|C1orf77|C9orf72|CACHD1|CASD1|CDH10|CHD1|CHD6|CITED2|CREBBP|CRKRS|CRTC3|CUX1|DENND4C|DENND5A|DIP2C|DIS3L2|DLGAP1|EBF1|EFNB2|EGR2|EP300|FAM69A|FGD4|FOXK2|FRMD4B|FUT8|GATAD2B|GEMIN6|GIGYF2|GOLPH3|GRM2|HOXD4|IFRD1|INSR|IWS1|JARID2|KALRN|KCNJ3|KDM6A|KIAA0240|KIAA0802|KIAA1217|KIAA1267|KIF11|KIF1B|KIN|L3MBTL3|LARP5|LDB2|LGR4|LIN28B…
TC32	microRNATargets	hsa-miR-520a*	105	3.47916	0.0035	0.00744269	ABTB2|AKAP2|ANKRD27|ARHGAP12|ARID1A|ATXN1|BCL11B|BDNF|BIRC6|BRD1|C5orf25|C5orf48|CACNB2|CASD1|CDH11|CHD1|CHN2|CHSY1|CNOT6L|COG3|CRKRS|CTBP2|CUX1|DAPK1|DIP2B|DIS3L2|DLG1|DLG2|EP300|EPC1|ERC2|FAM120C|FAT1|FGF18|FGFR2|FRYL|FUT8|FZD8|GATAD2B|GIGYF2|IFRD1|IGF1R|IKZF2|IL1RAPL1|INSR|IWS1|JAG1|JARID2|KALRN|KDM2B|KDM6A|KIAA0240|KLHL29|LIN28B|MAP4K3|MARK3|MEIS2|MLLT3|MN1|MYO10|MYST4|NFATC3|NLK|PAFAH1B1|PAL…
TC32	microRNATargets	hsa-miR-128a	93	3.47275	0.0035	0.00744269	ABL2|ABTB2|AHCTF1|ANKRD27|ARFGEF1|ARHGAP21|ARID1A|BANP|BAZ2B|BRD1|CACNB2|CDH11|CHD1|CHN2|CRTC3|CTCF|CTSK|CUX1|DENND4C|DLC1|DLGAP1|EGR2|EHMT1|EP300|EPC1|ERC2|FAM120C|FAM69A|FNBP1L|FOXK2|GATAD2B|GIGYF2|ID3|IGF1R|INSR|JAG1|JAKMIP2|JMJD1C|KAT5|KIAA0232|KIF1B|KIN|KIRREL|L3MBTL3|LGR4|LRP8|LRRC1|MAP3K5|MED13L|MEIS2|MLLT10|MYO10|NAV3|NFIA|ORC5L|PCTK2|PDZRN3|PHF20|PHLPPL|POU4F2|PPFIA1|PTCH1|PTPN9|PTPRK|PU…
TC32	microRNATargets	hsa-miR-500	95	3.46899	0.0035	0.00744269	ABTB2|ANKRD27|ARHGAP12|ARHGAP21|ARHGEF10|ATXN2|BIRC6|C6orf204|C9orf72|CASD1|CDKL3|CHD1|COG3|CTSK|CUTC|CUX1|DENND4C|DLG2|DYRK1A|EGR2|EIF2C2|EP300|EPC1|EPHA4|FGF18|FYN|FZD8|GIGYF2|GRM2|HOXD4|ID3|JAG1|JAKMIP2|KALRN|KAT5|KIAA0232|KIAA0240|KIAA0802|KIAA1217|KIF1B|KIRREL|KLHL28|KLHL29|L3MBTL3|LIN54|LMCD1|LRP8|LRRC16A|MAML2|MEIS1|MLLT1|MLLT10|MYB|MYST4|NAV3|NFATC3|NFIC|NLGN4X|NOTCH1|NUP153|ORC5L|PFKFB3|…
TC32	microRNATargets	hsa-miR-622	107	3.46684	0.0035	0.00744269	ABCC1|AHCTF1|ARHGEF10|ARIH1|ATXN1|ATXN2|BANP|BCOR|BRD1|C9orf93|CACHD1|CACNB2|CDYL|CHSY1|CITED2|COG3|CPEB2|CRTC3|CUX1|DENND5A|DIS3L2|DLG2|EBF1|EBF3|EHMT1|FCHSD2|FGFR2|FUT8|FYN|GRM2|HOXD4|ID3|IGF2BP2|IKZF2|ING3|INO80|INSR|IRS1|KAT5|KDM6A|KIAA0240|KIAA0802|KIF11|KIF16B|KIF1B|LGR4|LMCD1|LMO3|LRP6|LRRC1|LRRC16A|MAN2A1|MAP3K5|MLLT10|MLLT3|MYB|MYO10|NFATC3|NFIA|NOTCH1|NUP98|PAFAH1B1|PANK2|PCTK2|PFKFB3|P…
TC32	microRNATargets	hsa-miR-493-3p	74	3.46506	0.0015	0.00355507	AHCTF1|ARID1A|ATXN1|ATXN2|C1orf77|C9orf93|CACNB2|CHN2|CREBBP|CRKRS|CRTC3|CTCF|CTSK|CUX1|DAPK1|DENND4C|DIP2C|EPC1|FAM69A|FAT1|FRMD4B|FUT8|FYN|GATAD2B|GIGYF2|GOLPH3|GRK5|GTF2IRD1|HMGXB4|HOXD4|IGF1R|IGF2BP2|IKZF2|IL1RAPL1|INTS6|JAKMIP2|KALRN|KAT5|KCNJ3|KDM2B|KIAA1267|KIF16B|KIRREL|LIN28B|LRRC16A|MAN2A1|MAP3K5|MLLT3|NFATC3|NFIA|NOG|NUP98|PHF20|PHLPPL|PIBF1|PLEKHA5|PTPN9|RERE|SAP130|SCAPER|SENP1|SPEN|…
TC32	microRNATargets	hsa-miR-422b	76	3.45999	0.001	0.00249074	ABTB2|AHCTF1|AMACR|ARHGEF10|ASAP2|ATXN2|BRD1|C1QTNF3|C6orf204|CACNB2|CDYL|CHD1|CREBBP|CTBP2|CUX1|DDX10|DENND4C|EBF1|EHMT1|EIF2C2|EPC1|ERBB2IP|FNBP1L|GIGYF2|GOLPH3|GRK5|GRM2|IGF1R|IKZF2|ING3|INSR|KALRN|KAT5|KIAA1267|KIF11|KIF1B|L3MBTL3|LRP8|MAP3K5|MICAL3|MLL3|MLLT3|MN1|NFATC3|NFIC|PAFAH1B1|PAPPA|PDZRN3|PHLPPL|PLCB4|PTK2|PUM1|RAB28|RAPH1|RERE|RGS4|SATB2|SBF2|SCAPER|SOX6|SPIRE1|STRN3|TANC1|TAOK1|TBC…
TC32	microRNATargets	hsa-miR-520c	68	3.45544	0.0015	0.00355507	ANKRD27|ARID1A|ARIH1|ASAP1|ATXN2|BAZ2B|BCL11B|BMPR1A|BRD1|CASD1|CHSY1|COG3|CTBP2|DDX10|DENND4C|DENND5A|DIP2B|DLG2|EBF3|EGR2|EHMT1|ERBB2IP|FAM120C|FGD4|FGFR2|FRMD4B|FZD8|GPATCH8|HMGXB4|IGF1R|INSR|ITPR1|JMJD1C|KIAA0355|KIF11|KIF1B|KIRREL|LGR4|LIN54|LRP8|LRRC39|MLL3|MLLT10|NFATC3|NFIA|NTN4|NUP98|PHF20|PHLPPL|PLEKHA7|PTK2|RAB28|RNF111|SBF2|STAG2|TANC1|TBC1D12|TCF7L1|TCF7L2|TET3|TOX3|TRAF5|TRIM16|TRPC…
TC32	microRNATargets	hsa-miR-557	76	3.43709	0.0035	0.00744269	ANKRD27|ARHGEF10|ASH1L|ATXN1|BCAR3|BIRC6|BMPR1B|BRD1|C1orf77|CASD1|CDH10|CDKL3|CHN2|CHSY1|COG3|CTCF|DENND4C|DIS3L2|DLGAP1|ERBB2IP|ERC2|FGF18|FMNL2|FNBP1L|FNDC3B|FOS|FOXK2|FYN|GATAD2B|GIGYF2|HSPA2|INO80|INSR|JAKMIP2|JMJD1C|KAT5|KCNJ3|KDM6A|KIAA0802|LMO3|MAN2A1|MARK3|MED13L|MEIS1|MLLT10|MLLT3|MYB|NFATC3|NLGN4X|PANK2|PAPPA|PHLPPL|PLEKHA5|PPFIA1|PTCH1|PTPRK|PUM1|RAB28|RAPH1|RP1-21O18.1|SAT1|SBF2|SCG5…
TC32	microRNATargets	hsa-miR-103	127	3.43161	0.0045	0.00931154	ABHD13|ABTB2|AKAP2|ANKRA2|ANKRD27|ARHGAP12|ARHGEF10|ARID1A|ATXN1|ATXN2|BDNF|BIRC6|BMPR1B|BRD1|C11orf68|C4orf8|CACNB2|CDH11|CHD1|CHD6|CNOT6L|COG3|CPEB2|CTBP2|CTSK|CYP27B1|DAPK1|DENND5A|DIP2C|DIS3L2|DSEL|EGR2|EIF2C2|EPC1|ERBB2IP|ERC2|FAM69A|FAT1|FGFR2|FLJ14213|FNBP1L|FOXP1|FYN|GATAD2B|GIGYF2|GPATCH8|IFRD1|IGF1R|IKZF2|INSR|ITPR1|JAKMIP2|JARID2|KALRN|KDM6A|KIF1B|KLHL28|KLHL29|LDB2|MAP4K3|MICAL3|MLLT1…
TC32	microRNATargets	hsa-miR-653	54	3.42718	0.0005	0.00131863	AHCTF1|ANKRA2|ANKRD27|ARMCX5|ATXN1|BCL11B|BIRC6|C21orf63|C5orf25|C9orf93|CDH11|CITED2|CREBBP|CTTNBP2NL|DIP2C|DLG2|EBF3|EGR2|ETV6|FAM120C|FNBP1L|FOS|KDM6A|KIAA1267|KIF11|KIF1B|LDB2|LRRC34|MALT1|MEIS2|MLL3|MLLT3|NAV3|NFIA|PHLPPL|PLEKHA5|PPAPDC2|SCHIP1|SMAD6|SOX9|TCF7L2|TEX14|TIAM1|TRAM2|TRERF1|TRPC4|UPF2|WAC|ZCCHC14|ZEB2|ZMIZ1|ZNF280C|ZNF827|ZSWIM6
TC32	microRNATargets	hsa-miR-801	72	3.42389	0.0005	0.00131863	AMACR|AMY1A|AMY1B|AMY1C|BCL11B|BMPR1B|C1QTNF3|C9orf93|CDKL3|CHD1|CHN2|CHSY1|CNOT6L|COG3|CTCF|CUX1|DAPK1|DENND4C|DLG2|EFNB2|EHMT1|ERBB2IP|FGF18|FGFR2|FOXK2|FUT8|IKZF2|IL1RAPL1|INO80|JAG1|KAT5|KDM2B|KIAA0802|KIAA1267|KIF16B|KIRREL|KLHL29|LGR4|LMCD1|MARK3|MEIS2|MLLT3|MYO10|MYST4|NAV3|NFATC3|NOTCH1|PLCB4|PLEKHA5|PPAN|PPAN-P2RY11|PPFIA1|PTK2|PTPRK|RAPGEF6|RGS4|RNF111|SBF2|SCAPER|SETBP1|SIN3A|SRPK2|TAO…
TC32	microRNATargets	hsa-miR-597	68	3.4225	0.0005	0.00131863	ABTB2|ARHGAP21|ATXN1|BCL11B|BRD1|C4orf8|C9orf93|CACNB2|CCDC41|CHD6|CITED2|CREBBP|CUX1|DDX10|DENND4C|DIP2B|DIS3L2|DLG2|EBF3|EP300|FGFR2|FNBP1L|FOS|FRMD4B|FUT8|GRK5|IGF1R|JAG1|JAKMIP2|KALRN|KDM6A|KIAA1217|KIF11|KIF1B|KIRREL|KLHL29|L3MBTL3|LMCD1|MEIS2|MLLT3|MYB|MYST4|NFATC3|NFIA|NFIC|NLK|NTN4|NUP98|PHF20|PLEKHA7|PTPN9|RABGGTB|RAPGEF6|RGL1|RGS4|SCG5|SGIP1|SLC24A3|SPEN|SVIL|TCF7L1|TFAP2A|TLK2|TOX2|TRD…
TC32	microRNATargets	hsa-miR-518f*	65	3.40777	0.0005	0.00131863	ARHGEF10|ARIH1|BIRC6|CASD1|CDH11|CDYL|CTCF|DAPK1|DLG1|DLG2|EFNB2|EPC1|EPHA4|FAM120C|FGF18|FGFR2|FOS|GOLPH3|GRK5|IGF2BP2|ING3|INO80|KALRN|KDM6A|KIAA0232|KIAA0802|KIAA1267|KLHL29|LARP5|LIN28B|MAP4K3|MN1|MYST4|NFIC|NLGN4X|NLK|NOG|NUP98|PHF20|PHLPPL|PLEKHA7|PPRC1|PRR12|PTPRK|PUM2|RAB28|RAPGEF6|RNF111|RPRD2|SCAPER|SCG5|SETD2|SHB|SPEN|TAOK1|TCF7L1|TFAP2B|THSD4|TMEM117|TWIST1|UBR1|USP10|VLDLR|WDFY3|ZSWI…
TC32	microRNATargets	hsa-miR-570	39	3.40573	0.0005	0.00131863	ABL2|ADNP|ASAP1|C9orf72|C9orf93|CDKL3|COG3|CPEB2|CREBBP|CTBP2|CUTC|DIP2C|FMNL2|FOXP1|JARID2|KDM6A|KIAA1267|KIF1B|L3MBTL3|LGR4|LIN54|MLL3|NTN4|NUP98|PCTK2|PDS5B|PHLPPL|PLEKHA5|PPRC1|RERE|SATB2|SLC24A3|SOX6|TAOK1|TFAP2A|THSD4|TOX3|TPST1|TRDN
TC32	microRNATargets	hsa-let-7i	99	3.38056	0.004	0.00834109	AHCTF1|ANKRA2|ARFGEF1|ASAP1|ATAD2B|BMPR1B|C2orf18|C3orf64|C5orf25|C6orf141|C9orf72|CACNB2|CCDC41|CDYL|CHN2|CITED2|CPEB2|CRKRS|DAPK1|DENND4C|DET1|DLC1|DOT1L|DYRK1A|EGR2|EPHA4|ERBB2IP|FAM120C|FBXO30|FGFR2|FNDC3B|FOXK2|FRMD4B|IGF2BP2|IGF2BP3|IKZF2|IL12RB2|INO80|IRS1|JARID2|KDM2B|KDM6A|KIAA0802|KIF16B|KIF1B|KIN|KLHL29|LGR4|LIN28B|LMO3|LRCH1|LRIG1|LRIG3|LRRC1|MAP3K5|MAP4K3|MARK3|MEIS2|MLL3|MLLT10|MLLT…
TC32	microRNATargets	hsa-miR-637	169	3.37036	0.0245	0.0405569	ABCC1|ABTB2|ANKRA2|ARHGAP12|ARID2|ARIH1|ASAP1|ASH1L|ATXN2|BANP|BAZ2B|BCAR3|BCOR|BMPR1B|BRD1|C1orf77|C4orf8|C5orf25|C9orf72|CACNB2|CDH11|CHD1|CHN2|CITED2|COG3|CREBBP|CRTC3|CTBP2|CTCF|CTSK|CUX1|DENND5A|DIS3L2|DLG2|EBF1|EFNB2|EGR2|EHMT1|EIF2C2|ERBB2IP|FAM120C|FAM69A|FAT1|FGF18|FGFR2|FOS|FOXK2|FOXP1|FRMD4B|FUT8|FYN|GATAD2B|GOLPH3|GPATCH8|GRK5|GRM2|HOXD4|ID3|IGF2BP2|IKZF2|IL1RAPL1|ING3|INO80|INSR|IRS1…
TC32	microRNATargets	hsa-miR-618	33	3.36091	0	0.00131863	ARHGAP12|ASAP2|ATXN2|BMPR1A|CHSY1|CTCF|DAPK1|DET1|DIP2C|DLC1|FAM120C|FNBP1L|GIGYF2|GRM2|IGF1R|IKZF2|KIAA0020|KLHL29|LDB2|LGR4|MLLT3|MYB|NACC2|PHF20|SCAPER|SHB|SOX6|TBC1D12|TFAP2A|TRDN|ZFX|ZNF521|ZNF609
TC32	microRNATargets	hsa-miR-409-5p	53	3.35552	0	0.00131863	ATXN2|BANP|BAZ2B|BCOR|BMPR1B|C9orf72|CACNB2|CTBP2|CTSK|CTTNBP2|CUX1|DENND4C|DENND5A|DIP2C|DYRK1A|EFNB2|FAT1|FGFR2|GIGYF2|GOLPH3|GRM2|IFRD1|JAG1|JARID2|KALRN|KIAA1217|KIF16B|KIF1B|LRP8|LRRC16A|MAML2|MLLT10|MLLT3|NAV3|NFATC3|NOTCH1|NUP98|PFKFB3|PHLPP|PLEKHA7|PPFIA1|PUM1|SALL1|SAP130|SCAPER|SETBP1|STAG2|TCF7L1|TOX2|TRPC4|WAC|ZEB2|ZSWIM6
TC32	microRNATargets	hsa-miR-422a	85	3.32026	0.003	0.00650806	AMACR|ANKRD27|ASAP2|ATXN2|BANP|BCL2L2|BRD1|C1QTNF3|CACNB2|CDYL|CHSY1|CREBBP|CTBP2|CTTNBP2|CUX1|DET1|DLG2|DYRK1A|EHMT1|EIF2C2|ELAC1|EPC1|FAM120C|FAM69A|GIGYF2|GOLPH3|GRK5|GRM2|IGF1R|IGF2BP3|IKZF2|IL1RAPL1|INO80|INSR|KALRN|KAT5|KIAA0802|KIAA1267|KIF11|KIF16B|KLHL29|L3MBTL3|LMO3|MAP3K5|MICAL3|MLL3|NFIC|NLGN4X|PAFAH1B1|PAPPA|PDZRN3|PHF20|PLCB4|PRR12|PUM1|RAB28|RAPH1|RERE|RGS4|RPRD2|RREB1|SATB2|SBF2|S…
TC32	microRNATargets	hsa-miR-202*	26	3.31904	0.0005	0.00131863	ABTB2|ATAD2B|BDNF|BMPR1A|CACHD1|EGR2|EIF2C2|FGF18|FGFR2|FNBP1L|HMGXB4|IKZF2|IL1RAPL1|INO80|JARID2|LRRC1|MARK3|MEIS2|NAV3|PHLPPL|PLCB4|PTCH1|RERE|STAG2|TOX3|WAC
TC32	microRNATargets	hsa-miR-610	40	3.30334	0.0005	0.00131863	ARHGEF10|ASAP1|C4orf8|C9orf72|CACHD1|CHSY1|CTTNBP2|CUX1|DET1|DLG2|FNDC3B|GOLPH3|KIAA0232|KIF1B|KLHL29|LGR4|LIN54|MAN2A1|MAP4K3|MN1|NTN4|NUP35|NUP98|PAFAH1B1|PCTK2|PLEKHA7|PTK2|PTPN9|PUM1|SERAC1|TANC1|TCF7L2|TFAP2A|TOX3|TRPC4|WAC|ZEB2|ZFX|ZMIZ1|ZMYND8
TC32	microRNATargets	hsa-miR-485-5p	147	3.30289	0.019	0.0323481	ABL2|ADNP|AKAP2|AMACR|ANKRA2|ARHGAP21|ARHGEF10|ASAP1|ATXN1|BANP|BMPR1A|BRD1|C11orf68|C1QTNF3|C4orf8|CCDC41|CDKL3|CDYL|CENPA|CHN2|COG3|CRTC3|CTCF|CUX1|DAPK1|DDX10|DENND5A|DIP2C|DLGAP1|EHMT1|EIF2C2|EP300|EPC1|ERBB2IP|FAM120C|FGF18|FGFR2|FOXK2|FUT8|FYN|GEMIN6|GIGYF2|GOLPH3|GPATCH8|GRLF1|GRM2|IGF1R|IGF2BP2|IGFBP3|IL1RAPL1|ING3|INO80|INSR|IRS1|ITPRIP|JAG1|JAKMIP2|KALRN|KAT5|KDM6A|KIAA0240|KIAA0802|KIF…
TC32	microRNATargets	hsa-miR-325	50	3.29514	0.001	0.00249074	ANKRD27|BMPR1A|CCDC41|CDH10|CRKRS|CUTC|CUX1|DIS3L2|EHMT1|EPC1|FGD4|FGFR2|FOXK2|GOLPH3|IKZF2|KDM6A|KIF11|KLHL29|LRP8|LRRC16A|MAP3K5|MYO10|MYST4|NACC2|NUP35|NUP98|PANK2|PCTK2|PFKFB3|PLCB4|POU4F2|PTPN9|PUM1|PUM2|RAB28|RAPGEF6|RNF111|SALL1|SAT1|SIN3A|STAG2|SYT1|TCF7L2|TFAP2B|TOX2|TRERF1|TRRAP|VPRBP|ZFX|ZNF827
TC32	microRNATargets	hsa-miR-639	110	3.28907	0.0105	0.0192799	ABCC1|AHCTF1|AMACR|ARHGAP21|ARID1A|ATXN1|ATXN2|BANP|BMPR1A|BMPR1B|BRD1|C1QTNF3|C9orf72|CHSY1|COG3|CRTC3|CUX1|DIS3L2|DLGAP1|EBF1|EHMT1|EIF2C2|EPC1|FAT1|FGF18|FGFR2|FRMD4B|FUT8|FYN|FZD8|GIGYF2|HOXD4|IGF1R|IGF2BP2|IKZF2|IRS1|JAG1|JARID2|KALRN|KAT5|KIAA0802|KIAA1267|KIF16B|KIF1B|KLHL29|L3MBTL3|LRCH1|LRRC1|MAML2|MLL3|MLLT1|MLLT10|MLLT3|MYB|MYO10|NAV3|NFATC3|NFIA|NFIC|NLGN4X|NOG|NOTCH1|NTN4|ORC5L|PAFAH…
TC32	microRNATargets	hsa-miR-520f	59	3.28639	0.002	0.00457872	ANKRD27|ARHGEF10|ARIH1|ASH1L|ATXN2|BANP|BMPR1A|BRD1|CASD1|COG3|CRTC3|CTBP2|DENND4C|DENND5A|DLG2|EIF2C2|FAM120C|FGFR2|FRMD4B|GATAD2B|ID3|IGF1R|IKZF2|ITPR1|JMJD1C|KALRN|KIAA1267|KIF1B|KIN|KLHL29|LGR4|LIN28B|LIN54|MAML2|MLLT10|NAV3|NFIA|NLGN4X|ORC5L|PFKFB3|PHLPPL|PIBF1|PTCH1|PTPRK|RAB28|RHPN2|SBF2|SERAC1|SLC38A2|STAG2|TANC1|TBC1D12|TOX2|TOX3|TRAF5|TRPC4|VPRBP|ZMYND8|ZNF608
TC32	microRNATargets	hsa-miR-200b	63	3.28184	0.0055	0.0108787	100287515|100506658|ANKRD27|APOLD1|ARHGAP21|ARIH1|C12orf4|C13orf38|C9orf93|CACHD1|CASD1|CDYL|CEP192|CHD1|CHD6|CHN2|COG3|CPEB2|CTBP2|CUTC|DENND4C|DENND5A|DLC1|FAM120C|FGFR2|FOXP1|GLI3|INTU|ITPR1|JARID2|KCNJ3|LRRC1|LRRC16A|MAML2|MAP4K3|MEIS1|MYB|NLGN4X|NOG|NOTCH1|NTN4|NUP153|NUP35|PANK2|PCTK2|PLCB4|PTHLH|RHPN2|RNF111|SERPINI1|SGIP1|SLC38A2|STAG2|SYT1|TAOK1|TBC1D12|TFAP2A|USP6NL|VLDLR|ZEB2|ZMYND8|ZN…
TC32	microRNATargets	hsa-miR-523	41	3.27677	0	0.00131863	ABCC1|ARID1A|BANP|BCOR|BRD1|CACNB2|CTBP2|DIP2C|DIS3L2|DLG2|EGR2|EHMT1|HOXD4|IL1RAPL1|ING3|IWS1|KIAA1217|LARP5|MLL3|MYO10|NACC2|NFATC3|NFIA|NOTCH1|PFKFB3|PHF20|PPARGC1B|PRR12|RAB28|RP1-21O18.1|SETBP1|TAF4|TET3|TMEM117|TOX2|TRPC4|TRRAP|UPF2|ZMIZ1|ZMYND8|ZNF608
TC32	microRNATargets	hsa-miR-320	104	3.27573	0.007	0.01345	AEBP2|AKAP2|ANKRD27|ARID1A|ATAD2B|ATXN1|ATXN2|BANP|BCAR3|BCOR|BMPR1A|C1orf77|CDH10|CDKL3|COG3|CRTC3|CUTC|DDX10|DENND4C|DET1|DIP2C|DLG2|EPC1|FAM120C|FCHSD2|FGD4|FGFR2|FMNL2|FOXK2|FOXP1|FRMD4B|FZD8|GOLPH3|IFRD1|IGF1R|IGF2BP3|IKZF2|INO80|IRS1|KDM6A|KIAA0232|KIAA0355|KIAA1217|KIAA1267|KIF11|KIF1B|KLHL28|KLHL29|MAP3K5|MEIS2|MICAL3|MLL3|MLLT10|MLLT3|MN1|NFATC3|NFIA|NLGN4X|NOG|NOTCH1|NTN4|NUP153|NUP98|P…
TC32	microRNATargets	hsa-miR-489	48	3.2584	0.0005	0.00131863	AHCTF1|ATXN1|BRD1|C6orf204|C9orf93|CDH10|CDYL|CHD1|CHD6|CHN2|CRTC3|CUX1|DET1|DIP2C|DIS3L2|EGR2|HOXD4|IKZF2|JMJD1C|KALRN|LGR4|LRCH1|MEIS1|NFIC|NLK|PDS5B|PTPRK|PUM2|RGL1|RGS4|SERPINI1|SETBP1|SGIP1|SLCO5A1|SPEN|SRPK2|TCF7L2|TLK1|TRDN|TRPC4|TWIST1|UPF2|VPRBP|ZFX|ZMYND8|ZNF143|ZNF608|ZSWIM6
TC32	microRNATargets	hsa-miR-574	61	3.25723	0.005	0.0101128	ANKRD27|ARHGAP12|ARID1A|ATXN1|BCOR|C4orf8|CDKL3|CHSY1|COG3|CRKRS|CTCF|DENND4C|DENND5A|EGR2|EIF2C2|ERC2|FAM120C|FOS|FYN|GIGYF2|ID3|IGF1R|IGF2BP2|IWS1|KIAA1267|KIF11|KIF1B|KLHL29|L3MBTL3|LRP8|MAP3K5|MARK3|MEIS1|MYO10|NFATC3|NFIA|NLK|NOG|NOTCH1|NUP153|NUP35|PDZRN3|PHF20|PHLPPL|PLEKHA7|PPARGC1B|PPFIA1|PTPN9|RAB28|RGS4|RP1-21O18.1|SAT1|SETBP1|SETD2|SHB|SIN3A|SLC25A12|SRPK2|STRN3|TLK2|TRRAP
TC32	microRNATargets	hsa-miR-758	63	3.25632	0.003	0.00650806	ABTB2|AKAP2|BCL11B|BIRC6|C1orf77|CENPP|CHD6|CITED2|CMTM8|COG3|CUX1|DIP2C|DLGAP1|EHMT1|ETV6|FAM120C|FAM13A|FGFR2|GLT25D2|GOLPH3|ID3|IKZF2|KALRN|KDM6A|KLHL29|LRCH1|MAGI1|MAP3K5|MAP4K3|MCPH1|MEIS2|MYB|MYST4|NAV3|NFATC3|NLK|NOTCH1|NUP98|PALM2-AKAP2|PDE7B|PHF20|PLEKHA5|PLEKHA7|PTCH1|PTPN9|PTPRK|PUM2|RAPGEF6|RAPH1|SBF2|SCAPER|SLC12A7|SLC24A3|SPEN|STRN3|SVIL|TAOK1|TCF7L1|TCF7L2|TET3|TLK1|TRERF1|ZFHX3
TC32	microRNATargets	hsa-miR-10b	83	3.25502	0.005	0.0101128	ABCC1|ABTB2|ACRC|ARHGAP12|ARSJ|ATXN2|BAZ2B|BDNF|C1orf77|CACNB2|CASD1|CCDC41|CDH11|CHD6|COG3|CRTC3|CTBP2|CUX1|DAPK1|DLC1|DLG2|EPHA4|FAM69A|FBXO30|FMNL2|FNBP1L|FNDC3B|FOXK2|FOXP1|FRMD4B|GATAD2B|HMGXB4|IGF1R|IGF2BP2|JAG1|JARID2|KALRN|KIAA1267|KIF16B|KIF1B|KIRREL|KLHL29|L3MBTL3|LGR4|LMCD1|LRRC16A|MEIS2|MLLT10|MYST4|NAV3|NFIC|NOTCH1|NUP98|ODZ2|PAFAH1B1|PHF20|PHLPPL|PLEKHA7|PPFIA1|PTK2|PUM2|RAPGEF2|RAP…
TC32	microRNATargets	hsa-miR-768-5p	130	3.24054	0.019	0.0323481	ABCC1|ABTB2|AHCTF1|ANKRD27|ARFGEF1|ARHGAP12|ARID1A|ARIH1|ATXN2|BAZ2B|BMPR1A|BRD1|C1orf77|C4orf8|C5orf25|C9orf72|CDKL3|CHN2|CRTC3|CTSK|CUTC|CUX1|DAPK1|DENND4C|DET1|DIP2C|DIS3L2|DLC1|DLGAP1|EBF1|EBF3|EIF2C2|EP300|EPC1|FAM120C|FAM69A|FBXO30|FOS|FOXK2|FRMD4B|GATAD2B|GIGYF2|GOLPH3|GRK5|IGF1R|IL1RAPL1|ING3|INO80|INTS6|KALRN|KAT5|KCNJ3|KDM2B|KIF11|KIF1B|KIN|KIRREL|KLHL29|L3MBTL3|LARP5|LGR4|LIN28B|LMCD1|…
TC32	microRNATargets	hsa-miR-654	141	3.23161	0.0255	0.0419541	ABTB2|ARFGEF1|ARID2|ARIH1|ATXN2|BDNF|BRD1|C4orf8|C9orf72|CACNB2|CDH10|CDH11|CDYL|CHN2|CHSY1|CTCF|CUTC|CUX1|DAPK1|DENND5A|DET1|DIP2B|DIP2C|DIS3L2|DLGAP1|EBF1|EBF3|EHMT1|EIF2C2|EP300|ERBB2IP|FAM120C|FBXO30|FGD4|FGF18|FGFR2|FMNL2|FUT8|FYN|GATAD2B|GOLPH3|GRK5|HOXD4|ID3|IGF1R|IGF2BP2|IKZF2|INO80|IRS1|ITPR1|JAG1|JARID2|JPH1|KALRN|KAT5|KDM6A|KIAA0020|KIAA0240|KIAA0802|KIAA1217|KIAA1267|KIF11|KIF16B|KIRR…
TC32	microRNATargets	hsa-miR-663	152	3.21272	0.0295	0.0472351	ABCC1|ABTB2|AHCTF1|AKAP2|ANKRD27|ARFGEF1|ARHGEF10|ARID1A|ASH1L|ATXN2|BANP|BAZ2B|BMPR1B|BRD1|C4orf8|CDH11|CDKL3|CDYL|CITED2|COG3|CRKRS|CRTC3|CTBP2|CTCF|CUX1|DDX10|DENND4C|DENND5A|DET1|DIP2C|DIS3L2|DLC1|DLGAP1|DYRK1A|EBF1|EHMT1|EIF2C2|EP300|ERBB2IP|FAM69A|FAT1|FGF18|FGFR2|FOXK2|FOXP1|FRMD4B|FYN|FZD8|GATAD2B|GRK5|GRM2|HOXD4|ID3|IGF1R|IGF2BP2|IKZF2|IL1RAPL1|INO80|INSR|JAG1|JARID2|KALRN|KAT5|KIAA0802|…
TC32	microRNATargets	hsa-miR-135a	76	3.21119	0.005	0.0101128	AEBP2|ARHGEF7|ASXL2|ATXN2|BANP|BCL11B|BIRC6|BMPR1A|C1orf77|CABLES1|CACHD1|CHSY1|CRTC3|CTTNBP2|DENND4C|DET1|DIP2C|DIS3L2|DLG2|EBF1|FAM120C|FAM69A|FOS|FOXO1|GIGYF2|GRK5|GRM2|IFRD1|IGF2BP2|IGF2BP3|IKZF2|INO80|INTS6|JAKMIP2|KALRN|KIAA0802|KIAA1267|KLHL29|MAGI1|MEIS1|MGA|MTUS1|NLK|NUP153|ORC5L|PCYOX1L|PDE7B|PHF20|PHLPPL|PPFIA1|PTK2|RAPGEF6|RAPH1|RGL1|RGS4|SETD2|SLC24A3|SLC25A12|SLITRK6|SPEN|SV2C|TAF4|…
TC32	microRNATargets	hsa-miR-609	54	3.20751	0.004	0.00834109	ABCC1|AMACR|ARID1A|ATXN1|BAZ2B|BCOR|BMPR1B|C1QTNF3|CDH11|CHN2|CPEB2|CTBP2|DIP2C|DLC1|EPHA4|FGFR2|FOS|FZD8|IGF2BP2|IL1RAPL1|INSR|INTU|KIAA0240|KIAA0802|KIF11|KIF16B|KIRREL|MAML2|MAP3K5|MEIS1|MEIS2|MLLT10|MYB|NFIA|NFIC|NUP98|PDZRN3|PHLPPL|PIBF1|PLEKHA7|PPARGC1B|PPFIA1|PTK2|PTPRK|PUM1|SCG5|SETBP1|SPIRE1|THSD4|TOX2|UPF2|VPRBP|ZMIZ1|ZNF608
TC32	microRNATargets	hsa-miR-635	102	3.1633	0.009	0.0169301	ABCC1|ABTB2|AHCTF1|AMACR|BRD1|C1QTNF3|CACHD1|CCDC41|CDH11|CHSY1|CITED2|COG3|CRKRS|CUTC|CUX1|DENND4C|DENND5A|DLG2|EBF1|EHMT1|FAM120C|FAM69A|FZD8|GATAD2B|GIGYF2|GRM2|HOXD4|ID3|IKZF2|ING3|INO80|ITPR1|JAG1|KAT5|KDM2B|KDM6A|KIAA0802|KIF11|KIF16B|KLHL29|L3MBTL3|LDB2|LRCH1|LRP8|LRRC16A|MEIS1|MEIS2|MLL3|NFATC3|NFIC|NLGN4X|NLK|NUP153|NUP98|PAFAH1B1|PCTK2|PHLPP|PHLPPL|PLEKHA7|PPAN|PPAN-P2RY11|PPFIA1|PPRC1|…
TC32	microRNATargets	hsa-miR-518c*	118	3.16323	0.017	0.0294084	ABTB2|ANKRD27|ARHGAP12|ARHGEF10|ARID1A|ARIH1|ATXN1|BCAR3|BCOR|BDNF|BMPR1B|C4orf8|CACNB2|CASD1|CDH11|CDYL|CHD1|CHSY1|COG3|CRTC3|CTCF|CUX1|DET1|DIP2B|DIP2C|DLG2|DYRK1A|EHMT1|EIF2C2|EP300|EPHA4|ERBB2IP|FAM120C|FAT1|FGFR2|FOS|FOXP1|FRMD4B|FYN|GOLPH3|GRK5|GRM2|HMGXB4|HOXD4|ID3|IKZF2|ING3|INO80|KDM2B|KDM6A|KIAA0240|KIAA0802|KIAA1267|KIF1B|KLHL29|LDB2|LMCD1|LMO3|LRCH1|LRP8|LRRC16A|LRRC34|MEIS2|MLLT3|NFA…
TC32	microRNATargets	hsa-miR-485-3p	41	3.16133	0.0015	0.00355507	ABTB2|ARHGAP12|ARHGAP21|ARHGEF10|ATXN2|BCOR|CASD1|CREBBP|CRKRS|FAM120C|FNBP1L|FUT8|GATAD2B|GIGYF2|GOLPH3|IFRD1|KIAA0802|KIAA1217|L3MBTL3|LMO3|LRP8|MARK3|MLLT10|MYO10|MYST4|NFATC3|NLGN4X|NTN4|PLCB4|PTPN9|PTPRK|PUM2|RGL1|SGIP1|SIN3A|SLC25A12|SOX9|TAF4|TMEM117|WAC|ZEB2
TC32	microRNATargets	hsa-miR-591	56	3.15648	0.0045	0.00931154	ABTB2|ARFGEF1|ARHGAP12|CASD1|CDH10|CHD1|CTBP2|CTCF|CUTC|CUX1|DENND5A|DET1|DIP2C|EIF2C2|EPC1|FGD4|FOXK2|FRMD4B|GIGYF2|IKZF2|INO80|INSR|JAG1|KIAA1267|KIF1B|KLHL29|LRRC16A|MEIS1|MLLT3|MN1|NFIA|NTN4|NUP35|NUP98|PHLPPL|PLCB4|PRR12|PTCH1|RGS4|RNF111|SALL1|SBF2|SIN3A|SPIRE1|SVIL|TCF7L1|THSD4|TLK1|TLK2|TRERF1|TTC21B|TWIST1|VPRBP|WAC|WDFY3|ZNF521
TC32	microRNATargets	hsa-miR-602	110	3.15378	0.0155	0.0271629	ABL2|ABTB2|ARHGAP21|ARHGEF10|ARID1A|BANP|BMPR1A|BRD1|CACHD1|CDH10|CHD1|CHSY1|CRTC3|CTBP2|CUX1|DENND4C|DENND5A|DET1|DIP2B|DIP2C|DIS3L2|DLG2|DLGAP1|EBF1|EHMT1|EIF2C2|EP300|EPC1|FAT1|FGF18|FGFR2|FOS|FOXK2|FOXP1|FUT8|FYN|GIGYF2|GRK5|GRM2|HOXD4|ID3|IGF1R|IKZF2|IL1RAPL1|INO80|JARID2|KDM2B|KIAA0802|KIAA1267|KIF11|KIF16B|KIF1B|L3MBTL3|LDB2|LGR4|LIN54|LRRC1|LRRC16A|MAP3K5|MARK3|MEIS1|MICAL3|MLLT1|MLLT10|M…
TC32	microRNATargets	hsa-miR-491	116	3.15182	0.013	0.0233133	ABCC1|ABTB2|AKAP2|ARFGEF1|ARID1A|ARIH1|BMPR1A|C4orf8|C9orf72|CACNB2|CASD1|CDH10|CDH11|CHSY1|CRKRS|CRTC3|DENND5A|DIP2B|DIS3L2|DLG2|DLGAP1|EHMT1|EP300|EPC1|ERC2|FAM120C|FAM69A|FNBP1L|FOXK2|FRMD4B|FYN|GATAD2B|GIGYF2|GOLPH3|GRM2|HMGXB4|ID3|IFRD1|IL1RAPL1|INO80|INSR|JAG1|KALRN|KAT5|KDM6A|KIAA0355|KIAA1267|KIF1B|KLHL29|LIN54|LMCD1|LMO3|LRRC16A|MAP3K5|MARK3|MEIS1|MEIS2|MICAL3|MLL3|MN1|MYB|NAV3|NFATC3|NF…
TC32	microRNATargets	hsa-miR-518f	39	3.15142	0.001	0.00249074	CHN2|CRKRS|CTBP2|DENND4C|FZD8|IGF2BP2|JAKMIP2|KALRN|KIF1B|KLHL29|LRRC16A|MAP3K5|MLL3|MLLT10|NFATC3|NFIC|NLK|NUP35|ORC5L|PANK2|PFKFB3|PLCB4|PPRC1|PTK2|PTPRK|RABGGTB|RAPH1|SBF2|SETBP1|SGIP1|SLC24A3|SPEN|SRPK2|TBC1D12|THSD4|TRPC4|TRRAP|ZNF521|ZNF608
TC32	microRNATargets	hsa-miR-191	35	3.12776	0.0025	0.00558091	BDNF|CEBPB|CREBBP|CRKRS|DAPK1|EHMT1|GOLPH3|ID3|IFFO2|IL1RAPL1|LDB2|LIN54|LRRC1|MARK3|NFIA|PANK2|PLCB4|PLEKHA5|PPAPDC2|PTPN9|RAPH1|SATB2|SCAPER|SLC24A3|SLCO5A1|SPIRE1|STAG2|SVIL|TCF7L2|TET3|TLK1|TOX2|TRRAP|ZCCHC14|ZMYND8
TC32	microRNATargets	hsa-miR-647	109	3.11049	0.0115	0.020902	ABCC1|ABTB2|ADNP|AHCTF1|ANKRD27|ARID2|ATXN2|BRD1|C4orf8|CDH11|CDKL3|CHD1|CHN2|COG3|CPEB2|CRTC3|CTCF|CTTNBP2|CUX1|DENND4C|DIP2B|DIP2C|EHMT1|EP300|EPC1|FBXO30|FGFR2|FOS|FOXP1|FRMD4B|FZD8|GATAD2B|GIGYF2|GRK5|GRM2|ID3|IGF1R|IGF2BP2|IKZF2|IL1RAPL1|INTS6|KALRN|KDM2B|KIAA0240|KIAA0802|KIAA1267|KIF11|KIF1B|KIN|KLHL29|LRCH1|LRP6|LRRC16A|MARK3|MEIS1|MEIS2|MLL3|MLLT1|MYB|MYST4|NFATC3|NFIC|NLGN4X|NLK|NOTCH1|…
TC32	microRNATargets	hsa-miR-556	26	3.10375	0.0015	0.00355507	ARFGEF1|BRD1|CDKL3|DIS3L2|ERBB2IP|FZD8|INSR|IRS1|JARID2|KALRN|KIF1B|KLHL29|L3MBTL3|NAV3|NLK|NTN4|PLEKHA5|PPFIA1|PTPRK|RAB28|SLCO5A1|THSD4|TTC21B|UPF2|ZNF827|ZSWIM6
TC32	microRNATargets	hsa-miR-29c	88	3.09759	0.0055	0.0108787	AKAP13|ANKRD27|ARHGEF10|ARID1A|ARMCX5|ASAP2|ATAD2B|ATXN1|BCL11B|BIRC6|BRD1|C14orf43|C4orf8|C9orf72|CDYL|CHSY1|CUTC|DAPK1|DENND4C|DENND5A|DGKD|DIP2C|DIS3L2|ERBB2IP|ETV6|FAT1|FOS|FOXK2|GIGYF2|GRM2|HDAC4|ID3|ING3|ITPR1|JAG1|JARID2|KALRN|KIAA0355|KIF1B|KIRREL|LARP5|LDB2|LRRC1|MAP3K5|MARK3|MYST4|NAV1|NAV3|NFATC3|NFIA|NINL|NUP98|PCGF3|PRICKLE2|PTHLH|PTPRK|RAPH1|RBM16|RFXAP|ROR1|SBF2|SCHIP1|SENP1|SHB|SM…
TC32	microRNATargets	hsa-miR-514	38	3.09333	0.0015	0.00355507	ABTB2|BANP|BIRC6|C9orf72|EGR2|FOXP1|IKZF2|INSR|INTS6|KALRN|KAT5|KDM6A|KIAA0232|KIF1B|KIN|LRIG3|LRRC1|LRRC16A|MAML2|MEIS1|MLLT3|NFATC3|NUP35|PFKFB3|POU4F2|PTK2|PTPN9|PTPRK|RAB28|RAPH1|RGL1|RNF111|RP1-21O18.1|SAP130|SLC24A3|SPEN|SVIL|TFAP2B
TC32	microRNATargets	hsa-miR-487b	25	3.09268	0.002	0.00457872	CEP192|DAPK1|EGR2|EIF2C2|FAM120C|IRS1|JMJD1C|KIAA1217|KIAA1267|KIF1B|LRCH1|LRP8|MYST4|NLGN4X|PTPN9|RAB28|SEMA4D|SIN3A|SPEN|SRPK2|STAG2|TIPARP|TRRAP|ZEB2|ZMYND8
TC32	microRNATargets	hsa-miR-587	48	3.08512	0.002	0.00457872	AHCTF1|ARHGAP12|BCL11B|BIRC6|C1orf77|C5orf25|CDH10|CHD6|CUX1|DAPK1|DENND4C|DET1|DYRK1A|EBF1|EP300|FNBP1L|FOXK2|FRMD4B|FUT8|FZD8|IKZF2|JAKMIP2|KDM6A|KIF1B|LGR4|LIN28B|LRIG3|MEIS2|MYO10|NUP98|PDS5B|PDZRN3|PHF20|PLEKHA5|PTPRK|PUM2|RAPGEF6|RBM16|RGL1|ROR1|SIN3A|SLC25A12|TIPARP|TWIST1|ZC3H10|ZFX|ZNF608|ZSWIM6
TC32	microRNATargets	hsa-miR-29a	95	3.08053	0.006	0.0116957	AHCTF1|ARFGEF1|ARHGAP21|ARHGEF10|ARID1A|ARMCX5|ASAP2|ATAD2B|ATXN1|BCL11B|BCOR|BIRC6|C4orf8|C9orf72|CDYL|CTSK|CUTC|DAPK1|DENND4C|DENND5A|DGKD|DIP2B|DIP2C|DIS3L2|ERBB2IP|ETV6|FAT1|FOS|FUT8|GATAD2B|GOLPH3|GRK5|ID3|ING3|JARID2|KAT5|KIAA0355|KIF1B|KIRREL|L3MBTL3|LARP5|LDB2|LRP8|LRRC1|MARK3|MEIS2|NAV1|NAV3|NFATC3|NFIA|NINL|NLGN4X|NLK|NUP98|PAQR6|PCGF3|PDE7B|PTPRK|PUM2|RAB28|RAPH1|RBM16|RFXAP|RNF111|ROR…
TC32	microRNATargets	hsa-miR-766	139	3.08034	0.0315	0.0502878	ABTB2|ANKRD27|ARFGEF1|ARHGAP12|ARID1A|ATXN1|ATXN2|BCAR3|BRD1|C1orf77|C4orf8|C9orf93|CACHD1|CDH11|CDYL|COG3|CREBBP|CRTC3|CTBP2|CTCF|CTSK|CUX1|DAPK1|DENND4C|DENND5A|DET1|DIP2C|DIS3L2|DLC1|EFNB2|EGR2|EHMT1|EPC1|ERBB2IP|FAM120C|FAT1|FGFR2|FOXK2|FRMD4B|FYN|FZD8|GIGYF2|GPATCH8|GRK5|GRM2|HOXD4|ID3|IGF1R|IGF2BP2|IKZF2|IL1RAPL1|ING3|INO80|INSR|IRS1|JAG1|JAKMIP2|JARID2|KALRN|KAT5|KDM2B|KDM6A|KIAA0355|KIAA0…
TC32	microRNATargets	hsa-miR-30e-5p	25	3.07602	0.001	0.00249074	ARID1A|ASAP2|BAZ2B|BIRC6|C9orf72|CDYL|DET1|FAM69A|GIGYF2|INO80|KIF16B|KIF1B|L3MBTL3|MAP3K5|MAP4K3|MEIS2|NLGN4X|PLEKHA5|PPARGC1B|RAB28|RAPGEF6|ROR1|SETBP1|TLK2|ZFX
TC32	microRNATargets	hsa-miR-579	24	3.0659	0.003	0.00650806	ANKRA2|ANKRD27|ARHGAP21|BCAR3|CDH10|DENND4C|DIP2C|FAM120C|FAM69A|FBXO30|HSPA2|ING3|KIAA0802|MEIS2|MYB|PHLPPL|PLCB4|RAPGEF6|RGL1|SLCO5A1|STAG2|STRN3|TIPARP|UVRAG
TC32	microRNATargets	hsa-miR-181d	85	3.03786	0.014	0.0247763	AHCTF1|AMACR|ANKRA2|ARFGEF1|ARHGAP12|ARHGEF10|ARID2|ARSJ|ASXL2|ATXN1|BIRC6|BRD1|C15orf48|C1QTNF3|C5orf25|C9orf72|CACNB2|CASD1|CCDC41|CDH11|CHN2|COG3|DAPK1|DENND4C|DIP2C|DLC1|DLG2|EFHA2|EGR2|EPHA4|FAM69A|FGFR2|FMNL2|FNDC3B|FOXP1|FZD8|HEXIM1|HMGCL|IGF2BP2|KALRN|KIAA0232|KIAA0802|LGR4|LIN28B|LMO3|LRP8|MAP3K5|MAP4K3|MERTK|MLLT3|NINL|NLK|NUP153|NUP98|OGFRL1|PDZRN3|PHLPP|PHLPPL|POU3F2|POU4F2|PPFIA1|PUM…
TC32	microRNATargets	hsa-miR-197	112	3.02608	0.017	0.0294084	ABTB2|ADNP|ANKRD27|ARFGEF1|ARHGAP21|ARHGEF10|ARID1A|ATXN1|BANP|BAZ2B|BCOR|BMPR1A|BRD1|C1orf77|C9orf72|CACHD1|CCDC41|CCDC85C|CDH11|CHD1|CHSY1|CREBBP|CRKRS|CTSK|CTTNBP2NL|DDX10|DENND5A|DIP2C|DIS3L2|DYRK1A|EBF1|EBF3|EGR2|EIF2C2|EPC1|ERBB2IP|FGF18|FOXK2|FZD8|GATAD2B|GRK5|GRM2|ID3|IGF1R|IGFBP3|IL1RAPL1|INO80|IRS1|JAKMIP2|JARID2|KAT5|KDM6A|KIAA0232|KIAA0802|KIAA1217|KIF1B|KIRREL|KLHL28|L3MBTL3|LHFPL2|L…
TC32	microRNATargets	hsa-miR-151	47	3.01897	0.002	0.00457872	AHCTF1|ASH1L|ATAD2B|BIRC6|C9orf72|CACNB2|CDH11|CHD6|DIP2B|DIP2C|EPC1|FAM120C|FOXK2|FRMD4B|GIGYF2|KALRN|KDM6A|KIAA1267|KIRREL|LMCD1|LRCH1|MAML2|MED13L|MEIS2|NAV3|NFIA|NTN4|NUP153|PANK2|PAPPA|PDS5B|PLCB4|PLEKHA5|POU4F2|PPFIA1|PUM1|RPRD2|SETBP1|SGIP1|SLC25A12|SLCO5A1|SOX9|TWIST1|UPF2|UVRAG|WDFY3|ZFX
TC32	microRNATargets	hsa-miR-575	94	3.00317	0.019	0.0323481	ABCC1|ABTB2|ANKRD27|ARHGAP21|ARIH1|ASAP1|ATXN2|BDNF|BIRC6|BRD1|C5orf25|C9orf72|CACNB2|COG3|CUX1|DDX10|DENND4C|DENND5A|DIS3L2|DLC1|DLGAP1|EGR2|EIF2C2|ERBB2IP|FAM69A|FGF18|FGFR2|IFRD1|IGF2BP2|IKZF2|IL1RAPL1|KALRN|KDM6A|KIAA0232|KIAA0802|KIAA0922|KIAA1217|KIAA1267|KIF16B|KIN|KIRREL|KLHL29|L3MBTL3|LDB2|LMCD1|LRP8|MAP3K5|MLLT3|MYB|MYO10|NAV3|NFATC3|NFIC|NLGN4X|NOTCH1|NUP98|ORC5L|PANK2|PFKFB3|PHLPPL|PL…
TC32	microRNATargets	hsa-miR-577	17	2.97532	0.003	0.00650806	ADNP|BAZ2B|BDNF|CASD1|CDH11|CDKL3|CUX1|EPC1|FAM120C|KIF11|LIN28B|NOTCH1|PTPRK|RABGGTB|SIN3A|STAG2|TET3
TC32	microRNATargets	hsa-miR-516-3p	82	2.97046	0.009	0.0169301	AHCTF1|ANKRD27|ARID2|ATXN1|ATXN2|BANP|BMPR1B|BRD1|CDH10|CRTC3|CTSK|DAPK1|DENND5A|DIP2C|DLC1|EFNB2|EGR2|EHMT1|EP300|FAM120C|FAM69A|FBXO30|FOXP1|FRMD4B|FUT8|GIGYF2|GRK5|GRM2|ID3|IGF1R|IRS1|JAG1|JARID2|KALRN|KDM2B|KIF11|KIF1B|LGR4|LRCH1|LRP6|LRRC16A|MAP3K5|MICAL3|MLL3|MYST4|NAV3|NFIA|NFIC|NOTCH1|NUP153|NUP98|ORC5L|PAFAH1B1|PAPPA|PFKFB3|PHF20|PHLPP|PHLPPL|POU4F2|PPFIA1|PTK2|PTPN9|RAPH1|RHPN2|ROR1|SCA…
TC32	microRNATargets	hsa-miR-224	84	2.9362	0.0125	0.0225671	100506658|AMACR|ARHGAP12|ARHGAP21|ARHGEF10|BMPR1B|C1QTNF3|CACNB2|CCDC41|CDYL|CENPI|CREBBP|CRKRS|CTBP2|CTCF|CUTC|CUX1|DLGAP1|DOT1L|EGR2|FAM120C|FAM69A|FBXO30|FGD4|FNBP1L|FRMD4B|FYN|GIGYF2|ID3|INO80|JARID2|KDM2B|KIAA0232|KIAA1217|KIF16B|KIF1B|KIN|KLHL29|LGR4|MED13L|MEIS2|MLLT10|MYB|NACC2|NFIA|NLK|NTN4|NUP153|NUP35|NUP98|ORC5L|PFKFB3|PHF20|PHLPP|PHLPPL|PLCB4|PPARGC1B|PTK2|PTPN9|RABGGTB|RAPGEF6|RBM16…
TC32	microRNATargets	hsa-miR-519c	48	2.93577	0.0055	0.0108787	ANKRD27|ARHGAP12|ATXN1|BIRC6|BRD1|CACHD1|CASD1|CDH11|CTCF|CTSK|CUX1|DENND4C|EGR2|EPHA4|FGFR2|FZD8|INTS6|ITPR1|IWS1|KALRN|KIAA0802|KIF16B|KIF1B|L3MBTL3|LARP5|LDB2|MAP3K5|MYO10|NTN4|PANK2|PHLPPL|POU4F2|PTPRK|RPRD2|SBF2|SHB|SIN3A|SLC25A12|SMAD6|SRPK2|TANC1|TBC1D12|TCF7L1|TOX3|UVRAG|VLDLR|WDFY3|ZMYND8
TC32	microRNATargets	hsa-miR-383	74	2.92115	0.0095	0.0176241	ABCC1|ADRB1|ANKRD11|ARHGAP21|ARID2|ATXN2|BMPR1B|C9orf72|CACNB2|CCDC41|CDYL|CHD1|CITED2|CRKRS|CTBP2|CUX1|DET1|DIP2C|DIS3L2|DLC1|DLG2|EHMT1|FOS|FRYL|FUT8|GIGYF2|GOLPH3|ID3|IGF1R|IGF2BP2|IKZF2|JARID2|KAT5|KDM2B|KIN|KIRREL|L3MBTL3|LDB2|MAP3K5|MGA|MLLT3|NACC2|NAV3|NFIA|NLGN4X|NLK|NPAT|NUP153|ORC5L|PAPPA|PHF20|PLCB4|POU4F2|RABGGTB|RAPGEF2|RBM16|ROR1|SALL1|SBF2|SETBP1|SLC11A2|STRN3|TAF4|TCF7L2|THAP10|TO…
TC32	microRNATargets	hsa-miR-452*	84	2.9159	0.0125	0.0225671	AEBP2|ANKRD27|ARHGEF10|ATXN1|BANP|BCL11B|BCOR|BDNF|BMPR1A|C4orf8|CACHD1|CACNB2|CTBP2|CTSK|DAPK1|DENND4C|DIP2B|DIS3L2|EGR2|EHMT1|EP300|ERBB2IP|FAM120C|FMNL2|FOXK2|FUT8|FYN|GATAD2B|IL1RAPL1|ING3|INSR|JARID2|KIAA0355|KIAA1217|KIAA1267|KIF11|KIF1B|L3MBTL3|LGR4|MAP3K5|MAP4K3|MARK3|MEIS1|MEIS2|MLLT1|MYB|NAV3|NFATC3|NFIA|NTN4|PAFAH1B1|PCTK2|PDZRN3|PHF20|PHLPP|PHLPPL|PLCB4|POU4F2|PPFIA1|PTCH1|PTK2|RAB28|…
TC32	microRNATargets	hsa-miR-526a	56	2.91452	0.007	0.01345	BIRC6|CASD1|CDH11|CTSK|DAPK1|DIS3L2|DLG1|DLG2|EFNB2|EPC1|EPHA4|FGF18|FGFR2|FOS|GOLPH3|IGF2BP2|ING3|KALRN|KDM6A|KIAA0232|KIAA0802|KIAA1267|KLHL29|LARP5|MAP4K3|MN1|MYST4|NLGN4X|NLK|NOG|NUP98|PHF20|PHLPPL|PLEKHA7|PPRC1|PRR12|PTPRK|PUM2|RAB28|RHPN2|RNF111|RPRD2|SCAPER|SHB|SPEN|TFAP2A|TFAP2B|THSD4|TMEM117|UBR1|USP10|VLDLR|WDFY3|ZMIZ1|ZNF827|ZSWIM6
TC32	microRNATargets	hsa-miR-345	77	2.91029	0.0105	0.0192799	ABCC1|AEBP2|ARHGAP12|ASAP2|ATXN2|BCOR|C4orf8|CACNB2|CDH10|CITED2|CPEB2|CRTC3|CTCF|CUX1|DAPK1|DET1|DIP2C|DIS3L2|EBF3|EGR2|EHMT1|FAT1|FNBP1L|FRMD4B|FYN|GPATCH8|GRM2|HOXD4|IGF1R|IGF2BP2|ING3|JAG1|JARID2|KDM2B|KIAA0802|KIF11|KIF1B|KLHL29|LDB2|LRRC1|LRRC16A|MLL3|MLLT1|MLLT3|MYST4|NAV3|NFATC3|NFIA|NUP35|PAPPA|PHF20|PHLPPL|PTPRK|RAPH1|RBL1|RGL1|RHPN2|SAP130|SAT1|SCAPER|SLC25A12|SPEN|SPIRE1|STRN3|TFAP2A|…
TC32	microRNATargets	hsa-miR-564	106	2.89713	0.029	0.0467126	ABTB2|ARID1A|BANP|BRD1|C4orf8|C5orf25|C6orf204|CACHD1|CDH11|CDYL|CHD1|CHN2|CITED2|COG3|CREBBP|CRKRS|CTBP2|CUTC|CUX1|DDX10|DENND5A|DIP2C|DIS3L2|DLGAP1|EHMT1|EIF2C2|FAM120C|FAT1|FGFR2|FNBP1L|FRMD4B|FYN|HOXD4|ID3|IGF2BP2|INO80|INSR|IRS1|ITPR1|JAG1|JARID2|KAT5|KDM6A|KIAA0802|KIF11|KIF16B|KLHL29|LDB2|LGR4|LIN54|LMO3|LRRC1|LRRC16A|MAML2|MARK3|MICAL3|MLLT1|MLLT3|MN1|MYO10|MYST4|NACC2|NAV3|NFIC|NOTCH1|NU…
TC32	microRNATargets	hsa-miR-146b	47	2.88866	0.0095	0.0176241	ASAP1|BAZ2B|BCOR|BRD1|C9orf72|CASD1|CDH11|CRKRS|DLGAP1|FGD4|FYN|GIGYF2|IKZF2|INSR|JAG1|KALRN|KDM2B|KIAA0020|KIF1B|KIRREL|KLHL28|MAP3K5|MLL3|MLLT10|ORC5L|PDZRN3|PHF20|PLEKHA5|PLEKHA7|POU4F2|PPFIA1|PTCH1|PTK2|PUM1|RAB28|RAPH1|ROR1|SBF2|SLC38A2|SPEN|STRN3|SYT1|TFAP2A|TFAP2B|TRPC4|TTC21B|ZNF143
TC32	microRNATargets	hsa-miR-154*	24	2.88078	0.0015	0.00355507	ARID1A|ARID2|BCOR|CNOT6L|EGR2|FOXK2|GATAD2B|IWS1|KIAA1267|LDB2|LRP8|LRRC1|MLLT10|MLLT3|PTPRK|PUM1|RP1-21O18.1|SAP130|SGIP1|SMAD6|SOX9|TLK1|WAC|ZEB2
TC32	microRNATargets	hsa-miR-324-5p	123	2.87534	0.036	0.0553371	ABCC1|ABL2|ABTB2|AHCTF1|ANKRD27|APOLD1|ARID1A|ASH1L|BAZ2B|BCOR|BIRC6|BMPR1B|C4orf8|CACHD1|CACNB2|CDH10|CDH11|CENPA|CHN2|COG3|CRKRS|CTCF|CTSK|CUX1|DAPK1|DENND4C|DENND5A|DET1|DLG2|EGR2|EP300|EPC1|ERBB2IP|ERC2|FAM120C|FAM19A2|FAT1|FBXO30|FGF18|FGFR2|FOXO1|FYN|FZD8|GIGYF2|GPATCH8|GRK5|GRM2|HOXD4|IKZF2|IL1RAPL1|ITPR1|JAG1|JARID2|JMJD1C|KALRN|KDM2B|KDM6A|KIAA0355|KIAA1217|KIAA1267|KIF11|KIF16B|KIF1B|KL…
TC32	microRNATargets	hsa-miR-124	78	2.86719	0.014	0.0247763	ADNP2|AKAP2|ANKRD27|ARMCX5|ATAD2B|BAZ2B|BCL11B|BMPR1B|C14orf43|C4orf30|C9orf72|CHD1|CHSY1|CRTC3|CUTC|CYTSA|DAPK1|DYRK1A|EBF1|EBF3|EGR2|FBXO30|FCHSD2|FMNL2|FOSL2|FRMD4B|GAS1|GLI3|GPATCH8|HDAC4|HEXIM1|HIVEP1|HMGXB4|IFFO2|INTS6|JAG1|KIF1B|LARP5|LMO3|LRIG1|LRRC1|METT10D|MLLT3|MYO10|NEURL1B|NLGN4X|NPAT|NXN|OSBPL3|PAFAH1B1|PALM2|PALM2-AKAP2|PMEPA1|PRKD1|PTPN9|RBL1|RCOR1|RREB1|SALL1|SH2B3|SLC10A7|SLC7A1…
TC32	microRNATargets	hsa-miR-484	118	2.85829	0.035	0.0539542	ABTB2|ADNP|AKAP2|ARIH1|ATXN1|BDNF|BMPR1A|BRD1|CACHD1|CACNB2|CDYL|CHD6|COG3|CTBP2|CUX1|DAPK1|DENND5A|DIP2C|DIS3L2|EBF1|EHMT1|EP300|EPC1|ERBB2IP|FAM69A|FGFR2|FOS|FYN|FZD8|GATAD2B|GIGYF2|GRK5|GRM2|IL1RAPL1|ING3|INO80|JAG1|KDM2B|KDM6A|KIAA0802|KIF11|KIF1B|LDB2|LIN28B|LIN54|LMCD1|LRP6|MEIS2|MLLT1|MYB|MYO10|MYST4|NACC2|NFATC3|NFIA|NFIC|NLGN4X|NLK|NOTCH1|NUP153|NUP98|PALM2|PALM2-AKAP2|PFKFB3|PHF20|PHLPP…
TC32	microRNATargets	hsa-miR-412	101	2.8579	0.021	0.0351963	ABCC1|ABTB2|ANKRD27|BCL11B|BCOR|BRD1|CCDC41|CDH10|CDYL|CHN2|CHSY1|CRKRS|CTBP2|CUTC|DET1|DIS3L2|DLC1|DLG2|DYRK1A|EFNB2|EGR2|EP300|EPHA4|ERBB2IP|FAM69A|FAT1|FGD4|FGF18|FGFR2|FMNL2|FOXK2|FRMD4B|FZD8|GATAD2B|GIGYF2|GRK5|GRM2|HMGXB4|IGF1R|IGF2BP2|ING3|INO80|JAKMIP2|JARID2|KALRN|KDM6A|KIAA0802|KIF11|KIF1B|KIRREL|KLHL28|KLHL29|LGR4|LRP8|MAML2|MAP3K5|MAP4K3|MARK3|MEIS1|MLLT10|MYO10|NFATC3|NFIA|NFIC|NLK|N…
TC32	microRNATargets	hsa-miR-565	126	2.8524	0.0365	0.0559459	ABCC1|AEBP2|ARHGEF10|ARID1A|ATXN1|ATXN2|BANP|BAZ2B|BCOR|BIRC6|BMPR1B|BRD1|C4orf8|CACHD1|CACNB2|CDH10|CDH11|CDKL3|CDYL|CHSY1|CNOT6L|COG3|CREBBP|CRTC3|CTBP2|CTCF|CUX1|DAPK1|DDX10|DENND4C|DENND5A|DET1|DIS3L2|DLGAP1|EHMT1|EIF2C2|EPC1|ERBB2IP|FAM69A|FAT1|FCHSD2|FGFR2|FOS|FOXK2|FOXP1|FYN|FZD8|GRK5|GRM2|HOXD4|IGF1R|IGF2BP2|INO80|KAT5|KDM6A|KIAA0355|KIAA0802|KIAA1267|KIF11|KIF16B|KIF1B|KIN|KIRREL|KLHL29|…
TC32	microRNATargets	hsa-miR-876-5p	35	2.85215	0.005	0.0101128	ARID3A|C6orf204|CHD6|CLIP4|CTBP2|CTTNBP2NL|CUTC|DYRK1A|EHMT1|GNRH1|GRK5|HS3ST4|JARID2|KIAA0355|LOC729993|NUP153|OPN3|PCYOX1L|PPARGC1B|PRAMEF1|PRAMEF2|RPRD2|RXRA|SETD2|STAG2|TAF4|TFAP2A|TTC21B|TWIST1|WAC|ZFHX3|ZNF100|ZNF143|ZNF322B|ZNF407
TC32	microRNATargets	hsa-miR-675	115	2.85096	0.032	0.0507847	ABTB2|AKAP2|ANKRD27|ARHGEF10|ARID1A|ARIH1|ATXN2|BCL11B|BMPR1A|BMPR1B|BRD1|C5orf25|CDH11|CHN2|CRKRS|CRTC3|CUX1|DDX10|DENND4C|DIP2C|DIS3L2|DLG2|DLGAP1|EBF1|EFNB2|EHMT1|EP300|FAT1|FGF18|FGFR2|FOS|FOXK2|FYN|FZD8|GRM2|ID3|IGF2BP2|IRS1|JAG1|JAKMIP2|JARID2|KALRN|KAT5|KDM2B|KDM6A|KIAA0802|KIAA1267|KIF11|KIF16B|KIF1B|LDB2|LMO3|LRCH1|LRRC1|MARK3|MEIS1|MICAL3|MLLT1|MYB|MYST4|NFATC3|NFIC|NLK|NOG|NOTCH1|NUP15…
TC32	microRNATargets	hsa-miR-134	95	2.84785	0.032	0.0507847	ABTB2|ADNP|ANKRD27|ARFGEF1|BDNF|BIRC6|C4orf8|C5orf25|C9orf72|CACHD1|CPEB2|CRTC3|CTBP2|CTTNBP2NL|CUTC|CUX1|DET1|DYRK1A|EBF1|FBXO30|FGF18|FNBP1L|FNDC3B|FOXK2|FZD8|GOLPH3|GRM2|HMGCL|ID3|JAG1|JAKMIP2|JMJD1C|KALRN|KDM6A|KIAA0355|KIAA0802|KIAA1217|KIAA1267|KIF1B|KIN|KIRREL|LEAP2|LMO3|LRCH1|LRRC1|MAP3K5|MARK3|MED13L|MEIS1|MEIS2|MLLT10|MLLT3|MYB|MYST4|NAV3|NFIA|NOG|NUP35|NUP98|ODZ2|ORC5L|PFKFB3|PHLPPL|PL…
TC32	microRNATargets	hsa-miR-342	90	2.84365	0.021	0.0351963	ABTB2|AHCTF1|ARHGAP12|ARID1A|BANP|BAZ2B|BCOR|C4orf8|CACHD1|CDKL3|CDYL|COG3|CRKRS|CTBP2|CUTC|DENND4C|DET1|DIP2C|EFNB2|EGR2|EHMT1|EPC1|EPHA4|FAM120C|FOXK2|FUT8|FYN|GIGYF2|GRM2|HSPA2|IGF2BP2|IKZF2|INO80|INSR|JARID2|KALRN|KDM2B|KIAA1217|KIF11|KLHL29|L3MBTL3|LIN28B|LMO3|LRP8|LRRC1|MAN2A1|MAP3K5|MARK3|MEIS1|MN1|MYST4|NFATC3|NLGN4X|NOTCH1|NTN4|NUP153|NUP98|ORC5L|PANK2|PAPPA|PHLPPL|PLEKHA7|PPARGC1B|PTCH1…
TC32	microRNATargets	hsa-miR-526c	72	2.84309	0.016	0.0279481	BIRC6|CASD1|CDH11|CDYL|CREBBP|DAPK1|DIS3L2|DLG1|DLG2|EFNB2|EPC1|EPHA4|ERBB2IP|FAT1|FGF18|FGFR2|FRMD4B|GOLPH3|ING3|INO80|INSR|ITPR1|IWS1|KALRN|KDM2B|KIAA0232|KIF11|KIF1B|KLHL29|LARP5|LIN28B|LRP8|MLL3|MLLT10|MN1|MYST4|NFATC3|NLGN4X|NLK|NUP98|PFKFB3|PHF20|PHLPPL|PLEKHA7|PPRC1|PTPN9|PTPRK|PUM2|RAB28|RAPGEF6|RNF111|RPRD2|SCAPER|SCG5|SETBP1|SHB|SPEN|SRPK2|SYT1|TAOK1|TCF7L1|TFAP2A|TFAP2B|THSD4|TMEM117|U…
TC32	microRNATargets	hsa-miR-605	75	2.8401	0.015	0.026459	ABTB2|CACHD1|CASD1|COG3|CREBBP|CUX1|DAPK1|DENND5A|DLG2|EPC1|ERC2|FAT1|FCHSD2|FGF18|FGFR2|FOXP1|FZD8|GIGYF2|GOLPH3|GRM2|HOXD4|IFRD1|IGF2BP2|IKZF2|INSR|KALRN|KDM2B|KIF11|KLHL29|LGR4|LIN28B|LMCD1|LRRC16A|MARK3|MEIS1|MEIS2|MLL3|MLLT3|MN1|MYO10|MYST4|NAV3|NFATC3|NFIA|NLGN4X|NLK|NUP153|ORC5L|PAPPA|PCTK2|PDZRN3|PHLPP|PHLPPL|POU3F2|PPFIA1|PTPRK|RAB28|RGS4|RNF111|SAP130|SLC24A3|SOX9|TAF4|TAOK1|TFAP2A|THSD…
TC32	microRNATargets	hsa-miR-499-5p	38	2.83539	0.007	0.01345	AEBP2|ARHGAP12|ARID2|CACNB2|CNOT6L|CSNK1G1|CUTC|DENND4C|EBF1|EFHA2|FZD8|GLT25D2|IFFO2|IKZF2|INO80|JPH1|LARP5|LHFPL2|LIN28B|LMCD1|LRP6|MEIS1|MYB|PHACTR4|PTCH1|RICS|SGIP1|SLC25A12|SOX6|SYT1|TANC1|TDP1|TRERF1|USP37|ZEB2|ZMYND8|ZNF143|ZSWIM6
TC32	microRNATargets	hsa-miR-517c	30	2.83418	0.005	0.0101128	AHCTF1|C5orf25|CITED2|CREBBP|EGR2|ERBB2IP|FYN|FZD8|ITPR1|IWS1|KIF16B|LRP8|MEIS2|MLLT3|NACC2|NUP153|NUP35|PHLPP|PTPRK|RNF111|SAP130|SLC25A12|TOX3|TRPC4|TRRAP|VPRBP|ZEB2|ZMIZ1|ZMYND8|ZNF521
TC32	microRNATargets	hsa-miR-129	40	2.83283	0.0055	0.0108787	BMPR1A|C6orf204|CUX1|DAPK1|DIP2C|EFNB2|EGR2|GOLPH3|HMGXB4|IGF2BP2|IGF2BP3|JAG1|KAT5|KCNJ3|KIF11|LRRC1|MARK3|MEIS2|MYST4|NLGN4X|NUP153|NUP35|NUP98|PFKFB3|PLCB4|RNF111|SBF2|SCG5|SETBP1|SIN3A|SOX6|SPIRE1|TPST1|TRIM16|TRIM33|UPF2|WAC|WDFY3|ZC3H10|ZNF827
TC32	microRNATargets	hsa-miR-553	16	2.82425	0.0015	0.00355507	ATXN2|CDKL3|CTTNBP2|CUTC|EBF1|FGFR2|IGF2BP3|JARID2|KIAA1217|SCAPER|SGIP1|SLC38A2|SPEN|TLK1|ZMYND8|ZSWIM6
TC32	microRNATargets	hsa-miR-585	35	2.80343	0.0055	0.0108787	ABCC1|ANKRD27|ARID1A|ARIH1|CDH11|CHN2|CHSY1|CRKRS|CTCF|CUTC|DDX10|EHMT1|FGFR2|FZD8|GIGYF2|GRM2|ID3|IKZF2|KALRN|KDM2B|KDM6A|MEIS1|MYB|NUP98|ORC5L|PHLPP|POU4F2|PTK2|PTPN9|SAP130|SETBP1|SHB|SPIRE1|TAF4|USP10
TC32	microRNATargets	hsa-miR-323	34	2.802	0.0055	0.0108787	ABTB2|ARHGEF10|ASAP1|BCAR3|BMPR1A|CDKL3|CHN2|CUTC|DIP2C|EBF3|FGFR2|GATAD2B|ING3|INSR|INTS6|IRS1|JMJD1C|KDM6A|MAML2|MLLT10|MYO10|NLGN4X|NLK|NUP153|PDS5B|PHLPPL|PLEKHA5|POU4F2|PPFIA1|SCAPER|TIPARP|TMEM117|TOX2|TRDN
TC32	microRNATargets	hsa-miR-188	84	2.80169	0.0195	0.0329906	ANKRD27|ARID1A|ASAH2B|ASH1L|ATXN1|BAZ2B|C4orf8|C9orf72|CACNB2|CDH11|CHN2|COG3|CREBBP|DAPK1|DENND5A|DIP2C|EP300|EPC1|EPHA4|ERBB2IP|FAM120C|FBXO30|FCHSD2|FGF18|FGFR2|FRMD4B|FYN|GATAD2B|ID3|IGF1R|INO80|INSR|ITPR1|JAG1|JAKMIP2|JARID2|KAT5|KDM2B|KIAA0232|KIAA1217|KIF16B|KIF1B|KLHL29|LRRC1|MAML2|MAP4K3|MEIS1|MEIS2|MICAL3|MLLT10|MLLT3|MYO10|NFIA|NLGN4X|NOG|PANK2|PHLPP|PPRC1|PRR12|PTK2|PTPN9|PTPRK|RERE|R…
TC32	microRNATargets	hsa-miR-590-5p	38	2.80106	0.0095	0.0176241	ADNP|ARMCX5|BRD1|C2orf18|CSRNP3|CYP27B1|DENND4C|EPHA4|FAM13A|FGD4|FGF18|GATAD2B|ING3|JAG1|JMJD6|JPH1|LRP6|MEIS1|MERTK|MLL3|NFIA|PER2|PTPN9|PTPRK|RAPH1|RICS|SKI|SLC10A7|SOX6|ST6GAL1|STAG2|TET1|TGFBR2|TIAM1|TLK2|TRIM33|ZNF300|ZSWIM6
TC32	microRNATargets	hsa-miR-875-5p	23	2.79863	0.002	0.00457872	CASD1|EBF3|FNDC3B|HDAC4|ID3|IRS1|KIAA0802|LRRC1|NCOA2|NDE1|NFIA|PPRC1|RREB1|SAT1|SATB2|STAG2|TCF7L2|TEX14|TRIM69|TTC28|ZFHX3|ZMIZ1|ZSWIM6
TC32	microRNATargets	hsa-miR-92	53	2.79381	0.01	0.018488	ARHGAP21|ARHGEF10|ARID1A|ATXN2|BAZ2B|BCAR3|BRD1|CDH10|CHSY1|CUTC|DENND4C|DENND5A|DIP2C|EPC1|FAM69A|FNDC3B|FOS|FZD8|GATAD2B|GIGYF2|GRM2|HSPA2|IKZF2|JAG1|KALRN|KDM6A|KLHL29|LIN28B|LIN54|LMO3|LRP8|MAML2|MAN2A1|MEIS1|MYO10|NFIA|NOTCH1|PAFAH1B1|PDS5B|PHLPPL|PLEKHA7|PPFIA1|RHPN2|RP1-21O18.1|SLC38A2|TET3|TOX2|USP10|VLDLR|WDFY3|WDR33|ZMIZ1|ZNF827
TC32	microRNATargets	hsa-miR-586	30	2.77965	0.004	0.00834109	BRD1|CDH11|CHN2|EGR2|EPC1|FOXP1|FYN|HSPA2|IKZF2|IL1RAPL1|ING3|IRS1|JARID2|KIAA0232|KIAA1217|LDB2|MAP3K5|MEIS2|NFIA|NLGN4X|PCTK2|PIBF1|SATB2|SLC24A3|STRN3|TIPARP|TRIM33|TRPC4|TSPAN5|ZEB2
TC32	microRNATargets	hsa-miR-423	89	2.77098	0.025	0.0412577	ARFGEF1|ARHGEF10|ATXN2|BCAR3|BMPR1B|BRD1|C4orf8|CDH11|CDYL|CHSY1|COG3|CUX1|DAPK1|DDX10|DENND4C|DENND5A|DIP2C|DLGAP1|EGR2|EIF2C2|FAM120C|FAM69A|FGFR2|FOS|FOXK2|FOXP1|FYN|GRK5|GRM2|HOXD4|ID3|IGF2BP2|IKZF2|IL1RAPL1|INO80|IRS1|JAG1|JARID2|KAT5|KIAA0802|KIF11|KIF16B|KIF1B|KLHL29|LMO3|MAP3K5|MLL3|MLLT1|MLLT10|NACC2|NFATC3|NFIA|NFIC|NLK|PCTK2|PHLPP|PLEKHA7|POU4F2|PPAN|PPAN-P2RY11|PPFIA1|PRR12|PTPRK|RAB2…
TC32	microRNATargets	hsa-miR-628	24	2.76669	0.004	0.00834109	ATXN1|ATXN2|CREBBP|CUTC|DDX10|ERBB2IP|FBXO30|IKZF2|KIAA0232|KIAA0922|MAN2A1|MARK3|MLLT10|PFKFB3|PHLPPL|PTPRK|PUM1|RAPH1|SHB|SIN3A|TCF7L2|TFAP2A|TRPC4|UBR1
TC32	microRNATargets	hsa-miR-380-3p	16	2.75611	0.0025	0.00558091	BAZ2B|BCL11B|BCOR|C9orf72|EGR2|FYN|KDM6A|MAP4K3|MYB|PAFAH1B1|PTPN9|SCAPER|SLCO5A1|SOX6|SYT17|TCF7L2
TC32	microRNATargets	hsa-miR-668	87	2.75388	0.0235	0.039264	AHCTF1|AMACR|BMPR1A|BRD1|C1QTNF3|C9orf93|CACNB2|CDH11|CRKRS|CUX1|DET1|DIP2B|DIP2C|DLGAP1|EGR2|EHMT1|EPHA4|FBXO30|FGF18|FGFR2|FNBP1L|FOXK2|FOXP1|FRMD4B|FUT8|FYN|FZD8|GRM2|ID3|IGF2BP2|JAG1|JAKMIP2|JARID2|KALRN|KAT5|KDM2B|KIF11|KIF16B|KIF1B|LIN28B|LMCD1|MAML2|MAP3K5|MARK3|MED13L|MYO10|MYST4|NACC2|NAV3|NFATC3|NFIA|NFIC|NLGN4X|NLK|NOTCH1|NUP153|NUP35|PCTK2|PHF20|PLEKHA7|POU3F2|PPFIA1|PPRC1|PTK2|PTPN9|…
TC32	microRNATargets	hsa-miR-139-5p	34	2.74038	0.0095	0.0176241	AEBP2|ASH1L|ATXN1|BAZ2B|BCOR|BMPR1A|C9orf72|CBFA2T2|DIP2C|EBF1|FGF18|FOS|FOXP1|GLI2|KLHL28|MAP3K5|MEIS2|MLLT10|NFIA|NOTCH1|SAT1|SCAPER|SCHIP1|SOX1|TAOK1|TET3|TMEM51|TSPAN5|USP6NL|ZEB2|ZFAND3|ZFX|ZNF100|ZNF678
TC32	microRNATargets	hsa-miR-503	120	2.73746	0.0495	0.0733636	ABTB2|ANKS1A|ASAP1|ASH1L|ATXN2|BANP|BCL11B|BMPR1A|BRD1|C4orf8|C6orf204|C9orf72|CDC42SE2|CDYL|CHD6|CHN2|CITED2|COG3|CRKRS|CTBP2|CUX1|DDX10|DENND4C|DENND5A|DIP2C|DIS3L2|DLG2|EBF1|EPC1|FAT1|FCHSD2|FGFR2|FOXK2|FRMD4B|FYN|GRK5|GRM2|HOXD4|ID3|IFRD1|IGF1R|IGF2BP2|IGF2BP3|IKZF2|ING3|INSR|JAG1|JARID2|KALRN|KCNJ3|KDM6A|KIF1B|KIRREL|LDB2|LRCH1|LRP6|LRP8|LRRC1|MAP3K5|MAP4K3|MARK3|MEIS2|MICAL3|MLLT1|MLLT10|MY…
TC32	microRNATargets	hsa-miR-196b	59	2.71839	0.0115	0.020902	AMACR|ARFGEF1|ATXN2|BIRC6|BRD1|C11orf68|C12orf60|C1QTNF3|CASD1|CDYL|CHD1|CUX1|DAPK1|DENND4C|IGF2BP2|IGF2BP3|INO80|JAG1|JARID2|KDM6A|KIAA0232|KIAA0802|KIAA1217|KIF1B|KLHL29|LIN28B|LRIG3|LRRC39|MAP4K3|MEIS2|MYO10|NUP35|PANK2|PAPPA|PDZRN3|PHLPPL|PLEKHA5|PUM2|RBM16|RNF111|SBF2|SCHIP1|SIN3A|SMAD6|STAG2|TCF7L2|THSD4|TLK1|TMEM117|TOX3|TPST1|TRERF1|TRIM16|TRPC4|VPRBP|WAC|ZNF609|ZNF827|ZSWIM6
TC32	microRNATargets	hsa-miR-376a	40	2.71245	0.013	0.0233133	ADNP|ARFGEF1|BIRC6|C15orf48|C21orf63|CEBPB|CUTC|DIP2C|DLG2|EFNA4|EIF2C2|ERBB2IP|FAM120C|FCHSD2|FYN|GLI2|IKZF2|ING3|JARID2|KIN|KIRREL|LEAP2|MAP4K3|MLLT3|NAV3|NOG|NOTCH1|ORC5L|PAPPA|PLEKHA5|PTHLH|PTK2|PTPN9|PUM1|SERAC1|THSD4|TRIM16|TRRAP|WDR33|YEATS4
TC32	microRNATargets	hsa-miR-561	22	2.69736	0.006	0.0116957	ARHGAP21|ATXN2|CACHD1|CUX1|FAM120C|FAM69A|IGF2BP2|IKZF2|INTS6|IWS1|KDM2B|LIN54|LRCH1|LRRC34|MAN2A1|MLLT10|NFATC3|NOG|POU3F2|SETD2|STAG2|TBC1D12
TC32	microRNATargets	hsa-miR-20a	87	2.68903	0.034	0.0528671	ALDH8A1|ARHGAP12|ARHGEF10|ASH1L|ATG10|ATXN1|BRD1|C1orf63|C21orf63|C4orf8|C5orf25|C9orf72|CASD1|CHAF1A|CHD1|CRKRS|CSRNP3|CTCF|CTSK|DENND4C|DENND5A|DIP2B|EFNB2|EGR2|EPHA4|FGD4|FGFR2|FNBP1L|FRMD4B|FZD8|HSPA2|IKZF2|INO80|INTS6|KIAA0240|KIAA0355|KIAA0802|KIAA0922|KIF11|KIF1B|LDB2|LIN54|LRIG3|MAN2A1|MAP3K5|MAP4K3|MLLT10|MLLT3|NAV3|NFATC3|NTN4|NUP35|NUP98|ORC5L|PAFAH1B1|PHACTR4|PHF20|PHLPPL|PLEKHA7|RERE…
TC32	microRNATargets	hsa-miR-542-3p	66	2.67757	0.0195	0.0329906	ABTB2|ANKRD27|ARFGEF1|ARHGEF10|ASXL2|ATXN1|BMPR1A|BRD1|C5orf25|C9orf93|CHSY1|CITED2|CTCF|DAPK1|DIS3L2|DLGAP1|DSEL|EBF1|EIF2C2|FGFR2|FNDC3B|FOXP1|FZD8|GLT25D2|HOXD11|HOXD4|JMJD1C|KIAA0232|KIAA0355|KIAA0802|KIAA1217|MEIS1|MLLT10|MLLT3|MYST4|NAV1|NUP98|PCTK2|PFKFB3|PFTK1|PHF20|PHLPPL|PLEKHA5|PTCH1|PTPN9|PTPRK|PUM2|RAB28|RAPH1|RNF111|SALL1|SCAPER|SH2B3|SOX9|SPATA13|SPEN|STRN3|SYT17|TAF4|TCF7L1|TCF7L2…
TC32	microRNATargets	hsa-miR-770-5p	88	2.67229	0.033	0.0520645	ADNP|ANKRD27|ARHGAP12|ARHGAP21|BIRC6|BMPR1B|BRD1|CACNB2|CDH11|CDYL|CNOT6L|CPEB2|CRTC3|CTBP2|CTSK|DENND4C|DENND5A|EFNB2|EHMT1|EP300|ERBB2IP|ERC2|FAM120C|FGFR2|FOS|FRMD4B|GATAD2B|GOLPH3|GRM2|HOXD4|ID3|IGF2BP2|ING3|JARID2|KALRN|KDM2B|KDM6A|KIAA1267|KIF16B|KIF1B|KIRREL|LGR4|MED13L|NACC2|NFIA|NOTCH1|NUP153|NUP35|NUP98|ORC5L|PHF20|PHLPP|PHLPPL|PLCB4|PLEKHA5|PPFIA1|PRR12|PTPRK|PUM1|RAPH1|RHPN2|RNF111|RP…
TC32	microRNATargets	hsa-miR-20b	93	2.66833	0.0465	0.0694917	AHCTF1|ALDH8A1|AMACR|ARHGAP12|ARHGAP21|ARIH1|ASH1L|ATG10|ATXN1|ATXN2|BCL11B|BRD1|C1QTNF3|C1orf63|C1orf77|C21orf63|C4orf8|CACNB2|CASD1|CDH10|CHAF1A|CHD1|CRKRS|CTSK|CUX1|DENND4C|DENND5A|DIP2B|DIS3L2|DYRK1A|EFNB2|EGR2|EPHA4|FGD4|FGFR2|FNBP1L|FZD8|HMGCL|HSPA2|IKZF2|INO80|ITPR1|KIAA0240|KIAA0355|KIAA0802|KIAA0922|KIF11|KIF1B|L3MBTL3|LDB2|LIN54|LRRC16A|MAML2|MAP3K5|MLLT10|NAV3|NFATC3|NTN4|NUP35|NUP98|O…
TC32	microRNATargets	hsa-miR-517b	33	2.65151	0.0135	0.0241296	ABL2|ABTB2|AHCTF1|BANP|BRD1|CACNB2|CTBP2|CTCF|EGR2|EIF2C2|ERBB2IP|FOXK2|FYN|FZD8|INSR|ITPR1|IWS1|JAKMIP2|KIF11|MEIS2|PAPPA|PHF20|RNF111|SCAPER|SIN3A|SLC25A12|TCF7L2|TOX3|VPRBP|WDR33|ZEB2|ZMYND8|ZNF521
TC32	microRNATargets	hsa-miR-122	23	2.65009	0.008	0.0153167	100506658|ARFGEF1|COL27A1|CUX1|DLG2|EFHA2|FOXK2|FUT8|GATAD2B|HIVEP1|IGF1R|KIAA1217|KIN|MLLT10|PLEKHA5|PRICKLE2|RFXAP|SEMA4D|SLCO5A1|SOX6|ZC3H10|ZNF547|ZNF691
TC32	microRNATargets	hsa-miR-431	78	2.58264	0.029	0.0467126	AMACR|ARHGEF10|ARID1A|ASXL2|BANP|C1QTNF3|C4orf8|C9orf72|CACHD1|CDYL|COG3|CRKRS|CUX1|DDX10|DIP2C|DIS3L2|DLG2|EFNA4|EHMT1|ERBB2IP|FAM69A|FBXO30|FGFR2|FOXP1|FYN|FZD8|IGF1R|IGF2BP3|IRS1|KALRN|KAT5|KDM6A|KIAA1217|KIAA1267|KIF16B|KIF1B|KLHL29|LDB2|LMCD1|LRCH1|LRRC16A|MAML2|MN1|MYO10|MYST4|NFATC3|NFIA|NFIC|PFTK1|PHF20|PHLPP|PLCB4|POU4F2|PRKD1|PTPN9|PTPRK|PUM1|RAPGEF6|RP1-21O18.1|SBF2|SCG5|SIN3A|SLC24A3|…
TC32	microRNATargets	hsa-miR-518b	38	2.56604	0.018	0.0309393	BANP|BIRC6|CHSY1|CTBP2|CUX1|DENND4C|DIP2C|FGFR2|FMNL2|FRMD4B|ITPR1|KALRN|KIRREL|KLHL29|LRP8|LRRC16A|MYST4|NFATC3|NFIC|ORC5L|PFKFB3|PLCB4|PLEKHA7|PRR12|PTPN9|SPEN|SRPK2|SYT17|TBC1D12|TIAM1|TMEM117|TOX2|TRPC4|TRRAP|UBR1|ZNF521|ZNF608|ZNF827
TC32	microRNATargets	hsa-miR-302b*	26	2.55303	0.011	0.0201293	ARHGAP12|ARHGEF10|BMPR1A|CACNB2|DENND5A|FGD4|FOXK2|FRMD4B|IGF2BP2|INO80|JMJD1C|KDM6A|KIAA0232|KIAA0355|KIN|MLL3|NUP98|POU3F2|PTPRK|RAPGEF6|SAP130|SATB2|SCAPER|SGIP1|STAG2|TFAP2A
TC32	microRNATargets	hsa-miR-216	44	2.54325	0.0155	0.0271629	AHCTF1|ARFGEF1|ARHGAP12|ATXN1|BCL11B|BMPR1A|C9orf72|CDYL|CRKRS|CTSK|CUX1|DIP2C|DLG2|DYRK1A|EPC1|FAM120C|FBXO30|FUT8|GATAD2B|GIGYF2|GOLPH3|GPATCH8|JMJD1C|KALRN|KDM2B|KIAA0232|KIAA0355|KIF1B|KIRREL|LIN28B|LMCD1|MAP3K5|MEIS2|MLLT10|MYB|NACC2|NAV3|NFIA|PPRC1|SGIP1|SLC24A3|TMEM117|UVRAG|ZSWIM6
TC32	microRNATargets	hsa-miR-515-3p	80	2.53313	0.0345	0.0533362	ABTB2|AHCTF1|ARIH1|ATXN1|BANP|BCL11B|BCOR|BMPR1A|BRD1|C9orf93|CCDC41|CDYL|CHSY1|CNOT6L|CRKRS|CUX1|DIP2C|DIS3L2|DLG2|DYRK1A|EFNB2|EGR2|EHMT1|FGFR2|FNBP1L|FOXK2|FRMD4B|GATAD2B|HOXD4|ID3|IKZF2|ITPR1|KAT5|KIAA1217|KIF11|KIF16B|KIRREL|LARP5|LDB2|LGR4|LMCD1|LRP8|MAP3K5|MEIS2|MICAL3|MLLT3|MYO10|MYST4|NAV3|NFIA|NLK|NOTCH1|PAFAH1B1|PFKFB3|PHLPPL|PIBF1|POU4F2|PPFIA1|RAPGEF6|RPRD2|SCG5|SETBP1|SLC38A2|SPEN|S…
TC32	microRNATargets	hsa-miR-380-5p	38	2.5114	0.017	0.0294084	ARHGEF10|ARID2|ATXN1|C9orf72|CASD1|COG3|DAPK1|DLGAP1|FGF18|FZD8|GIGYF2|GRK5|IGF2BP2|KDM6A|KIF11|LGR4|LMO3|LRP8|NFIA|NOTCH1|PHF20|PIBF1|POU4F2|PTPN9|PTPRK|RAPGEF6|RNF111|SETBP1|SPEN|SPIRE1|SVIL|TCF7L2|TET3|TLK2|TMEM117|ZNF608|ZNF827|ZSWIM6
TC32	microRNATargets	hsa-miR-488	69	2.50513	0.038	0.057915	ABCC1|AEBP2|AKAP13|ARHGAP12|ARID2|BIRC6|BMPR1A|BMPR1B|CACHD1|CASD1|CCDC85C|CNOT6L|COG3|CTCF|DENND2C|DSEL|EFNA5|FAM120C|FAM69A|FOS|FUT8|GIGYF2|GRK5|IFRD1|IGF2BP3|JARID2|JMJD1C|KALRN|KIAA1217|KIF1B|KLHL29|LRP6|MAP4K3|NFIA|NUP98|PAFAH1B1|PFKFB3|PHACTR4|PPAN|PPAN-P2RY11|PPFIA1|PTCH1|PTPRK|PUM2|RABGGTB|RAPH1|RPA4|SBF2|SHB|SIN3A|SLC7A1|SLITRK6|SPEN|STRN3|SYT1|TBC1D12|TET3|TFAP2A|TRIM16|TRPC4|UBE2R2|USP…
TC32	microRNATargets	hsa-miR-767-5p	87	2.48423	0.0425	0.0636908	AHCTF1|ARFGEF1|ARHGEF10|ARID1A|ASAP2|ATAD2B|ATXN1|ATXN2|BIRC6|C4orf8|CACHD1|CDKL3|CHSY1|COG3|CREBBP|CTBP2|CTSK|DENND5A|DET1|DIP2B|DIP2C|DIS3L2|EGR2|EIF2C2|EPC1|ERBB2IP|FAT1|FBXO30|FGD4|FMNL2|FOS|FUT8|IKZF2|JAG1|KAT5|KDM6A|KIAA0355|KIAA0802|KIF11|KIRREL|KLHL28|LDB2|LRP8|LRRC16A|MAML2|MAN2A1|NAV3|NFATC3|NFIA|NFIC|NLK|NOTCH1|NUP98|PAFAH1B1|PCTK2|PHLPPL|PIBF1|PPFIA1|PTCH1|PTPN9|PTPRK|RAB28|RAPGEF6|RG…
TC32	microRNATargets	hsa-miR-10a	87	2.48423	0.047	0.0698508	ABCC1|ACRC|ARHGAP12|ARID1A|ARSJ|ATXN2|BAZ2B|BDNF|C7orf53|CACNB2|CASD1|CCDC41|CHD1|CHD6|CITED2|COG3|CRTC3|CTBP2|CUX1|DAPK1|DLC1|EPHA4|ERBB2IP|FBXO30|FMNL2|FNBP1L|FNDC3B|FOS|FOXK2|FOXP1|GATAD2B|HMGXB4|ID3|IGF2BP2|IKZF2|IL1RAPL1|JARID2|KALRN|KIAA1267|KIF1B|KIRREL|L3MBTL3|LRRC16A|MEIS1|MEIS2|MLLT10|MLLT3|MYST4|NAV3|NFATC3|NFIC|NOTCH1|NUP98|ODZ2|ORC5L|PAFAH1B1|PHF20|PHLPP|PHLPPL|PLEKHA7|PRR12|PUM1|PUM…
TC32	microRNATargets	hsa-miR-600	56	2.46916	0.021	0.0351963	BCL11B|C1orf77|CHD6|COG3|CRKRS|CTBP2|CTCF|CTSK|DENND4C|DIP2B|DYRK1A|EP300|EPC1|FGFR2|FOS|FZD8|GATAD2B|GIGYF2|HOXD4|INO80|JARID2|KAT5|KDM6A|KIAA0802|KIF11|KIF1B|LARP5|LIN28B|LMO3|MAN2A1|MLLT10|MLLT3|MYO10|NFIA|NTN4|NUP98|PAFAH1B1|PFKFB3|PTPRK|PUM1|RHPN2|RP1-21O18.1|SLC38A2|SRPK2|TANC1|TIPARP|TOX3|TPST1|TRIM16|TRIM33|UBR1|UVRAG|VPRBP|WAC|ZMIZ1|ZMYND8
TC32	microRNATargets	hsa-miR-518d	40	2.468	0.0295	0.0472351	ARHGEF10|CRKRS|CRTC3|CTBP2|CUX1|DENND4C|DIP2C|EGR2|EHMT1|FAT1|FMNL2|IGF1R|IGF2BP2|ITPR1|KIRREL|KLHL29|L3MBTL3|NAV3|NFATC3|NFIC|ORC5L|PANK2|PDZRN3|PFKFB3|PLCB4|PRR12|RAPGEF6|SAT1|SPEN|STAG2|STRN3|SYT17|TBC1D12|THSD4|TIAM1|TOX2|TRPC4|ZNF521|ZNF608|ZNF827
TC32	microRNATargets	hsa-miR-643	26	2.46699	0.009	0.0169301	ADNP|ATAD2B|BCAR3|BCL11B|BIRC6|BMPR1A|CASD1|COG3|CRKRS|CTSK|DIP2C|EP300|ERBB2IP|MEIS1|MYST4|NOTCH1|NUP35|STAG2|TAF4|TANC1|TCF7L2|TFAP2A|WAC|ZC3H10|ZNF143|ZNF827
TC32	microRNATargets	hsa-miR-659	72	2.46646	0.041	0.0621352	ABCC1|ABTB2|AHCTF1|ANKRD27|ARHGEF10|ASAP1|ATAD2B|BCAR3|BDNF|C5orf25|C9orf72|COG3|CTBP2|DENND5A|EGR2|EHMT1|EIF2C2|EP300|FAT1|FGD4|FGF18|FGFR2|FOXP1|FRMD4B|FYN|GATAD2B|GRM2|HMGXB4|HOXD4|ID3|IGF1R|IGF2BP2|IL1RAPL1|ITPR1|KIF11|KIF16B|KIF1B|KIRREL|KLHL29|LIN28B|LRIG3|LRRC16A|MEIS1|MYO10|NACC2|NAV3|NFATC3|NLK|ORC5L|PAPPA|PDS5B|PFKFB3|PHLPP|PHLPPL|PPFIA1|PRR12|PTPRK|PUM1|SBF2|SHB|SIN3A|SRPK2|STRN3|TBC1D…
TC32	microRNATargets	hsa-miR-522	29	2.45944	0.014	0.0247763	ARFGEF1|ATAD2B|CHSY1|DDX10|DYRK1A|EHMT1|GIGYF2|GOLPH3|GPATCH8|IKZF2|KDM2B|KIAA0240|KIAA0355|LRIG3|LRP8|LRRC1|MYST4|NFIA|PCTK2|RAPGEF6|SAP130|SCAPER|SIN3A|SLC38A2|SVIL|TCF7L2|WDR33|ZMYND8|ZNF827
TC32	microRNATargets	hsa-miR-154	38	2.44647	0.0285	0.0464636	ADNP|ASAP2|BMPR1B|C1orf77|C4orf30|CASD1|CHD6|COG3|CTTNBP2|CUTC|DYRK1A|EPC1|FGFR2|HJURP|IKZF2|KLHL28|LRRC69|MLLT3|MTUS1|NAV3|NFIA|PANK2|PAPPA|PFKFB3|PLEKHA7|PPFIA1|SALL1|SIN3A|TANC1|TMEM133|TRPC4|USP31|WAC|WDR43|ZEB2|ZHX2|ZMIZ1|ZNF267
TC32	microRNATargets	hsa-miR-526b*	52	2.41852	0.029	0.0467126	ARIH1|ATXN1|ATXN2|BAZ2B|BMPR1A|BRD1|CASD1|COG3|CTBP2|DDX10|DENND4C|DENND5A|DLG2|EBF3|ERBB2IP|FAM120C|FBXO30|FGFR2|FRMD4B|GPATCH8|GRM2|IKZF2|ITPR1|JMJD1C|KIAA0355|KIF11|KIF1B|KIRREL|KLHL29|L3MBTL3|LDB2|LGR4|LIN54|MLL3|MLLT10|NFATC3|NTN4|PHF20|PHLPPL|PTK2|RAPGEF6|RBM16|SBF2|TRAF5|TRIM16|TRPC4|TWIST1|UBR1|UVRAG|VLDLR|ZMIZ1|ZNF608
TC32	microRNATargets	hsa-miR-1	48	2.41416	0.0285	0.0464636	ABHD6|ARHGAP21|ASXL2|ATXN2|BDNF|C21orf63|CHD6|CHSY1|DAPK1|DIP2C|EFNB2|EPC1|FGD4|FGFR2|FNDC3B|FOXP1|FUT8|FYN|GOLPH3|HDAC4|HMGXB4|IKZF2|JARID2|KDM2B|KIF16B|KIRREL|KLF13|LRCH1|LRRC16A|MAP4K3|MEIS1|PAFAH1B1|PFTK1|PHLPPL|PUM2|RHPN2|SAT1|SATB2|SETBP1|SHB|SOX6|SOX9|SRPK2|STAG2|TCF7L2|TDG|ZNF407|ZNF827
TC32	microRNATargets	hsa-miR-501	56	2.40289	0.0415	0.0625406	ABL2|ABTB2|ATAD2B|BAZ2B|BDNF|C9orf72|CNOT6L|CUX1|DAPK1|EBF1|EGR2|EP300|FAM69A|FGFR2|GATAD2B|GIGYF2|GRM2|GTF2IRD1|IGF2BP2|ING3|INSR|JPH1|KIAA0240|KIAA0802|KIF1B|KIRREL|LIN28B|LRRC1|LRRC39|MEIS2|MLLT10|MYB|MYO10|NLGN4X|NOTCH1|NUP98|PAPPA|PCTK2|PLCB4|POU3F2|PPFIA1|PTPRK|RGS4|RHPN2|RNF111|RPRD2|SAP130|SERAC1|SGIP1|SPEN|SYT1|UPF2|WAC|ZC3H10|ZFX|ZNF608
TC32	microRNATargets	hsa-miR-30c	61	2.39341	0.047	0.0698508	ABL2|ADRB1|ANKRA2|ARFGEF1|ARHGEF10|ARID1A|ARID3A|ATXN1|BCOR|BIRC6|BMPR1A|C9orf72|CACNB2|CEP192|COG3|CSNK1G1|CTCF|CTTNBP2NL|DENND4C|EBF3|EIF2C2|FAM49A|FCER1G|GADL1|GIGYF2|GLI2|HSPA2|IKZF2|INO80|INTU|KCNJ3|KDM2B|KIAA0355|KIF1B|L3MBTL3|MARCH4|MLLT10|NAV3|ODZ2|PDZRN3|PER2|PLCB4|POU4F2|PPARGC1B|PTPRK|PUM1|RAPGEF2|SAT1|SCHIP1|SLC23A2|SPEN|SSH2|STAG2|TAOK1|TCF7L2|TRPC4|WDR43|ZCCHC2|ZFX|ZMYND8|ZNF232
TC32	microRNATargets	hsa-miR-548d	31	2.36992	0.0245	0.0405569	AEBP2|ANKRA2|ARHGAP21|ARHGEF10|ARID1A|ASH1L|BCL11B|BMPR1A|CASD1|EIF2C2|FAT1|FCHSD2|JARID2|KDM6A|KLHL29|LARP5|MAP3K5|MYB|NUP98|PAFAH1B1|PTK2|RNF111|SAP130|SLC38A2|SMAD6|TBC1D12|TLK1|TLK2|VPRBP|ZFX|ZNF609
TC32	microRNATargets	hsa-miR-655	17	2.35035	0.007	0.01345	ARFGEF1|CPEB2|CREBBP|FAM69A|IRS1|ITPR1|KCNJ3|LDB2|LRRC34|NOTCH1|NUP35|RGS4|TANC1|TCF7L2|UVRAG|ZNF521|ZNF609
TC32	microRNATargets	hsa-miR-582	35	2.30406	0.034	0.0528671	ADNP|ANKRA2|ANKRD27|ARID1A|ASAP2|ATXN1|BCL11B|BCOR|BMPR1A|CCDC41|DAPK1|DENND4C|ERBB2IP|FGFR2|IGF2BP2|KDM6A|KIF1B|MAP3K5|MEIS1|MLLT3|MYB|MYO10|NOTCH1|POU4F2|PTK2|PTPRK|RNF111|SLC38A2|SLCO5A1|TLK1|TMEM117|TOX2|USP10|UVRAG|WAC
TC32	microRNATargets	hsa-miR-139	40	2.29324	0.0325	0.0514265	AEBP2|ANKRD27|ARHGEF10|ARID1A|ATXN1|BCOR|BMPR1A|C9orf72|CACNB2|CASD1|CHD1|CRTC3|CTTNBP2|DENND4C|DIP2C|FGF18|FOS|FOXK2|FRMD4B|HOXD4|HSPA2|IGF2BP2|IKZF2|JMJD1C|KIAA1217|LARP5|MAP3K5|MLLT10|MLLT3|NAV3|NOTCH1|PLCB4|RNF111|SCAPER|SLC24A3|TAOK1|TMEM117|TRDN|ZEB2|ZNF608
TC32	microRNATargets	hsa-miR-578	38	2.2871	0.0345	0.0533362	ABTB2|ARHGEF10|ARID1A|BMPR1A|C9orf72|COG3|DIS3L2|DLC1|EFNB2|EHMT1|FAM120C|FGFR2|FNDC3B|IKZF2|IL1RAPL1|KALRN|KDM2B|KIAA1217|MEIS1|MLLT10|MLLT3|MYO10|NTN4|PHLPP|PTCH1|RAPGEF2|RGL1|SBF2|SETD2|SPIRE1|TAOK1|TRIM16|UPF2|WAC|WDFY3|ZMIZ1|ZNF143|ZNF827
TC32	microRNATargets	hsa-miR-496	34	2.25879	0.0285	0.0464636	ADRB1|AEBP2|ANKRA2|ARMCX5|ASAP2|BCAR3|BMPR1B|C13orf38|C1orf63|C5orf25|FGFR2|FLRT2|IFRD1|IRS1|ITPR1|LDB2|LGR4|MEIS2|MLLT3|MYB|NUP35|PAPPA|PCTK2|RAB28|RGS4|RHPN2|TAF4|TGFBR2|TMEFF2|TOX2|UBR1|UIMC1|USP31|ZNF608
TC32	microRNATargets	hsa-miR-379	41	2.25717	0.0415	0.0625406	ATXN2|BAZ2B|C5orf37|CUTC|DIP2C|EBF1|EGR2|EHMT1|GOLPH3|IKZF2|INSR|JAG1|KIF16B|KIRREL|LIN28B|MEIS2|MYO10|NFIA|PCGF3|PCTK2|PHLPPL|PLCB4|POU3F2|POU4F2|PTK2|PTPN9|RABGGTB|RAPH1|RBM16|ROR1|SBF2|SCAPER|SETBP1|SIN3A|SRPK2|VLDLR|WAC|ZEB2|ZMIZ1|ZNF143|ZNF211
TC32	microRNATargets	hsa-miR-548a	27	2.2512	0.018	0.0309393	ARHGAP21|ARHGEF10|ARID2|ATAD2B|BAZ2B|CACHD1|CHD6|COG3|DYRK1A|EHMT1|ERBB2IP|FAM69A|FNBP1L|GOLPH3|L3MBTL3|NTN4|NUP153|PTK2|PTPN9|RAPGEF2|RHPN2|SOX9|SPEN|SRPK2|STAG2|STRN3|TANC1
TC32	microRNATargets	hsa-miR-451	23	2.15781	0.034	0.0528671	AEBP2|ARHGAP12|BAZ2B|ERBB2IP|GADL1|ING3|INSR|KIAA1217|LRRC39|MAML2|MLLT3|PCTK2|PDZRN3|PMM2|POU3F2|PRR12|SAT1|SGIP1|SLCO5A1|STRN3|TCF7L1|TRPC4|UPF2
TC32	microRNATargets	hsa-miR-563	28	2.15627	0.0335	0.0526988	AEBP2|AHCTF1|ARHGAP21|ARID2|ATXN1|CASD1|COG3|FGF18|FGFR2|FOS|GOLPH3|IGF2BP2|JAG1|KDM2B|KDM6A|KLHL29|MLLT10|NLK|PFKFB3|RNF111|RP1-21O18.1|SCG5|SETBP1|SETD2|SLC38A2|TFAP2B|TRPC4|ZMYND8
TC32	microRNATargets	hsa-miR-30a-5p	29	2.14202	0.038	0.057915	ANKRA2|ASAP2|CACNB2|CDYL|CHD1|CREBBP|DENND4C|FAM69A|INO80|IRS1|JARID2|KIF16B|KIF1B|MAP3K5|NFIA|NLGN4X|NTN4|NUP98|PLEKHA5|PLEKHA7|PPARGC1B|PUM1|RAB28|SCG5|SPEN|STAG2|TRPC4|WAC|ZFX
TC32	microRNATargets	hsa-miR-200a*	32	2.10845	0.041	0.0621352	ADNP|ARHGAP12|ASAP2|C4orf8|CHD6|CRTC3|DDX10|DENND4C|EIF2C2|FAM120C|FAT1|GATAD2B|IGF2BP3|JAG1|KAT5|KIAA0355|KIAA1217|KIF1B|LRRC16A|MAP4K3|MLLT3|MYB|NLGN4X|NOG|PHLPPL|POU4F2|PPRC1|RNF111|ROR1|TANC1|WDFY3|ZEB2
TC32	microRNATargets	hsa-miR-208	15	2.08854	0.029	0.0467126	CPEB2|CUTC|FAM69A|FOXK2|FRMD4B|KDM2B|KIF1B|LRCH1|LRRC1|NLK|RAPH1|SCG5|SLC25A12|TRPC4|ZC3H10
TC32	microRNATargets	hsa-miR-450a	8	2.04018	0.024	0.0399752	BDP1|HS6ST1|KIAA1267|MEIS1|MEIS2|ORC5L|USP10|ZNF608
TC32	microRNATargets	hsa-miR-548c	16	2.00363	0.034	0.0528671	ARID1A|BMPR1A|CUX1|DIP2C|FAM120C|FBXO30|FCHSD2|GPATCH8|MLL3|MLLT3|NACC2|NFIA|NUP35|PDS5B|PUM1|TFAP2A
TC71	BioMarkers	Myoblast	5	3.5837	0.013	0.559	EBF3|PCDH9|TANC2|THADA|TMEFF2
TC71	Diseases	Mitochondrial Diseases(CTD:0001846)	3	2.62827	0.0425	1	4514|ND2|ND3
TC71	Diseases	Hypertrophy, Left Ventricular(CTD:0007042)	4	2.39159	0.049	1	CTGF|NFATC3|PTK2|UCN
TC71	Domains	MOTIF-LXXLL(UniProt)	3	9.3974	0	0.0872892	ARID1A|ARID1B|ARID2
TC71	Domains	MOD_RES-Phosphoserine; by CaMK1(UniProt)	3	8.04652	0	0.0872892	ARHGEF7|EIF4G3|NUMB
TC71	Domains	Kinesin-like(IPR022164)	3	6.41991	0.0005	0.0872892	KIF13A|KIF1B|RABGAP1
TC71	Domains	TF_JmjN(IPR003349)	3	5.87422	0	0.0872892	JARID2|KDM4B|KDM4C
TC71	Domains	DOMAIN-JmjN(UniProt)	3	5.87422	0	0.0872892	JARID2|KDM4B|KDM4C
TC71	Domains	BINDING-Alpha-ketoglutarate(UniProt)	3	5.87422	0.0005	0.0872892	KDM4B|KDM4C|PHF2
TC71	Domains	DNA_BIND-Homeobox; TALE-type(UniProt)	3	4.74034	0.003	0.350565	MEIS1|MEIS2|PBX3
TC71	Domains	SAM_type1(IPR021129)	9	4.55807	0	0.0872892	ANKS1A|BICC1|DGKD|EPHA3|L3MBTL3|PPFIA1|PPP1R9A|RP1-21O18.1|SGMS1
TC71	Domains	CAMSAP_CH(IPR022613)	6	4.50939	0.0005	0.0872892	ACTN2|CAMSAP1|CYTSA|EHBP1|LRCH1|MICAL3
TC71	Domains	Phox(IPR001683)	7	4.47154	0	0.0872892	100533105|KIF16B|RICS|RPS6KC1|SGK3|SH3PXD2A|SNX25
TC71	Domains	SAM(IPR001660)	9	4.44989	0	0.0872892	ANKS1A|BICC1|DGKD|EPHA3|L3MBTL3|PPFIA1|PPP1R9A|RP1-21O18.1|SGMS1
TC71	Domains	ZN_FING-Phorbol-ester/DAG-type 1(UniProt)	4	4.34708	0	0.0872892	DGKD|DGKG|MYO9A|PRKD1
TC71	Domains	CH-domain(IPR001715)	8	4.20043	0.0005	0.0872892	ACTN2|ARHGEF7|CAMSAP1|CYTSA|EHBP1|LIMCH1|LRCH1|MICAL3
TC71	Domains	ZN_FING-Phorbol-ester/DAG-type 2(UniProt)	4	4.19592	0.001	0.154149	DGKD|DGKG|MYO9A|PRKD1
TC71	Domains	Prot_Kinase_C-like_PE/DAG-bd(IPR002219)	7	4.18981	0	0.0872892	AKAP13|CHN2|DGKD|DGKG|MYO9A|PRKD1|TNS1
TC71	Domains	DOMAIN-PWWP(UniProt)	3	4.00458	0.0055	0.524309	BRD1|MBD5|ZMYND8
TC71	Domains	DOMAIN-PX(UniProt)	6	3.93005	0.001	0.154149	100533105|KIF16B|RPS6KC1|SGK3|SH3PXD2A|SNX25
TC71	Domains	REPEAT-ANK 10(UniProt)	4	3.68027	0.0045	0.462447	ANKRD44|DAPK1|TANC1|TANC2
TC71	Domains	PTB(IPR013625)	3	3.6331	0.007	0.611024	APBB2|NUMB|TNS1
TC71	Domains	GRAM(IPR004182)	3	3.6331	0.0065	0.581389	GRAMD4|SBF2|TBC1D9
TC71	Domains	DOMAIN-CTCK(UniProt)	3	3.6331	0.0065	0.581389	CTGF|CYR61|SLIT2
TC71	Domains	Cadherin_cytoplasmic-dom(IPR000233)	3	3.6331	0.0065	0.581389	CDH10|CDH11|CDH12
TC71	Domains	REPEAT-ANK 5(UniProt)	10	3.59938	0.0015	0.20899	ANKRD26|ANKRD27|ANKRD44|ANKS1A|CTTNBP2|DAPK1|EHMT1|NOTCH1|TANC1|TANC2
TC71	Domains	DOMAIN-SAM(UniProt)	7	3.59591	0	0.0872892	BICC1|DGKD|EPHA3|L3MBTL3|PPP1R9A|SGMS1|STARD13
TC71	Domains	PTyr_interaction_dom(IPR006020)	5	3.57326	0.001	0.154149	ANKS1A|APBB2|NUMB|RABGAP1|TNS1
TC71	Domains	FHA_dom(IPR000253)	4	3.56915	0.0045	0.462447	FOXK2|KIF13A|KIF16B|KIF1B
TC71	Domains	DOMAIN-FHA(UniProt)	4	3.56915	0.0045	0.462447	FOXK2|KIF13A|KIF16B|KIF1B
TC71	Domains	PWWP(IPR000313)	3	3.47176	0.0085	0.68425	BRD1|MBD5|ZMYND8
TC71	Domains	Cys_knot_C(IPR006207)	3	3.47176	0.0075	0.639265	CTGF|CYR61|SLIT2
TC71	Domains	DOMAIN-Cadherin 3(UniProt)	5	3.27365	0.003	0.350565	CDH10|CDH11|CDH12|PCDH18|PCDH9
TC71	Domains	Cadherin(IPR002126)	6	3.23196	0.002	0.252	CDH10|CDH11|CDH12|FAT3|PCDH18|PCDH9
TC71	Domains	DOMAIN-SET(UniProt)	5	3.20477	0.004	0.432537	ASH1L|EHMT1|MLL3|PRDM10|SETD2
TC71	Domains	DOMAIN-Cadherin 5(UniProt)	5	3.13802	0.0045	0.462447	CDH10|CDH11|CDH12|PCDH18|PCDH9
TC71	Domains	DOMAIN-Ras-associating(UniProt)	4	3.09033	0.006	0.564545	GRB10|MYO9A|RAPGEF2|RGL1
TC71	Domains	DOMAIN-Cadherin 4(UniProt)	5	3.07328	0.005	0.492857	CDH10|CDH11|CDH12|PCDH18|PCDH9
TC71	Domains	COMPBIAS-Poly-Val(UniProt)	3	3.05931	0.0125	0.857396	DIP2B|HIRA|NOTCH1
TC71	Domains	DOMAIN-Cadherin 2(UniProt)	5	3.01043	0.0065	0.581389	CDH10|CDH11|CDH12|PCDH18|PCDH9
TC71	Domains	REPEAT-ANK 6(UniProt)	7	2.98707	0.0035	0.384205	ANKRD44|ANKS1A|CTTNBP2|DAPK1|EHMT1|TANC1|TANC2
TC71	Domains	REPEAT-ANK 11(UniProt)	3	2.94071	0.0125	0.857396	ANKRD44|TANC1|TANC2
TC71	Domains	REPEAT-ANK 9(UniProt)	4	2.92717	0.008	0.666207	ANKRD44|DAPK1|TANC1|TANC2
TC71	Domains	COMPBIAS-Glu-rich(UniProt)	14	2.8675	0	0.0872892	AEBP2|C4orf8|GIGYF2|HERC1|KIAA1211|KIF16B|LIMCH1|LOXHD1|MICAL3|PCNT|RBM20|SCAPER|TRERF1|UIMC1
TC71	Domains	REPEAT-ANK 7(UniProt)	5	2.8323	0.0075	0.639265	ANKRD44|DAPK1|EHMT1|TANC1|TANC2
TC71	Domains	LRR-contain_N(IPR000372)	3	2.82969	0.0175	0.857396	LRIG1|LRRC4C|SLIT2
TC71	Domains	DOMAIN-Cadherin 1(UniProt)	5	2.77609	0.008	0.666207	CDH10|CDH11|CDH12|PCDH18|PCDH9
TC71	Domains	Ras-like_Gua-exchang_fac_N(IPR000651)	3	2.72541	0.022	0.857396	RAPGEF2|RAPGEF6|RGL1
TC71	Domains	DAG/PE-bd(IPR020454)	3	2.62713	0.0185	0.857396	CHN2|DGKG|PRKD1
TC71	Domains	SH2(IPR000980)	7	2.60294	0.004	0.432537	CHN2|FYN|GRB10|NCK2|RIN2|SHB|TNS1
TC71	Domains	DOMAIN-EGF-like 1(UniProt)	8	2.56072	0.0025	0.29938	728577|ASTN2|FAT3|LDLR|LRP8|NOTCH1|ODZ2|SLIT2
TC71	Domains	p67phox(IPR000108)	3	2.53426	0.023	0.857396	ASAP1|DNMBP|SH3KBP1
TC71	Domains	Tudor(IPR002999)	3	2.53426	0.021	0.857396	KDM4B|KDM4C|PHF20
TC71	Domains	DOMAIN-PDZ 3(UniProt)	3	2.53426	0.0195	0.857396	DLG2|DLG5|GRIP1
TC71	Domains	DOMAIN-EGF-like 2(UniProt)	6	2.52706	0.008	0.666207	728577|ASTN2|FAT3|NOTCH1|ODZ2|SLIT2
TC71	Domains	MOD_RES-Pyrrolidone carboxylic acid(UniProt)	3	2.44625	0.029	0.857396	AMY1A|AMY1B|AMY1C
TC71	Domains	DOMAIN-PID(UniProt)	3	2.44625	0.027	0.857396	ANKS1A|NUMB|RABGAP1
TC71	Domains	KH_type_1(IPR004088)	3	2.36265	0.0325	0.90737	BICC1|IGF2BP2|IGF2BP3
TC71	Domains	IPT_TIG_rcpt(IPR002909)	3	2.36265	0.0225	0.857396	EBF1|EBF3|NFATC3
TC71	Domains	SET_dom(IPR001214)	4	2.32741	0.0265	0.857396	ASH1L|EHMT1|MLL3|SETD2
TC71	Domains	AGC-kinase_C(IPR000961)	4	2.32741	0.025	0.857396	100533105|GRK5|LATS2|SGK3
TC71	Domains	TPR_repeat(IPR019734)	7	2.30201	0.0125	0.857396	KDM6A|SPAG1|TANC1|TANC2|TTC15|TTC28|TTC32
TC71	Domains	DOMAIN-Rab-GAP TBC(UniProt)	4	2.21651	0.0195	0.857396	C6orf170|RABGAP1|TBC1D12|USP6NL
TC71	Domains	KH_type_1_subgr(IPR018111)	3	2.20714	0.0355	0.963287	BICC1|IGF2BP2|IGF2BP3
TC71	Domains	Homeobox(IPR001356)	6	2.18922	0.0115	0.857396	CUX1|CUX2|MEIS1|MEIS2|PBX3|ZEB2
TC71	Domains	DOMAIN-Fibronectin type-III 3(UniProt)	5	2.15627	0.0205	0.857396	CNTN4|IGF1R|INSR|PTPRK|ROBO2
TC71	Domains	KH(IPR004087)	3	2.13457	0.0385	1	BICC1|IGF2BP2|IGF2BP3
TC71	Domains	DOMAIN-AGC-kinase C-terminal(UniProt)	4	2.11181	0.034	0.931304	100533105|GRK5|LATS2|SGK3
TC71	Domains	DOMAIN-UBA(UniProt)	3	2.06508	0.0425	1	KIAA0999|LATS2|MARK3
TC71	Domains	ZN_FING-Phorbol-ester/DAG-type(UniProt)	3	1.99843	0.046	1	AKAP13|CHN2|PLEKHM3
TC71	Domains	PDZ/DHR/GLGF(IPR001478)	8	1.96201	0.0125	0.857396	ARHGAP21|DLG2|DLG5|ERBB2IP|GRIP1|RAPGEF2|RAPGEF6|SIPA1L1
TC71	molecular_function	GTPase regulator activity(GO:0030695)	38	7.19452	0	0.0716106	AGAP1|AKAP13|ANKRD27|ARFGEF1|ARHGAP21|ARHGEF10|ARHGEF18|ARHGEF7|ASAP1|ASAP2|BCR|C6orf170|CHN2|DNMBP|DOCK10|ERC1|GNAQ|GRLF1|HERC1|LRRK2|MAP4K3|MYO9A|PREX1|PSD3|RABGAP1|RAPGEF2|RAPGEF6|RGL1|RICS|RIN2|SIPA1L1|SLIT2|SRGAP2|STARD13|TBC1D12|TBC1D9|TRIO|USP6NL
TC71	biological_process	regulation of cellular metabolic process(GO:0031323)	177	6.55259	0	0.0716106	100533105|ADCY9|AEBP2|AGAP1|AHRR|APBB2|ARHGEF10|ARID1A|ARID1B|ARID2|ARID3A|ASAP1|ASAP2|ASH1L|ASXL2|ATG10|ATXN1|ATXN2|BANP|BAZ2B|BCL11B|BCOR|BCR|BDP1|BMPR1A|BNC2|BTG1|CAMK1D|CCDC88C|CDYL|CEP192|CHD6|CHN2|CREBBP|CRTC3|CTBP2|CTGF|CUX1|CUX2|CYR61|DAPK1|DGKD|DGKG|DGKK|DLG2|EBF1|EBF3|EHMT1|EIF2C2|EIF4G3|EPC1|EPHA3|ERC1|ESRRB|ETV6|FOXK2|FOXN3|FOXP1|FOXP2|FRYL|FZD8|GAS1|GHR|GLI3|GNAQ|GRB10|GRIP1|GRLF1|GT…
TC71	biological_process	olfactory bulb development(GO:0021772)	4	6.40319	0	0.0716106	EXT1|LRRK2|PCNT|SKI
TC71	biological_process	regulation of primary metabolic process(GO:0080090)	172	6.38534	0	0.0716106	100533105|ADCY9|AEBP2|AGAP1|AHRR|APBB2|ARHGEF10|ARID1A|ARID1B|ARID2|ARID3A|ASAP1|ASAP2|ASH1L|ASXL2|ATG10|ATXN1|ATXN2|BANP|BAZ2B|BCL11B|BCOR|BCR|BDP1|BMPR1A|BNC2|BTG1|CAMK1D|CCDC88C|CDYL|CHD6|CHN2|CREBBP|CRTC3|CTBP2|CTGF|CUX1|CUX2|CYR61|DGKD|DGKG|DGKK|EBF1|EBF3|EHMT1|EIF2C2|EIF4G3|EPC1|EPHA3|ERC1|ESRRB|ETV6|FOXK2|FOXN3|FOXP1|FOXP2|FRYL|FZD8|GAS1|GHR|GLI3|GNAQ|GRB10|GRIP1|GRLF1|GTF2IRD1|HDAC4|HIRA|…
TC71	biological_process	positive regulation of gene expression, epigenetic(GO:0045815)	4	5.59599	0.0005	0.0716106	ARID1A|ARID1B|PHF2|TET1
TC71	biological_process	positive regulation of cellular component biogenesis(GO:0044089)	4	5.59599	0	0.0716106	C20orf39|LDB2|NLGN1|OXTR
TC71	biological_process	regulation of small GTPase mediated signal transduction(GO:0051056)	22	5.4987	0	0.0716106	AKAP13|ARFGEF1|ARHGEF10|ARHGEF18|ARHGEF7|BCR|CHN2|DNMBP|GRLF1|MYO9A|PREX1|PSD3|RAPGEF2|RAPGEF6|RGL1|RHOU|RICS|SIPA1L1|SLIT2|SRGAP2|STARD13|TRIO
TC71	biological_process	regulation of synaptogenesis(GO:0051963)	5	5.34924	0.0005	0.0716106	C20orf39|NLGN1|OXTR|PTK2|ROBO2
TC71	biological_process	negative regulation of gene expression(GO:0010629)	45	5.25977	0	0.0716106	ATXN1|BCOR|CREBBP|CTBP2|CUX1|CUX2|EHMT1|EIF2C2|EPC1|FOXN3|FOXP1|FOXP2|FZD8|GLI3|GRLF1|HDAC4|INSR|IRF2|JARID2|JAZF1|MEIS2|MYST4|NACC2|NCOA2|NFIC|NOTCH1|OSR2|PEX14|PTCH1|PTPRK|RBL1|RCOR1|SKI|SOX6|STRN3|TBL1X|TCF7L2|TNRC6B|TRIM33|UIMC1|ZFHX3|ZFPM2|ZHX2|ZMYND8|ZNF423
TC71	biological_process	regulation of osteoblast differentiation(GO:0045667)	10	5.20876	0	0.0716106	BMPR1A|CYR61|GDF10|GLI3|HDAC4|NOTCH1|PRKD1|PTCH1|PTK2|SKI
TC71	biological_process	dorsal/ventral neural tube patterning(GO:0021904)	3	5.20668	0.0045	0.345503	GAS1|PAX7|PTCH1
TC71	biological_process	regulation of endothelial cell differentiation(GO:0045601)	3	4.91326	0.0035	0.299612	APOLD1|BTG1|NOTCH1
TC71	molecular_function	transcription cofactor activity(GO:0003712)	28	4.66927	0	0.0716106	AEBP2|ARID1A|ARID1B|BCOR|BTG1|CREBBP|CRTC3|ESRRB|GRIP1|GRLF1|HIRA|JAZF1|LDB2|MED13L|MED27|MEIS2|NCOA2|PEX14|PHF2|PPARGC1B|RFXAP|SKI|TAF4|TBL1X|TRERF1|TRRAP|ZFPM2|ZMYND8
TC71	biological_process	cerebellum development(GO:0021549)	4	4.65686	0.0015	0.171865	FOXP2|GDF10|NCOA2|NLGN4X
TC71	biological_process	insulin-like growth factor receptor signaling pathway(GO:0048009)	3	4.65515	0.0015	0.171865	GHR|GRB10|IGF1R
TC71	biological_process	positive regulation of nervous system development(GO:0051962)	3	4.4255	0.0075	0.450454	C20orf39|NLGN1|OXTR
TC71	biological_process	hippo signaling cascade(GO:0035329)	3	4.4255	0.006	0.41375	LATS2|STK3|TEAD1
TC71	biological_process	negative regulation of smoothened signaling pathway(GO:0045879)	3	4.2192	0.004	0.31861	GAS1|GLI3|PTCH1
TC71	molecular_function	diacylglycerol kinase activity(GO:0004143)	3	4.2192	0.0065	0.428396	DGKD|DGKG|DGKK
TC71	molecular_function	cation binding(GO:0043169)	144	4.17691	0	0.0716106	ACTN2|ADAMTS17|ADCY9|AEBP2|AGAP1|AKAP13|AMDHD1|AMY1B|AMY1C|AMY2A|AOC3|ARID2|ASAP1|ASAP2|ASH1L|ASXL2|ATP11A|B4GALT5|BAZ2B|BCL11B|BMPR1A|BNC2|BRD1|CDH10|CDH11|CDH12|CDH8|CHN2|CHSY3|CLIP1|CREBBP|CXXC5|DGKD|DGKG|DGKK|DPYD|EBF1|EBF3|EHMT1|EIF2C2|ESRRB|FARS2|FAT3|FOXK2|FOXP1|FOXP2|FYN|GATAD2B|GEM|GLI3|GNAQ|GPHN|GPR39|HCCA2|HDAC4|HELZ|IKZF2|JAZF1|KDM4B|KDM4C|KDM6A|KIAA0999|KIN|LATS2|LDLR|LIMCH1|LPCAT1|L…
TC71	molecular_function	insulin-like growth factor binding(GO:0005520)	4	3.99575	0.0055	0.388258	CTGF|CYR61|IGF1R|INSR
TC71	biological_process	regulation of respiratory gaseous exchange(GO:0043576)	3	3.86191	0.007	0.436255	NLGN1|NR4A2|PBX3
TC71	molecular_function	histone-lysine N-methyltransferase activity(GO:0018024)	5	3.78946	0.0045	0.345503	ASH1L|DOT1L|EHMT1|MLL3|SETD2
TC71	biological_process	regulation of S phase(GO:0033261)	4	3.77967	0.0035	0.299612	APBB2|CREBBP|INO80|SMAD6
TC71	biological_process	regulation of dendritic spine development(GO:0060998)	3	3.70548	0.0055	0.388258	LRRK2|NLGN1|SIPA1L1
TC71	biological_process	regulation of myoblast differentiation(GO:0045661)	3	3.70548	0.0075	0.450454	BTG1|NOTCH1|ZFHX3
TC71	biological_process	neuron maturation(GO:0042551)	3	3.70548	0.0065	0.428396	ANKS1A|GNAQ|NR4A2
TC71	cellular_component	synapse(GO:0045202)	20	3.62748	0.0005	0.0716106	APBB2|C20orf39|CTBP2|DLG2|DLGAP1|DNMBP|GPHN|GRIP1|HDAC4|INSR|NLGN1|NLGN4X|PPP1R9A|PSD3|RICS|SH3KBP1|SIPA1L1|SYT1|TANC1|VAMP1
TC71	biological_process	positive regulation of protein kinase B signaling cascade(GO:0051897)	5	3.43991	0.004	0.31861	IGF1R|INSR|PTK2|STK3|TCF7L2
TC71	molecular_function	receptor signaling complex scaffold activity(GO:0030159)	3	3.42721	0.0085	0.500425	DLG5|GRIP1|NCK2
TC71	biological_process	axon guidance(GO:0007411)	19	3.40699	0.001	0.127308	CACNB2|CLASP1|CNTN4|EXT1|FOXP1|FYN|GAS1|GLI3|GRLF1|MYO10|NCK2|NUMB|PTK2|ROBO2|SLIT2|SRGAP2|ST8SIA2|TRIO|UNC5B
TC71	cellular_component	synaptic membrane(GO:0097060)	13	3.3854	0.0015	0.171865	C20orf39|DLG2|DLGAP1|ERC1|GPHN|GRIP1|NLGN1|NLGN4X|PSD3|RICS|SIPA1L1|SYT1|TANC1
TC71	biological_process	epidermal growth factor receptor signaling pathway(GO:0007173)	10	3.35657	0.002	0.209789	ADCY9|ARHGEF7|DGKD|ERBB2IP|ITPR1|KIF16B|NCK2|PHLPP|SH3KBP1|TGFA
TC71	biological_process	embryonic skeletal system development(GO:0048706)	4	3.322	0.009	0.519593	GAS1|HOXA9|OSR2|PAX7
TC71	molecular_function	protein kinase activity(GO:0004672)	31	3.28169	0	0.0716106	100533105|AKAP13|BCR|BMPR1A|CAMK1D|CSNK1G1|DAPK1|EPHA3|FYN|GRK5|IGF1R|INSR|KIAA0999|LATS2|LRRK2|MAP3K5|MAP4K3|MARK3|PCTK2|PRKD1|PTK2|ROR1|RPS6KC1|SGK269|SRPK2|STK3|TAOK1|TGFA|TLK2|TRIO|TTBK2
TC71	molecular_function	peptide hormone binding(GO:0017046)	4	3.24176	0.01	0.545604	GHR|IGF1R|INSR|OXTR
TC71	biological_process	negative regulation of canonical Wnt receptor signaling pathway(GO:0090090)	6	3.18631	0.006	0.41375	BICC1|GLI3|LATS2|NOTCH1|STK3|TCF7L2
TC71	biological_process	regulation of organ growth(GO:0046620)	5	3.02894	0.01	0.545604	FOXP1|LATS2|NLGN4X|PTK2|STK3
TC71	biological_process	positive regulation of BMP signaling pathway(GO:0030513)	3	2.97348	0.0245	0.83699	CYR61|NOTCH1|ZNF423
TC71	molecular_function	protein binding, bridging(GO:0030674)	9	2.90352	0.005	0.376136	ASAP1|CHN2|CUX1|FLRT2|GRB10|MTSS1|NCK2|SHB|TOB1
TC71	biological_process	death(GO:0016265)	36	2.89035	0.0025	0.246606	AKAP13|ARHGEF18|ARHGEF7|ATXN1|ATXN2|BIRC6|CYR61|DAPK1|EPHA3|GAS1|GIGYF2|GLI3|GRAMD4|IER3|ITPR1|KIF1B|LRRK2|MAP3K5|NR4A2|PCNT|PHLPP|PPP1R13B|PREX1|PRKD1|PTK2|RNF216|ROBO2|SGMS1|SH3KBP1|SHB|SLIT2|STK3|TAOK1|TRIO|TTBK2|UNC5B
TC71	biological_process	regulation of synaptic transmission, glutamatergic(GO:0051966)	3	2.87625	0.018	0.748911	NLGN1|OXTR|UCN
TC71	molecular_function	mRNA 3'-UTR binding(GO:0003730)	3	2.87625	0.03	0.917556	IGF2BP2|IGF2BP3|PARN
TC71	biological_process	positive regulation of epithelial cell proliferation(GO:0050679)	8	2.87325	0.004	0.31861	BMPR1A|FOXP1|FOXP2|GAS1|NOTCH1|OSR2|PRKD1|TGFA
TC71	biological_process	regulation of receptor activity(GO:0010469)	5	2.82525	0.014	0.668365	DAPK1|NCK2|NLGN1|PPARGC1B|TGFA
TC71	biological_process	negative regulation of muscle cell differentiation(GO:0051148)	3	2.7842	0.0235	0.821673	HDAC4|NOTCH1|ZFHX3
TC71	biological_process	neuron fate commitment(GO:0048663)	3	2.7842	0.0225	0.819407	GLI3|NOTCH1|PAX7
TC71	biological_process	microspike assembly(GO:0030035)	3	2.7842	0.0215	0.810741	ACTN2|ASAP1|MTSS1
TC71	molecular_function	glycoprotein binding(GO:0001948)	5	2.77724	0.0145	0.679175	FYN|LDLR|SHB|SLIT2|TGFA
TC71	biological_process	protein tetramerization(GO:0051262)	6	2.76608	0.0105	0.556575	ACTN2|CRTC3|IGF1R|INSR|NLGN1|SBF2
TC71	biological_process	adherens junction organization(GO:0034332)	4	2.75675	0.0175	0.740518	CDH10|CDH11|CDH12|CDH8
TC71	biological_process	neuroprotection(GO:0043526)	3	2.69686	0.0265	0.864871	GHR|TGFA|UCN
TC71	biological_process	axonogenesis(GO:0007409)	7	2.667	0.013	0.65197	BCL11B|CNTN4|FZD8|IGF1R|NOTCH1|NR4A2|PTK2
TC71	biological_process	cell migration(GO:0016477)	23	2.63793	0.011	0.574895	ANKS1A|BTG1|CYR61|EPHA3|FUT8|FYN|GLI3|LRRC16A|LRRK2|NCK2|NR4A2|PCNT|PIK3CB|PRKD1|PTK2|PTPRK|SCNN1G|SETD2|SGK269|SH3KBP1|SLIT2|TNS1|ZEB2
TC71	biological_process	homophilic cell adhesion(GO:0007156)	9	2.62795	0.0055	0.388258	CDH10|CDH11|CDH12|CDH8|FAT3|PCDH18|PCDH9|PIK3CB|ROBO2
TC71	biological_process	neural precursor cell proliferation(GO:0061351)	3	2.61379	0.0395	1	GLI3|PCNT|ZEB2
TC71	molecular_function	4 iron, 4 sulfur cluster binding(GO:0051539)	3	2.61379	0.036	1	DPYD|TYW1|TYW1B
TC71	biological_process	regulation of cell morphogenesis(GO:0022604)	14	2.61283	0.0065	0.428396	ARHGEF18|CAMSAP1|EPHA3|FMNL2|LRRC4C|LRRK2|NOTCH1|PTK2|RHOU|ROBO2|SH3KBP1|SIPA1L1|SLIT2|SSH1
TC71	biological_process	brain development(GO:0007420)	10	2.54177	0.008	0.474741	BCR|CNTN4|CTTNBP2|EXT1|FZD8|IGF1R|PCDH18|PTCH1|ROBO2|TCF7L2
TC71	biological_process	regulation of excitatory postsynaptic membrane potential(GO:0060079)	3	2.53462	0.033	0.963794	ATXN1|NLGN1|NLGN4X
TC71	biological_process	smoothened signaling pathway(GO:0007224)	3	2.53462	0.033	0.963794	EVC2|GLI3|PTCH1
TC71	biological_process	protein homooligomerization(GO:0051260)	9	2.53415	0.012	0.610034	ACTN2|CCDC88C|CRTC3|DGKD|NACC2|NLGN1|PEX14|SKI|SYT1
TC71	biological_process	camera-type eye development(GO:0043010)	4	2.52615	0.0235	0.821673	BCL11B|FOXP2|GAS1|SKI
TC71	molecular_function	ATP binding(GO:0005524)	56	2.52086	0.0165	0.720726	100533105|ABCC1|ADCY9|ATAD2B|ATP11A|BCR|BMPR1A|CAMK1D|CHD6|CSNK1G1|DAPK1|DDX10|DGKD|DGKG|DGKK|EPHA3|FARS2|FYN|GPHN|GRK5|HELZ|IGF1R|INO80|INSR|KATNAL2|KIAA0232|KIAA0999|KIF13A|KIF16B|KIF1B|LATS2|LRRK2|MAP3K5|MAP4K3|MARK3|MYO10|MYO9A|N4BP2|ORC5L|PCTK2|PDS5B|PFKFB3|PIK3CB|PRKD1|PTK2|ROR1|RPS6KC1|SGK269|SPATA5|SRPK2|STK3|TAOK1|TLK2|TRIO|TTBK2|ZRANB3
TC71	cellular_component	integral to Golgi membrane(GO:0030173)	4	2.47263	0.0275	0.869666	CUX1|SGMS1|ST6GALNAC3|ST8SIA2
TC71	biological_process	neuron recognition(GO:0008038)	3	2.45902	0.0385	1	CNTN4|EPHA3|ROBO2
TC71	molecular_function	insulin receptor binding(GO:0005158)	3	2.45902	0.0425	1	DOK6|GRB10|IGF1R
TC71	biological_process	cell communication(GO:0007154)	6	2.41109	0.017	0.725544	100533105|INPP5A|KIF16B|SH3PXD2A|SNX25|ZCCHC14
TC71	biological_process	spindle organization(GO:0007051)	5	2.38841	0.0235	0.821673	ARHGEF10|CEP192|CEP72|INO80|PCNT
TC71	cellular_component	mediator complex(GO:0016592)	3	2.2509	0.0375	1	GLI3|MED13L|PPARGC1B
TC71	biological_process	response to estradiol stimulus(GO:0032355)	6	2.19192	0.032	0.951377	CTGF|GHR|INSR|OXTR|STRN3|UCN
TC71	biological_process	protein phosphorylation(GO:0006468)	26	2.18904	0.0385	1	100533105|BCR|BMPR1A|DAPK1|ERC1|FYN|GHR|GRK5|IGF1R|INSR|KIAA0999|LATS2|LRRK2|MAP3K5|MAP4K3|PCTK2|PIK3CB|PRKD1|PTK2|SGK269|SRPK2|STK3|TAOK1|TGFA|TLK2|TTBK2
TC71	biological_process	hormone-mediated signaling pathway(GO:0009755)	3	2.18699	0.046	1	GHR|LATS2|NR3C2
TC71	cellular_component	Golgi membrane(GO:0000139)	21	2.13896	0.032	0.951377	ARHGAP21|ASAP2|B4GALT5|CHSY3|CUX1|ERC1|EXT1|FUT8|GALNT14|HS3ST4|KIF13A|LPCAT1|MARCH1|MGAT5|RHOU|RICS|SGMS1|ST6GALNAC3|ST8SIA2|STX18|UST
TC71	biological_process	negative regulation of neuron differentiation(GO:0045665)	4	2.13542	0.037	1	CNTN4|GLI3|NOTCH1|ZHX2
TC71	biological_process	central nervous system neuron differentiation(GO:0021953)	4	2.09186	0.0465	1	ATXN2|BCL11B|NR4A2|PAX7
TC71	biological_process	nervous system development(GO:0007399)	18	2.02929	0.0435	1	ARHGEF7|ARID1A|ARID1B|BMPR1A|CAMK1D|CHD6|CNTN4|HDAC4|NAIP|NLGN1|NR4A2|NUMB|PPP1R9A|PRKD1|SLIT2|ST8SIA2|ZEB2|ZNF423
TC71	molecular_function	phosphatase binding(GO:0019902)	6	2.01959	0.039	1	CEP192|GHR|INSR|MAP3K5|SBF2|STRN3
TC71	cellular_component	early endosome(GO:0005769)	7	1.96611	0.04	1	100533105|ANKRD27|EPHA3|KIF16B|LDLR|RPS6KC1|UVRAG
TC71	KEGG	Dorso-ventral axis formation:KEGG-hsa04320	3	3.48175	0.0215	0.618125	ETV6|NOTCH1|SPIRE1
TC71	KEGG	Phosphatidylinositol signaling system:KEGG-hsa04070	6	3.24498	0.015	0.607857	DGKD|DGKG|INPP4A|INPP5A|ITPR1|PIK3CB
TC71	KEGG	Aldosterone-regulated sodium reabsorption:KEGG-hsa04960	4	3.17415	0.018	0.607857	INSR|NR3C2|PIK3CB|SCNN1G
TC71	KEGG	Salivary secretion:KEGG-hsa04970	6	2.8943	0.0185	0.607857	ADCY9|AMY1A|AMY1B|AMY1C|GNAQ|ITPR1
TC71	PathwayCommons	Netrin-mediated signaling events	5	5.44225	0	1	DAPK1|FYN|MYO10|TRIO|UNC5B
